# Supplementary material for: Chlorido­[(1,2,5,6-η)-cyclo­octa-1,5-diene](1-ethyl-4-isobutyl-1,2,4-triazol-5-yl­idene)rhodium(I)
Source: IUCrdata. 2024 Jul 23;9(Pt 7):x240704. doi: 10.1107/S2414314624007041 (PMC11299652; doi:10.1107/S2414314624007041)
Supplement: Supplementary file 1 [file x-09-x240704-sup1.cif]

##############################################################################
#                                                                            #
# This CIF contains the data for a data article accepted for                 #
# publication in IUCrData. It conforms to the requirements of                #
# Notes for Authors for IUCrData, and has been                               #
# peer reviewed under the auspices of IUCrData.                              #
#                                                                            #
# Full details of the Crystallographic Information File format               #
# are given in the paper "The Crystallographic Information File (CIF):       #
# a New Standard Archive File for Crystallography" by S. R. Hall, F. H.      #
# Allen and I. D. Brown [Acta Cryst. (1991), A47, 655-685].                  #
#                                                                            #
# The current version of the core CIF dictionary is obtainable from          #
# ftp://ftp.iucr.org/pub/cif_core.dic.                                       #
#                                                                            #
# Software is freely available for graphical display of the structure(s)     #
# in this CIF. For information consult the CIF software page                 #
# http://www.iucr.org/resources/cif/software.                                #
#                                                                            #
# This file may be used for bona fide research purposes within the           #
# scientific community so long as proper attribution is given to the data    # 
# article from which it was obtained.                                        #
#                                                                            #
##############################################################################
data_I
_audit_creation_method
;
Olex2 1.3
(compiled 2020.11.12 svn.r5f609507 for OlexSys, GUI svn.r6408)
;
_journal_date_recd_electronic     2024-07-15
_journal_date_accepted     2024-07-17
_journal_name_full     'IUCrData'
_journal_year     2024
_journal_volume     9
_journal_issue      7
_journal_page_first     0
_journal_page_last     0
_journal_paper_category     HM
_journal_paper_doi     10.1107/S2414314624007041
_journal_coeditor_code     BT4153
_publ_contact_author_name     'Edward Rajaseelan'
_publ_contact_author_address
;
Department of Chemistry, Millersville University, Millersville, PA 17551, USA
;
_publ_contact_author_email     'edward.rajaseelan@millersville.edu'
_publ_contact_author_fax     ?
_publ_contact_author_phone     '717-871-7395'
_publ_section_title
;\
Chlorido[(1,2,5,6-\h)-cycloocta-1,5-diene](1-ethyl-4-isobutyl-1,2,4-triazol-5-\
ylidene)rhodium(I)
;
loop_
    _publ_author_name
    _publ_author_footnote
    _publ_author_address
    'Lerch, Timothy G.' .
;
Department of Chemistry, Millersville University, Millersville, PA 17551, USA
;
    'Gau, Michael' .
;
Department of Chemistry, University of Pennsylvania, Philadelphia, PA 19104, USA
;
    'Albert, Daniel R.' .
;
Department of Chemistry, Millersville University, Millersville, PA 17551, USA
;
    'Rajaseelan, Edward' .
;
Department of Chemistry, Millersville University, Millersville, PA 17551, USA
;
_publ_section_synopsis
;
A new neutral triazole-based N-heterocyclic carbene rhodium(I) complex
[RhCl(C~8~H~12~)(C~8~H~15~N~3~)], has been synthesized and structurally
characterized. The complex crystallizes with two molecules in the asymmetric
unit. The rhodium center has a distorted square-planar conformation, formed by
a cycloocta-1,5-diene (COD) ligand, an N-heterocyclic carbene (NHC) ligand,
and a chloride ligand.
;
_chemical_name_systematic
;\
Chlorido[(1,2,5,6-\h)-cycloocta-1,5-diene](1-ethyl-4-isobutyl-1,2,4-triazol-5-\
ylidene)rhodium(I)
;
_chemical_name_common     ?
_chemical_formula_moiety     'C16 H27 Cl N3 Rh'
_chemical_formula_sum     'C16 H27 Cl N3 Rh'
_chemical_formula_iupac     '[Rh Cl (C8 H12) (C8 H15 N3)]'
_chemical_formula_weight     399.76
_chemical_melting_point     ?
_space_group_crystal_system     triclinic
_space_group_name_H-M_alt     'P -1'
_space_group_name_Hall     '-P 1'
loop_
    _space_group_symop_operation_xyz
    'x, y, z'
    '-x, -y, -z'
_cell_length_a     9.62530(10)
_cell_length_b     13.6771(2)
_cell_length_c     13.7938(2)
_cell_angle_alpha     76.4100(10)
_cell_angle_beta     83.4550(10)
_cell_angle_gamma     80.3450(10)
_cell_volume     1734.78(4)
_cell_formula_units_Z     4
_cell_measurement_reflns_used     36515
_cell_measurement_theta_min     1.9730
_cell_measurement_theta_max     28.2780
_cell_measurement_temperature     100
_exptl_crystal_description     block
_exptl_crystal_colour     yellow
_exptl_crystal_size_max     0.3
_exptl_crystal_size_mid     0.23
_exptl_crystal_size_min     0.15
_exptl_crystal_density_diffrn     1.531
_exptl_crystal_density_meas     ?
_exptl_crystal_density_method     ?
_exptl_crystal_F_000     824
_exptl_absorpt_coefficient_mu     1.136
_exptl_absorpt_correction_type     multi-scan
_exptl_absorpt_process_details
;
(CrysAlisPro; Rigaku OD, 2024)
;
_exptl_absorpt_correction_T_min     0.76992
_exptl_absorpt_correction_T_max     1.00000
_diffrn_ambient_temperature     100.15
_diffrn_source     ?
_diffrn_radiation_type     MoK\a
_diffrn_radiation_wavelength     0.71073
_diffrn_measurement_device_type     'Rigaku XtaLAB Synergy-S'
_diffrn_measurement_device     '\k-geometry diffractometer'
_diffrn_measurement_method     '\w scans'
_diffrn_detector_area_resol_mean     10.0000
_diffrn_reflns_number     52942
_diffrn_reflns_av_R_equivalents     0.0366
_diffrn_reflns_av_unetI/netI     0.0230
_diffrn_reflns_theta_min     1.918
_diffrn_reflns_theta_max     28.282
_diffrn_reflns_theta_full     25.242
_diffrn_measured_fraction_theta_max     0.999
_diffrn_measured_fraction_theta_full     1.000
_diffrn_reflns_limit_h_min     -12
_diffrn_reflns_limit_h_max     12
_diffrn_reflns_limit_k_min     -18
_diffrn_reflns_limit_k_max     18
_diffrn_reflns_limit_l_min     -17
_diffrn_reflns_limit_l_max     18
_refine_special_details     ?
_reflns_number_total     8619
_reflns_number_gt     7885
_reflns_threshold_expression     'I > 2\s(I)'
_refine_ls_structure_factor_coef     Fsqd
_refine_ls_matrix_type     full
_refine_ls_R_factor_all     0.0284
_refine_ls_R_factor_gt     0.0252
_refine_ls_wR_factor_gt     0.0648
_refine_ls_wR_factor_ref     0.0663
_refine_ls_goodness_of_fit_ref     1.026
_refine_ls_restrained_S_all     1.026
_refine_ls_number_reflns     8619
_refine_ls_number_parameters     385
_refine_ls_number_restraints     0
_refine_ls_hydrogen_treatment     constr
_refine_ls_weighting_scheme     calc
_refine_ls_weighting_details
              'w=1/[\s^2^(Fo^2^)+(0.0321P)^2^+2.0009P] where P=(Fo^2^+2Fc^2^)/3'
_atom_sites_solution_hydrogens     geom
_atom_sites_solution_primary     ?
_atom_sites_solution_secondary     ?
_refine_ls_shift/su_max     0.001
_refine_ls_shift/su_mean     0.000
_refine_diff_density_max     1.016
_refine_diff_density_min     -0.501
_refine_ls_extinction_method     none
_refine_ls_extinction_coef     .
loop_
    _atom_type_symbol
    _atom_type_description
    _atom_type_scat_dispersion_real
    _atom_type_scat_dispersion_imag
    _atom_type_scat_source
    'C' 'C' 0.0033 0.0016
                         'International Tables Vol C Tables 4.2.6.8 and 6.1.1.4'
    'H' 'H' 0.0000 0.0000
                         'International Tables Vol C Tables 4.2.6.8 and 6.1.1.4'
    'Cl' 'Cl' 0.1484 0.1585
                         'International Tables Vol C Tables 4.2.6.8 and 6.1.1.4'
    'N' 'N' 0.0061 0.0033
                         'International Tables Vol C Tables 4.2.6.8 and 6.1.1.4'
    'Rh' 'Rh' -1.1178 0.9187
                         'International Tables Vol C Tables 4.2.6.8 and 6.1.1.4'
_computing_data_collection
;
CrysAlisPro 1.171.43.121a (Rigaku OD, 2024)
;
_computing_cell_refinement
;
CrysAlisPro 1.171.43.121a (Rigaku OD, 2024)
;
_computing_data_reduction
;
CrysAlisPro 1.171.43.121a (Rigaku OD, 2024)
;
_computing_structure_solution
;
<i>SHELXT</i>  (Sheldrick, 2015a)
;
_computing_structure_refinement
;
<i>SHELXL2018/3</i> (Sheldrick, 2015b)
;
_computing_molecular_graphics
;
Olex2 1.3 (Dolomanov <i>et al.</i>,  2009)
;
_computing_publication_material
;
publCIF (Westrip, 2010)
;
loop_
    _atom_site_type_symbol
    _atom_site_label
    _atom_site_fract_x
    _atom_site_fract_y
    _atom_site_fract_z
    _atom_site_U_iso_or_equiv
    _atom_site_adp_type
    _atom_site_calc_flag
    _atom_site_occupancy
    _atom_site_disorder_assembly
    _atom_site_disorder_group
    Rh Rh1 0.35791(2) 0.31385(2) 0.72501(2) 0.01343(5) Uani d 1 . .
    Cl Cl1 0.46921(5) 0.44263(3) 0.76187(4) 0.01601(9) Uani d 1 . .
    N N1 0.63831(18) 0.25377(13) 0.61135(13) 0.0179(3) Uani d 1 . .
    N N2 0.76467(19) 0.18859(15) 0.61666(14) 0.0223(4) Uani d 1 . .
    N N3 0.62725(18) 0.16069(13) 0.75695(13) 0.0163(3) Uani d 1 . .
    C C1 0.5521(2) 0.23940(15) 0.69543(15) 0.0154(4) Uani d 1 . .
    C C2 0.7527(2) 0.13252(17) 0.70700(16) 0.0212(4) Uani d 1 . .
    H H2 0.822845 0.078693 0.734610 0.025 Uiso calc 1 . .
    C C3 0.6158(2) 0.33469(17) 0.52183(16) 0.0214(4) Uani d 1 . .
    H H3A 0.514387 0.363675 0.521882 0.026 Uiso calc 1 . .
    H H3B 0.641327 0.305673 0.461753 0.026 Uiso calc 1 . .
    C C4 0.7029(3) 0.41866(19) 0.51641(18) 0.0284(5) Uani d 1 . .
    H H4A 0.681758 0.472773 0.457157 0.043 Uiso calc 1 . .
    H H4B 0.803667 0.391129 0.511948 0.043 Uiso calc 1 . .
    H H4C 0.679746 0.446378 0.576607 0.043 Uiso calc 1 . .
    C C5 0.5869(2) 0.11712(16) 0.86246(15) 0.0184(4) Uani d 1 . .
    H H5A 0.579128 0.044357 0.870410 0.022 Uiso calc 1 . .
    H H5B 0.493144 0.152359 0.882081 0.022 Uiso calc 1 . .
    C C6 0.6947(2) 0.12717(16) 0.93138(15) 0.0183(4) Uani d 1 . .
    H H6 0.789022 0.092337 0.909805 0.022 Uiso calc 1 . .
    C C7 0.7068(2) 0.23813(17) 0.92465(17) 0.0239(4) Uani d 1 . .
    H H7A 0.735865 0.269980 0.855600 0.036 Uiso calc 1 . .
    H H7B 0.777314 0.242137 0.968970 0.036 Uiso calc 1 . .
    H H7C 0.614982 0.273725 0.945043 0.036 Uiso calc 1 . .
    C C8 0.6531(3) 0.07327(18) 1.03807(16) 0.0255(5) Uani d 1 . .
    H H8A 0.559343 0.104992 1.059798 0.038 Uiso calc 1 . .
    H H8B 0.722372 0.078770 1.082634 0.038 Uiso calc 1 . .
    H H8C 0.650800 0.001393 1.040347 0.038 Uiso calc 1 . .
    C C9 0.2598(2) 0.18390(16) 0.73460(17) 0.0211(4) Uani d 1 . .
    H H9 0.326041 0.118340 0.745835 0.025 Uiso calc 1 . .
    C C10 0.2672(2) 0.24083(17) 0.63539(17) 0.0213(4) Uani d 1 . .
    H H10 0.337283 0.207878 0.589157 0.026 Uiso calc 1 . .
    C C11 0.1444(2) 0.31046(19) 0.58410(18) 0.0268(5) Uani d 1 . .
    H H11A 0.081133 0.268428 0.566191 0.032 Uiso calc 1 . .
    H H11B 0.181354 0.353098 0.521253 0.032 Uiso calc 1 . .
    C C12 0.0577(2) 0.38023(18) 0.64893(18) 0.0249(5) Uani d 1 . .
    H H12A 0.012958 0.442801 0.604755 0.030 Uiso calc 1 . .
    H H12B -0.018645 0.345144 0.689358 0.030 Uiso calc 1 . .
    C C13 0.1475(2) 0.40917(16) 0.71818(17) 0.0200(4) Uani d 1 . .
    H H13 0.150599 0.483800 0.706192 0.024 Uiso calc 1 . .
    C C14 0.1654(2) 0.35721(17) 0.81537(16) 0.0201(4) Uani d 1 . .
    H H14 0.178421 0.401299 0.861133 0.024 Uiso calc 1 . .
    C C15 0.1063(2) 0.26155(18) 0.86783(18) 0.0268(5) Uani d 1 . .
    H H15A 0.004525 0.279333 0.886938 0.032 Uiso calc 1 . .
    H H15B 0.154345 0.231383 0.930027 0.032 Uiso calc 1 . .
    C C16 0.1241(2) 0.18177(17) 0.80330(19) 0.0260(5) Uani d 1 . .
    H H16A 0.125068 0.113287 0.847610 0.031 Uiso calc 1 . .
    H H16B 0.042164 0.194752 0.762303 0.031 Uiso calc 1 . .
    Rh Rh1' 0.07480(2) 0.19144(2) 0.24861(2) 0.01290(5) Uani d 1 . .
    Cl Cl1' 0.24607(5) 0.13510(4) 0.12636(3) 0.01603(9) Uani d 1 . .
    N N1' 0.32141(18) 0.18781(13) 0.36507(13) 0.0163(3) Uani d 1 . .
    N N2' 0.42244(19) 0.24024(14) 0.38413(14) 0.0199(4) Uani d 1 . .
    N N3' 0.27156(18) 0.33698(13) 0.27928(13) 0.0161(3) Uani d 1 . .
    C C1' 0.2285(2) 0.24327(15) 0.30092(14) 0.0146(4) Uani d 1 . .
    C C2' 0.3879(2) 0.33103(16) 0.33006(16) 0.0199(4) Uani d 1 . .
    H H2' 0.437503 0.386481 0.326262 0.024 Uiso calc 1 . .
    C C3' 0.3287(2) 0.07959(16) 0.40976(16) 0.0206(4) Uani d 1 . .
    H H3'A 0.241691 0.055764 0.398081 0.025 Uiso calc 1 . .
    H H3'B 0.333658 0.068364 0.482920 0.025 Uiso calc 1 . .
    C C4' 0.4562(3) 0.01840(17) 0.36624(19) 0.0280(5) Uani d 1 . .
    H H4'A 0.449460 0.027066 0.294282 0.042 Uiso calc 1 . .
    H H4'B 0.459312 -0.053659 0.398999 0.042 Uiso calc 1 . .
    H H4'C 0.542437 0.042190 0.377272 0.042 Uiso calc 1 . .
    C C5' 0.2110(2) 0.42804(15) 0.20818(16) 0.0191(4) Uani d 1 . .
    H H5'A 0.251695 0.487350 0.216000 0.023 Uiso calc 1 . .
    H H5'B 0.107738 0.440969 0.224727 0.023 Uiso calc 1 . .
    C C6' 0.2383(2) 0.41853(16) 0.09956(16) 0.0212(4) Uani d 1 . .
    H H6' 0.184237 0.365842 0.089419 0.025 Uiso calc 1 . .
    C C7' 0.3940(3) 0.3873(2) 0.07214(18) 0.0317(5) Uani d 1 . .
    H H7'A 0.449099 0.435015 0.087651 0.048 Uiso calc 1 . .
    H H7'B 0.408573 0.388173 0.000483 0.048 Uiso calc 1 . .
    H H7'C 0.424780 0.318609 0.110580 0.048 Uiso calc 1 . .
    C C8' 0.1823(3) 0.52123(18) 0.03371(19) 0.0342(6) Uani d 1 . .
    H H8'A 0.081581 0.539251 0.052492 0.051 Uiso calc 1 . .
    H H8'B 0.195075 0.516551 -0.036648 0.051 Uiso calc 1 . .
    H H8'C 0.234411 0.573581 0.043154 0.051 Uiso calc 1 . .
    C C9' -0.0801(2) 0.28443(15) 0.32074(15) 0.0169(4) Uani d 1 . .
    H H9' -0.041860 0.336934 0.345470 0.020 Uiso calc 1 . .
    C C10' -0.0575(2) 0.18603(15) 0.38251(15) 0.0174(4) Uani d 1 . .
    H H10' -0.005804 0.182107 0.442522 0.021 Uiso calc 1 . .
    C C11' -0.1593(2) 0.10822(17) 0.39879(17) 0.0231(4) Uani d 1 . .
    H H11C -0.256713 0.144488 0.390277 0.028 Uiso calc 1 . .
    H H11D -0.156544 0.067389 0.468255 0.028 Uiso calc 1 . .
    C C12' -0.1232(2) 0.03646(17) 0.32576(18) 0.0243(5) Uani d 1 . .
    H H12C -0.055371 -0.022884 0.355491 0.029 Uiso calc 1 . .
    H H12D -0.210286 0.011085 0.316728 0.029 Uiso calc 1 . .
    C C13' -0.0602(2) 0.08679(16) 0.22444(16) 0.0196(4) Uani d 1 . .
    H H13' -0.012685 0.038113 0.182806 0.023 Uiso calc 1 . .
    C C14' -0.1080(2) 0.18225(17) 0.16998(16) 0.0205(4) Uani d 1 . .
    H H14' -0.088014 0.190447 0.095986 0.025 Uiso calc 1 . .
    C C15' -0.2389(2) 0.25045(18) 0.20069(18) 0.0241(5) Uani d 1 . .
    H H15C -0.304485 0.208130 0.245477 0.029 Uiso calc 1 . .
    H H15D -0.287981 0.287450 0.140498 0.029 Uiso calc 1 . .
    C C16' -0.2006(2) 0.32711(16) 0.25459(16) 0.0216(4) Uani d 1 . .
    H H16C -0.174614 0.386987 0.204044 0.026 Uiso calc 1 . .
    H H16D -0.284902 0.350564 0.295974 0.026 Uiso calc 1 . .
loop_
    _atom_site_aniso_label
    _atom_site_aniso_U_11
    _atom_site_aniso_U_22
    _atom_site_aniso_U_33
    _atom_site_aniso_U_12
    _atom_site_aniso_U_13
    _atom_site_aniso_U_23
    Rh1 0.01197(8) 0.01211(8) 0.01682(8) -0.00219(5) -0.00155(5) -0.00392(5)
    Cl1 0.0141(2) 0.00959(19) 0.0263(2) -0.00364(16) -0.00341(17) -0.00568(17)
    N1 0.0145(8) 0.0195(8) 0.0194(8) -0.0007(7) -0.0017(6) -0.0050(7)
    N2 0.0173(9) 0.0253(9) 0.0232(9) 0.0030(7) -0.0012(7) -0.0080(7)
    N3 0.0149(8) 0.0149(8) 0.0191(8) -0.0008(6) -0.0019(6) -0.0047(6)
    C1 0.0161(9) 0.0136(9) 0.0184(9) -0.0043(7) -0.0020(7) -0.0056(7)
    C2 0.0172(10) 0.0220(10) 0.0247(11) 0.0017(8) -0.0021(8) -0.0088(8)
    C3 0.0209(10) 0.0252(11) 0.0169(10) -0.0033(8) -0.0027(8) -0.0016(8)
    C4 0.0312(12) 0.0287(12) 0.0240(11) -0.0109(10) -0.0004(9) 0.0003(9)
    C5 0.0187(10) 0.0164(9) 0.0191(10) -0.0048(8) -0.0014(8) -0.0007(7)
    C6 0.0163(9) 0.0174(9) 0.0206(10) -0.0024(7) -0.0025(8) -0.0028(8)
    C7 0.0254(11) 0.0229(11) 0.0253(11) -0.0077(9) -0.0052(9) -0.0047(9)
    C8 0.0266(11) 0.0284(12) 0.0209(10) -0.0092(9) -0.0040(9) 0.0007(9)
    C9 0.0184(10) 0.0169(10) 0.0313(11) -0.0063(8) -0.0030(8) -0.0087(8)
    C10 0.0181(10) 0.0224(10) 0.0278(11) -0.0034(8) -0.0040(8) -0.0130(9)
    C11 0.0239(11) 0.0333(12) 0.0267(11) -0.0037(9) -0.0092(9) -0.0104(10)
    C12 0.0187(10) 0.0267(11) 0.0290(12) -0.0002(9) -0.0076(9) -0.0048(9)
    C13 0.0128(9) 0.0180(10) 0.0289(11) 0.0019(7) -0.0010(8) -0.0076(8)
    C14 0.0157(9) 0.0223(10) 0.0229(10) -0.0012(8) 0.0017(8) -0.0088(8)
    C15 0.0214(11) 0.0294(12) 0.0272(11) -0.0070(9) 0.0043(9) -0.0023(9)
    C16 0.0199(10) 0.0213(11) 0.0359(12) -0.0078(8) -0.0003(9) -0.0021(9)
    Rh1' 0.01226(8) 0.01255(8) 0.01436(8) -0.00244(5) -0.00160(5) -0.00315(5)
    Cl1' 0.0145(2) 0.0157(2) 0.0178(2) -0.00018(16) 0.00186(17) -0.00625(17)
    N1' 0.0162(8) 0.0159(8) 0.0177(8) -0.0057(6) -0.0035(6) -0.0020(6)
    N2' 0.0183(8) 0.0200(9) 0.0233(9) -0.0077(7) -0.0054(7) -0.0035(7)
    N3' 0.0165(8) 0.0149(8) 0.0170(8) -0.0050(6) -0.0014(6) -0.0021(6)
    C1' 0.0154(9) 0.0139(9) 0.0143(9) -0.0025(7) 0.0012(7) -0.0039(7)
    C2' 0.0186(10) 0.0203(10) 0.0225(10) -0.0075(8) -0.0027(8) -0.0039(8)
    C3' 0.0223(10) 0.0156(10) 0.0228(10) -0.0061(8) -0.0075(8) 0.0029(8)
    C4' 0.0267(12) 0.0189(11) 0.0391(13) -0.0010(9) -0.0125(10) -0.0048(9)
    C5' 0.0201(10) 0.0132(9) 0.0229(10) -0.0031(8) -0.0018(8) -0.0013(8)
    C6' 0.0290(11) 0.0139(9) 0.0209(10) -0.0038(8) -0.0056(8) -0.0020(8)
    C7' 0.0355(13) 0.0318(13) 0.0243(12) -0.0035(10) 0.0067(10) -0.0046(10)
    C8' 0.0565(17) 0.0180(11) 0.0267(12) -0.0020(11) -0.0129(11) 0.0002(9)
    C9' 0.0163(9) 0.0172(9) 0.0183(9) -0.0035(7) 0.0022(7) -0.0073(7)
    C10' 0.0180(9) 0.0182(10) 0.0168(9) -0.0057(8) 0.0018(7) -0.0049(7)
    C11' 0.0234(11) 0.0214(10) 0.0260(11) -0.0105(9) 0.0043(9) -0.0062(8)
    C12' 0.0209(10) 0.0198(10) 0.0343(12) -0.0083(8) 0.0044(9) -0.0092(9)
    C13' 0.0163(9) 0.0211(10) 0.0262(11) -0.0052(8) -0.0025(8) -0.0127(8)
    C14' 0.0165(10) 0.0259(11) 0.0227(10) -0.0025(8) -0.0054(8) -0.0111(8)
    C15' 0.0163(10) 0.0277(11) 0.0295(12) 0.0024(8) -0.0072(9) -0.0098(9)
    C16' 0.0198(10) 0.0196(10) 0.0239(11) 0.0019(8) -0.0004(8) -0.0059(8)
_geom_special_details
;
 All esds (except the esd in the dihedral angle between two l.s. planes)
 are estimated using the full covariance matrix.  The cell esds are taken
 into account individually in the estimation of esds in distances, angles
 and torsion angles; correlations between esds in cell parameters are only
 used when they are defined by crystal symmetry.  An approximate (isotropic)
 treatment of cell esds is used for estimating esds involving l.s. planes.
;
loop_
    _geom_bond_atom_site_label_1
    _geom_bond_atom_site_label_2
    _geom_bond_site_symmetry_2
    _geom_bond_distance
    _geom_bond_publ_flag
    Rh1 Cl1 . 2.3846(5) ?
    Rh1 C1 . 2.020(2) ?
    Rh1 C9 . 2.120(2) ?
    Rh1 C10 . 2.099(2) ?
    Rh1 C13 . 2.216(2) ?
    Rh1 C14 . 2.189(2) ?
    N1 N2 . 1.380(2) ?
    N1 C1 . 1.342(3) ?
    N1 C3 . 1.461(3) ?
    N2 C2 . 1.305(3) ?
    N3 C1 . 1.361(3) ?
    N3 C2 . 1.364(3) ?
    N3 C5 . 1.471(3) ?
    C2 H2 . 0.9500 ?
    C3 H3A . 0.9900 ?
    C3 H3B . 0.9900 ?
    C3 C4 . 1.515(3) ?
    C4 H4A . 0.9800 ?
    C4 H4B . 0.9800 ?
    C4 H4C . 0.9800 ?
    C5 H5A . 0.9900 ?
    C5 H5B . 0.9900 ?
    C5 C6 . 1.527(3) ?
    C6 H6 . 1.0000 ?
    C6 C7 . 1.522(3) ?
    C6 C8 . 1.525(3) ?
    C7 H7A . 0.9800 ?
    C7 H7B . 0.9800 ?
    C7 H7C . 0.9800 ?
    C8 H8A . 0.9800 ?
    C8 H8B . 0.9800 ?
    C8 H8C . 0.9800 ?
    C9 H9 . 1.0000 ?
    C9 C10 . 1.407(3) ?
    C9 C16 . 1.524(3) ?
    C10 H10 . 1.0000 ?
    C10 C11 . 1.517(3) ?
    C11 H11A . 0.9900 ?
    C11 H11B . 0.9900 ?
    C11 C12 . 1.540(3) ?
    C12 H12A . 0.9900 ?
    C12 H12B . 0.9900 ?
    C12 C13 . 1.516(3) ?
    C13 H13 . 1.0000 ?
    C13 C14 . 1.377(3) ?
    C14 H14 . 1.0000 ?
    C14 C15 . 1.507(3) ?
    C15 H15A . 0.9900 ?
    C15 H15B . 0.9900 ?
    C15 C16 . 1.540(3) ?
    C16 H16A . 0.9900 ?
    C16 H16B . 0.9900 ?
    Rh1' Cl1' . 2.3887(5) ?
    Rh1' C1' . 2.012(2) ?
    Rh1' C9' . 2.110(2) ?
    Rh1' C10' . 2.114(2) ?
    Rh1' C13' . 2.190(2) ?
    Rh1' C14' . 2.205(2) ?
    N1' N2' . 1.382(2) ?
    N1' C1' . 1.340(3) ?
    N1' C3' . 1.457(3) ?
    N2' C2' . 1.301(3) ?
    N3' C1' . 1.369(2) ?
    N3' C2' . 1.369(3) ?
    N3' C5' . 1.471(3) ?
    C2' H2' . 0.9500 ?
    C3' H3'A . 0.9900 ?
    C3' H3'B . 0.9900 ?
    C3' C4' . 1.514(3) ?
    C4' H4'A . 0.9800 ?
    C4' H4'B . 0.9800 ?
    C4' H4'C . 0.9800 ?
    C5' H5'A . 0.9900 ?
    C5' H5'B . 0.9900 ?
    C5' C6' . 1.524(3) ?
    C6' H6' . 1.0000 ?
    C6' C7' . 1.517(3) ?
    C6' C8' . 1.532(3) ?
    C7' H7'A . 0.9800 ?
    C7' H7'B . 0.9800 ?
    C7' H7'C . 0.9800 ?
    C8' H8'A . 0.9800 ?
    C8' H8'B . 0.9800 ?
    C8' H8'C . 0.9800 ?
    C9' H9' . 1.0000 ?
    C9' C10' . 1.411(3) ?
    C9' C16' . 1.511(3) ?
    C10' H10' . 1.0000 ?
    C10' C11' . 1.527(3) ?
    C11' H11C . 0.9900 ?
    C11' H11D . 0.9900 ?
    C11' C12' . 1.539(3) ?
    C12' H12C . 0.9900 ?
    C12' H12D . 0.9900 ?
    C12' C13' . 1.513(3) ?
    C13' H13' . 1.0000 ?
    C13' C14' . 1.377(3) ?
    C14' H14' . 1.0000 ?
    C14' C15' . 1.519(3) ?
    C15' H15C . 0.9900 ?
    C15' H15D . 0.9900 ?
    C15' C16' . 1.532(3) ?
    C16' H16C . 0.9900 ?
    C16' H16D . 0.9900 ?
loop_
    _geom_angle_atom_site_label_1
    _geom_angle_atom_site_label_2
    _geom_angle_atom_site_label_3
    _geom_angle_site_symmetry_1
    _geom_angle_site_symmetry_3
    _geom_angle
    _geom_angle_publ_flag
    C1 Rh1 Cl1 . . 88.36(5) ?
    C1 Rh1 C9 . . 92.59(8) ?
    C1 Rh1 C10 . . 91.43(8) ?
    C1 Rh1 C13 . . 166.29(8) ?
    C1 Rh1 C14 . . 157.23(8) ?
    C9 Rh1 Cl1 . . 164.45(6) ?
    C9 Rh1 C13 . . 89.51(8) ?
    C9 Rh1 C14 . . 81.88(8) ?
    C10 Rh1 Cl1 . . 156.57(6) ?
    C10 Rh1 C9 . . 38.96(9) ?
    C10 Rh1 C13 . . 81.72(8) ?
    C10 Rh1 C14 . . 97.75(8) ?
    C13 Rh1 Cl1 . . 93.23(6) ?
    C14 Rh1 Cl1 . . 91.27(6) ?
    C14 Rh1 C13 . . 36.43(8) ?
    N2 N1 C3 . . 119.00(17) ?
    C1 N1 N2 . . 114.16(17) ?
    C1 N1 C3 . . 126.62(18) ?
    C2 N2 N1 . . 102.62(17) ?
    C1 N3 C2 . . 108.75(17) ?
    C1 N3 C5 . . 126.42(17) ?
    C2 N3 C5 . . 124.68(18) ?
    N1 C1 Rh1 . . 129.32(15) ?
    N1 C1 N3 . . 102.77(17) ?
    N3 C1 Rh1 . . 127.91(14) ?
    N2 C2 N3 . . 111.69(19) ?
    N2 C2 H2 . . 124.2 ?
    N3 C2 H2 . . 124.2 ?
    N1 C3 H3A . . 109.2 ?
    N1 C3 H3B . . 109.2 ?
    N1 C3 C4 . . 111.92(18) ?
    H3A C3 H3B . . 107.9 ?
    C4 C3 H3A . . 109.2 ?
    C4 C3 H3B . . 109.2 ?
    C3 C4 H4A . . 109.5 ?
    C3 C4 H4B . . 109.5 ?
    C3 C4 H4C . . 109.5 ?
    H4A C4 H4B . . 109.5 ?
    H4A C4 H4C . . 109.5 ?
    H4B C4 H4C . . 109.5 ?
    N3 C5 H5A . . 109.3 ?
    N3 C5 H5B . . 109.3 ?
    N3 C5 C6 . . 111.69(16) ?
    H5A C5 H5B . . 107.9 ?
    C6 C5 H5A . . 109.3 ?
    C6 C5 H5B . . 109.3 ?
    C5 C6 H6 . . 108.3 ?
    C7 C6 C5 . . 111.33(17) ?
    C7 C6 H6 . . 108.3 ?
    C7 C6 C8 . . 111.59(18) ?
    C8 C6 C5 . . 109.01(17) ?
    C8 C6 H6 . . 108.3 ?
    C6 C7 H7A . . 109.5 ?
    C6 C7 H7B . . 109.5 ?
    C6 C7 H7C . . 109.5 ?
    H7A C7 H7B . . 109.5 ?
    H7A C7 H7C . . 109.5 ?
    H7B C7 H7C . . 109.5 ?
    C6 C8 H8A . . 109.5 ?
    C6 C8 H8B . . 109.5 ?
    C6 C8 H8C . . 109.5 ?
    H8A C8 H8B . . 109.5 ?
    H8A C8 H8C . . 109.5 ?
    H8B C8 H8C . . 109.5 ?
    Rh1 C9 H9 . . 114.1 ?
    C10 C9 Rh1 . . 69.75(12) ?
    C10 C9 H9 . . 114.1 ?
    C10 C9 C16 . . 123.7(2) ?
    C16 C9 Rh1 . . 113.47(15) ?
    C16 C9 H9 . . 114.1 ?
    Rh1 C10 H10 . . 113.9 ?
    C9 C10 Rh1 . . 71.29(12) ?
    C9 C10 H10 . . 113.9 ?
    C9 C10 C11 . . 125.0(2) ?
    C11 C10 Rh1 . . 110.99(15) ?
    C11 C10 H10 . . 113.9 ?
    C10 C11 H11A . . 108.9 ?
    C10 C11 H11B . . 108.9 ?
    C10 C11 C12 . . 113.42(18) ?
    H11A C11 H11B . . 107.7 ?
    C12 C11 H11A . . 108.9 ?
    C12 C11 H11B . . 108.9 ?
    C11 C12 H12A . . 109.1 ?
    C11 C12 H12B . . 109.1 ?
    H12A C12 H12B . . 107.9 ?
    C13 C12 C11 . . 112.38(18) ?
    C13 C12 H12A . . 109.1 ?
    C13 C12 H12B . . 109.1 ?
    Rh1 C13 H13 . . 114.2 ?
    C12 C13 Rh1 . . 111.23(14) ?
    C12 C13 H13 . . 114.2 ?
    C14 C13 Rh1 . . 70.71(12) ?
    C14 C13 C12 . . 124.2(2) ?
    C14 C13 H13 . . 114.2 ?
    Rh1 C14 H14 . . 113.9 ?
    C13 C14 Rh1 . . 72.87(12) ?
    C13 C14 H14 . . 113.9 ?
    C13 C14 C15 . . 126.2(2) ?
    C15 C14 Rh1 . . 107.91(14) ?
    C15 C14 H14 . . 113.9 ?
    C14 C15 H15A . . 108.9 ?
    C14 C15 H15B . . 108.9 ?
    C14 C15 C16 . . 113.18(19) ?
    H15A C15 H15B . . 107.8 ?
    C16 C15 H15A . . 108.9 ?
    C16 C15 H15B . . 108.9 ?
    C9 C16 C15 . . 112.07(18) ?
    C9 C16 H16A . . 109.2 ?
    C9 C16 H16B . . 109.2 ?
    C15 C16 H16A . . 109.2 ?
    C15 C16 H16B . . 109.2 ?
    H16A C16 H16B . . 107.9 ?
    C1' Rh1' Cl1' . . 88.57(6) ?
    C1' Rh1' C9' . . 90.29(8) ?
    C1' Rh1' C10' . . 93.67(8) ?
    C1' Rh1' C13' . . 160.34(8) ?
    C1' Rh1' C14' . . 163.12(8) ?
    C9' Rh1' Cl1' . . 161.60(6) ?
    C9' Rh1' C10' . . 39.02(8) ?
    C9' Rh1' C13' . . 98.19(8) ?
    C9' Rh1' C14' . . 81.70(8) ?
    C10' Rh1' Cl1' . . 159.36(6) ?
    C10' Rh1' C13' . . 82.22(8) ?
    C10' Rh1' C14' . . 89.42(8) ?
    C13' Rh1' Cl1' . . 88.80(6) ?
    C13' Rh1' C14' . . 36.52(8) ?
    C14' Rh1' Cl1' . . 94.37(6) ?
    N2' N1' C3' . . 119.18(16) ?
    C1' N1' N2' . . 114.54(16) ?
    C1' N1' C3' . . 126.18(17) ?
    C2' N2' N1' . . 102.61(16) ?
    C1' N3' C5' . . 126.56(17) ?
    C2' N3' C1' . . 108.60(17) ?
    C2' N3' C5' . . 124.71(17) ?
    N1' C1' Rh1' . . 125.97(14) ?
    N1' C1' N3' . . 102.45(16) ?
    N3' C1' Rh1' . . 131.50(15) ?
    N2' C2' N3' . . 111.78(18) ?
    N2' C2' H2' . . 124.1 ?
    N3' C2' H2' . . 124.1 ?
    N1' C3' H3'A . . 109.3 ?
    N1' C3' H3'B . . 109.3 ?
    N1' C3' C4' . . 111.53(18) ?
    H3'A C3' H3'B . . 108.0 ?
    C4' C3' H3'A . . 109.3 ?
    C4' C3' H3'B . . 109.3 ?
    C3' C4' H4'A . . 109.5 ?
    C3' C4' H4'B . . 109.5 ?
    C3' C4' H4'C . . 109.5 ?
    H4'A C4' H4'B . . 109.5 ?
    H4'A C4' H4'C . . 109.5 ?
    H4'B C4' H4'C . . 109.5 ?
    N3' C5' H5'A . . 108.9 ?
    N3' C5' H5'B . . 108.9 ?
    N3' C5' C6' . . 113.21(17) ?
    H5'A C5' H5'B . . 107.7 ?
    C6' C5' H5'A . . 108.9 ?
    C6' C5' H5'B . . 108.9 ?
    C5' C6' H6' . . 108.7 ?
    C5' C6' C8' . . 107.67(18) ?
    C7' C6' C5' . . 111.82(19) ?
    C7' C6' H6' . . 108.7 ?
    C7' C6' C8' . . 111.1(2) ?
    C8' C6' H6' . . 108.7 ?
    C6' C7' H7'A . . 109.5 ?
    C6' C7' H7'B . . 109.5 ?
    C6' C7' H7'C . . 109.5 ?
    H7'A C7' H7'B . . 109.5 ?
    H7'A C7' H7'C . . 109.5 ?
    H7'B C7' H7'C . . 109.5 ?
    C6' C8' H8'A . . 109.5 ?
    C6' C8' H8'B . . 109.5 ?
    C6' C8' H8'C . . 109.5 ?
    H8'A C8' H8'B . . 109.5 ?
    H8'A C8' H8'C . . 109.5 ?
    H8'B C8' H8'C . . 109.5 ?
    Rh1' C9' H9' . . 113.9 ?
    C10' C9' Rh1' . . 70.67(12) ?
    C10' C9' H9' . . 113.9 ?
    C10' C9' C16' . . 126.31(19) ?
    C16' C9' Rh1' . . 109.39(14) ?
    C16' C9' H9' . . 113.9 ?
    Rh1' C10' H10' . . 113.7 ?
    C9' C10' Rh1' . . 70.32(11) ?
    C9' C10' H10' . . 113.7 ?
    C9' C10' C11' . . 124.48(19) ?
    C11' C10' Rh1' . . 113.29(14) ?
    C11' C10' H10' . . 113.7 ?
    C10' C11' H11C . . 109.1 ?
    C10' C11' H11D . . 109.1 ?
    C10' C11' C12' . . 112.48(17) ?
    H11C C11' H11D . . 107.8 ?
    C12' C11' H11C . . 109.1 ?
    C12' C11' H11D . . 109.1 ?
    C11' C12' H12C . . 108.9 ?
    C11' C12' H12D . . 108.9 ?
    H12C C12' H12D . . 107.7 ?
    C13' C12' C11' . . 113.21(18) ?
    C13' C12' H12C . . 108.9 ?
    C13' C12' H12D . . 108.9 ?
    Rh1' C13' H13' . . 114.2 ?
    C12' C13' Rh1' . . 107.61(14) ?
    C12' C13' H13' . . 114.2 ?
    C14' C13' Rh1' . . 72.31(12) ?
    C14' C13' C12' . . 125.9(2) ?
    C14' C13' H13' . . 114.2 ?
    Rh1' C14' H14' . . 114.1 ?
    C13' C14' Rh1' . . 71.16(12) ?
    C13' C14' H14' . . 114.1 ?
    C13' C14' C15' . . 124.4(2) ?
    C15' C14' Rh1' . . 111.23(14) ?
    C15' C14' H14' . . 114.1 ?
    C14' C15' H15C . . 109.4 ?
    C14' C15' H15D . . 109.4 ?
    C14' C15' C16' . . 111.22(17) ?
    H15C C15' H15D . . 108.0 ?
    C16' C15' H15C . . 109.4 ?
    C16' C15' H15D . . 109.4 ?
    C9' C16' C15' . . 113.46(18) ?
    C9' C16' H16C . . 108.9 ?
    C9' C16' H16D . . 108.9 ?
    C15' C16' H16C . . 108.9 ?
    C15' C16' H16D . . 108.9 ?
    H16C C16' H16D . . 107.7 ?
loop_
    _geom_torsion_atom_site_label_1
    _geom_torsion_atom_site_label_2
    _geom_torsion_atom_site_label_3
    _geom_torsion_atom_site_label_4
    _geom_torsion_site_symmetry_1
    _geom_torsion_site_symmetry_2
    _geom_torsion_site_symmetry_3
    _geom_torsion_site_symmetry_4
    _geom_torsion
    _geom_torsion_publ_flag
    Rh1 C9 C10 C11 . . . . -103.0(2) ?
    Rh1 C9 C16 C15 . . . . -12.6(2) ?
    Rh1 C10 C11 C12 . . . . -35.7(2) ?
    Rh1 C13 C14 C15 . . . . -100.0(2) ?
    Rh1 C14 C15 C16 . . . . -37.0(2) ?
    N1 N2 C2 N3 . . . . -0.6(2) ?
    N2 N1 C1 Rh1 . . . . -179.85(14) ?
    N2 N1 C1 N3 . . . . -0.4(2) ?
    N2 N1 C3 C4 . . . . -72.5(2) ?
    N3 C5 C6 C7 . . . . 61.0(2) ?
    N3 C5 C6 C8 . . . . -175.51(17) ?
    C1 N1 N2 C2 . . . . 0.6(2) ?
    C1 N1 C3 C4 . . . . 101.8(2) ?
    C1 N3 C2 N2 . . . . 0.5(3) ?
    C1 N3 C5 C6 . . . . -118.8(2) ?
    C2 N3 C1 Rh1 . . . . 179.44(14) ?
    C2 N3 C1 N1 . . . . -0.1(2) ?
    C2 N3 C5 C6 . . . . 56.2(3) ?
    C3 N1 N2 C2 . . . . 175.61(19) ?
    C3 N1 C1 Rh1 . . . . 5.6(3) ?
    C3 N1 C1 N3 . . . . -174.88(19) ?
    C5 N3 C1 Rh1 . . . . -4.9(3) ?
    C5 N3 C1 N1 . . . . 175.64(18) ?
    C5 N3 C2 N2 . . . . -175.31(18) ?
    C9 C10 C11 C12 . . . . 45.6(3) ?
    C10 C9 C16 C15 . . . . -93.2(3) ?
    C10 C11 C12 C13 . . . . 31.7(3) ?
    C11 C12 C13 Rh1 . . . . -12.7(2) ?
    C11 C12 C13 C14 . . . . -93.2(3) ?
    C12 C13 C14 Rh1 . . . . 103.1(2) ?
    C12 C13 C14 C15 . . . . 3.1(3) ?
    C13 C14 C15 C16 . . . . 44.6(3) ?
    C14 C15 C16 C9 . . . . 33.5(3) ?
    C16 C9 C10 Rh1 . . . . 105.3(2) ?
    C16 C9 C10 C11 . . . . 2.4(3) ?
    Rh1' C9' C10' C11' . . . . -105.3(2) ?
    Rh1' C9' C16' C15' . . . . 39.8(2) ?
    Rh1' C10' C11' C12' . . . . 11.5(2) ?
    Rh1' C13' C14' C15' . . . . -103.3(2) ?
    Rh1' C14' C15' C16' . . . . 15.3(2) ?
    N1' N2' C2' N3' . . . . 0.1(2) ?
    N2' N1' C1' Rh1' . . . . 175.92(14) ?
    N2' N1' C1' N3' . . . . -1.1(2) ?
    N2' N1' C3' C4' . . . . -67.9(2) ?
    N3' C5' C6' C7' . . . . -52.5(2) ?
    N3' C5' C6' C8' . . . . -174.82(19) ?
    C1' N1' N2' C2' . . . . 0.6(2) ?
    C1' N1' C3' C4' . . . . 108.2(2) ?
    C1' N3' C2' N2' . . . . -0.8(3) ?
    C1' N3' C5' C6' . . . . -68.1(3) ?
    C2' N3' C1' Rh1' . . . . -175.68(16) ?
    C2' N3' C1' N1' . . . . 1.1(2) ?
    C2' N3' C5' C6' . . . . 107.3(2) ?
    C3' N1' N2' C2' . . . . 177.21(19) ?
    C3' N1' C1' Rh1' . . . . -0.4(3) ?
    C3' N1' C1' N3' . . . . -177.37(19) ?
    C5' N3' C1' Rh1' . . . . 0.3(3) ?
    C5' N3' C1' N1' . . . . 177.04(18) ?
    C5' N3' C2' N2' . . . . -176.84(18) ?
    C9' C10' C11' C12' . . . . 92.9(3) ?
    C10' C9' C16' C15' . . . . -40.0(3) ?
    C10' C11' C12' C13' . . . . -32.6(3) ?
    C11' C12' C13' Rh1' . . . . 36.5(2) ?
    C11' C12' C13' C14' . . . . -44.0(3) ?
    C12' C13' C14' Rh1' . . . . 99.3(2) ?
    C12' C13' C14' C15' . . . . -4.0(3) ?
    C13' C14' C15' C16' . . . . 96.4(2) ?
    C14' C15' C16' C9' . . . . -36.4(3) ?
    C16' C9' C10' Rh1' . . . . 100.3(2) ?
    C16' C9' C10' C11' . . . . -5.0(3) ?
loop_
    _geom_hbond_atom_site_label_D
    _geom_hbond_atom_site_label_H
    _geom_hbond_atom_site_label_A
    _geom_hbond_site_symmetry_A
    _geom_hbond_distance_DH
    _geom_hbond_distance_HA
    _geom_hbond_distance_DA
    _geom_hbond_angle_DHA
    _geom_hbond_publ_flag
    C2' H2' Cl1 2_666 0.95 2.62 3.502(2) 154.6 yes
_shelx_space_group_comment
;
The symmetry employed for this shelxl refinement is uniquely defined
by the following loop, which should always be used as a source of
symmetry information in preference to the above space-group names.
They are only intended as comments.
;
_shelx_estimated_absorpt_T_min     ?
_shelx_estimated_absorpt_T_max     ?
_shelx_hkl_file
;
   0   0   2 71982.9 1930.57   8
   0   0   2 74083.0 1929.26   2
   0   0   3 5262.59 153.369   8
   0   0   3 5307.24 151.812   2
   0   0   3 5258.71 151.453   5
   0   0   4 8150.29 231.051   8
   0   0   4 8038.58 228.306   2
   0   0   4 7894.40 228.039   5
   0   0   5 2355.50 83.6795   8
   0   0   5 2286.92 85.1968   9
   0   0   5 2351.35 81.1092   2
   0   0   5 2321.16 81.1934   5
   0   0   6 18836.7 517.436   3
   0   0   6 19314.1 549.428   4
   0   0   6 19159.0 526.863   8
   0   0   6 19083.9 530.201   9
   0   0   6 18438.1 522.101   2
   0   0   6 18793.0 523.648   5
   0   0   7 627.332 49.6486   4
   0   0   7 545.849 31.9417   3
   0   0   7 675.651 42.4355   9
   0   0   7 659.485 39.1932   8
   0   0   7 618.403 36.3634   2
   0   0   7 572.359 35.9371   5
   0   0   8 12207.5 351.301   7
   0   0   8 12844.1 373.182   9
   0   0   8 12196.1 362.211   5
   0   0   8 12827.3 366.607   8
   0   0   8 12254.5 359.577   2
   0   0   8 13177.5 397.772   4
   0   0   8 12210.3 354.240   3
   0   0   9 3230.00 110.720   7
   0   0   9 3180.13 128.481   9
   0   0   9 3286.12 121.254   5
   0   0   9 3273.08 123.639   8
   0   0   9 3228.68 118.403   2
   0   0   9 3193.20 147.650   4
   0   0   9 3266.35 113.233   3
   0   0  10 1499.71 63.5322   7
   0   0  10 1448.76 79.4300   9
   0   0  10 1488.26 72.0229   5
   0   0  10 1595.82 97.3332   4
   0   0  10 1425.93 64.5979   3
   0   0  10 1570.52 71.7663   2
   0   0  10 1341.60 72.1787   8
   0   0  11 164.175 27.6185   9
   0   0  11 174.048 20.4967   7
   0   0  11 152.172 24.0680   8
   0   0  11 175.511 23.7593   5
   0   0  11 169.094 34.9287   4
   0   0  11 186.932 21.2648   3
   0   0  11 168.067 22.7885   2
   0   0  12 42.3473 12.6097   3
   0   0  12 67.4681 20.9572   9
   0   0  12 60.4288 16.1359   2
   0   0  12 79.8188 27.0249   4
   0   0  12 37.2358 12.1240   7
   0   0  12 83.3809 19.5693   8
   0   0  13 275.189 26.3411   7
   0   0  13 294.297 27.7061   3
   0   0  13 286.636 39.2929   9
   0   0  13 296.159 32.0420   2
   0   0  13 334.430 36.2929   8
   0   0  13 344.598 52.1753   4
   0   0  14 315.474 29.1523   7
   0   0  14 321.877 29.5408   3
   0   0  14 397.863 37.3750   2
   0   0  14 342.209 37.8742   8
   0   0  14 353.536 45.7917   9
   0   0  14 377.367 56.9378   4
   0   0  15 489.228 58.1055  11
   0   0  15 399.294 32.3849   7
   0   0  15 512.093 57.2022   9
   0   0  15 463.310 56.9322  10
   0   0  15 527.284 48.7138   8
   0   0  15 464.029 40.5740   2
   0   0  15 424.030 61.3869   4
   0   0  16 355.855 52.4094  10
   0   0  16 443.806 46.4052   8
   0   0  16 406.288 54.0047   9
   0   0  16 418.668 56.8731  11
   0   0  17-24.8416 24.6927   9
   0   0  17 6.83389 26.4061  11
   0   0  17 27.5536 26.6167  10
   0  -1  17 1409.25 99.7185   9
   0  -1  17 1559.99 109.594  11
   0  -1  17 1315.36 102.428  10
   0  -1  16 160.779 36.0866  10
   0  -1  16 192.050 38.8143  11
   0  -1  16 200.943 38.8392   9
   0  -1  16 301.586 39.0585   8
   0  -1  15 2689.81 144.821  11
   0  -1  15 2967.31 129.588   8
   0  -1  15 2532.91 106.539   7
   0  -1  15 2748.25 138.871   9
   0  -1  15 2787.18 146.898  10
   0  -1  15 2695.64 120.904   2
   0  -1  15 2748.03 163.758   4
   0  -1  14 14.7574 26.8213   4
   0  -1  14 62.3877 20.3978   8
   0  -1  14 42.9581 16.3004   7
   0  -1  14 60.9496 9.38880   3
   0  -1  14 43.4361 20.7778   9
   0  -1  14 57.6558 24.8036  10
   0  -1  14 56.8729 19.4785   2
   0  -1  14 91.5600 28.4151  11
   0  -1  13 2996.90 142.553  11
   0  -1  13 2754.14 121.855   8
   0  -1  13 2646.49 106.256   7
   0  -1  13 2545.62 90.8120   3
   0  -1  13 2747.62 128.854   9
   0  -1  13 2754.89 138.214  10
   0  -1  13 2669.02 117.860   2
   0  -1  13 3023.76 160.817   4
   0  -1  12 728.938 62.7589  11
   0  -1  12 728.037 53.5394   8
   0  -1  12 707.538 45.2123   7
   0  -1  12 695.661 37.0754   3
   0  -1  12 721.423 57.1458   9
   0  -1  12 836.451 67.2144  10
   0  -1  12 791.506 54.2086   2
   0  -1  12 614.609 68.4047   4
   0  -1  11 3200.32 145.186  11
   0  -1  11 3404.82 110.283   3
   0  -1  11 3189.02 119.266   7
   0  -1  11 3092.74 144.758  10
   0  -1  11 3448.21 134.075   8
   0  -1  11 3136.14 129.565   2
   0  -1  11 3206.65 160.629   4
   0  -1  11 3112.67 134.888   9
   0  -1  10 1908.91 90.1703   2
   0  -1  10 2033.05 95.4872   9
   0  -1  10 2098.92 93.9822   8
   0  -1  10 1948.57 113.674   4
   0  -1  10 1994.69 83.1447   7
   0  -1  10 1997.59 74.5835   3
   0  -1   9 1796.56 81.8397   2
   0  -1   9 1597.90 72.1693   7
   0  -1   9 1700.30 82.9335   9
   0  -1   9 1718.29 81.5546   8
   0  -1   9 1765.28 66.3291   3
   0  -1   9 1903.50 104.999   4
   0  -1   8 702.684 45.5762   2
   0  -1   8 732.022 41.1307   7
   0  -1   8 728.836 46.7355   9
   0  -1   8 754.046 35.5881   3
   0  -1   8 768.809 47.7344   8
   0  -1   8 684.642 37.3417   5
   0  -1   8 766.242 60.6278   4
   0  -1   7 745.796 45.3347   2
   0  -1   7 765.396 40.6918   7
   0  -1   7 828.192 46.9858   8
   0  -1   7 769.916 34.9213   3
   0  -1   7 834.601 58.9781   4
   0  -1   7 717.400 36.6508   5
   0  -1   7 766.722 44.9663   9
   0  -1   6 1727.25 70.8948   9
   0  -1   6 1659.74 58.7937   3
   0  -1   6 1703.68 86.3969   4
   0  -1   6 1679.69 61.6582   5
   0  -1   6 1833.48 73.9380   2
   0  -1   6 1803.18 72.8565   8
   0  -1   5 230.505 19.5273   9
   0  -1   5 245.446 21.0011   8
   0  -1   5 250.978 21.5719   2
   0  -1   5 210.329 25.1091   4
   0  -1   5 238.557 14.3016   3
   0  -1   5 210.456 14.6673   5
   0  -1   4 11696.5 319.616   3
   0  -1   4 12343.5 351.048   4
   0  -1   3 19.0588 3.38561   6
   0  -1   3 14.7392 5.53826  11
   0  -1   3 11.0460 6.69688   4
   0  -1   3 17.4060 5.60554  10
   0  -1   2 1403.44 49.4655  11
   0  -1   2 1328.23 49.0447  10
   0  -1   2 1405.10 56.1746   4
   0  -1   2 1381.95 43.2892   1
   0  -1   1 81.0588 7.10690  11
   0  -1   1 70.3579 6.65581  10
   0   1   1 17.5328 3.35451   8
   0   1   1 19.0986 3.06852   1
   0   1   2 155.061 9.11465   1
   0   1   2 158.282 12.3881   5
   0  -1  -2 159.355 12.5696   5
   0   1   2 175.224 11.3470   8
   0   1   3 19.4225 5.98969   9
   0   1   3 23.8679 3.68374   1
   0   1   3 25.4487 6.25456   5
   0   1   3 18.8659 4.87129   8
   0   1   4 3105.57 101.921   8
   0   1   4 3091.72 105.748   5
   0   1   4 3186.97 94.7542   2
   0  -1  -4 3322.73 95.4443   2
   0   1   4 3188.34 106.936   9
   0  -1  -5 2680.07 94.5619   8
   0   1   5 2771.63 94.2828   8
   0   1   5 2808.28 98.3756   5
   0   1   5 2769.99 86.6772   2
   0   1   5 2758.33 99.4148   9
   0   1   6 2193.92 83.3916   8
   0  -1  -6 2233.94 84.9817   8
   0   1   6 2315.86 88.1991   5
   0   1   6 2237.57 76.3984   2
   0   1   6 2320.71 90.5561   9
   0   1   7 773.725 43.3802   8
   0  -1  -7 771.301 43.9671   8
   0   1   7 758.910 45.6130   5
   0   1   7 763.433 37.2383   2
   0   1   7 807.810 48.7942   9
   0   1   8 5608.81 192.183   9
   0   1   8 5738.53 183.436   8
   0   1   8 5822.38 188.859   5
   0   1   8 5517.44 165.464   7
   0   1   8 5518.83 172.010   2
   0   1   9 498.823 39.6234   5
   0   1   9 447.295 35.4158   8
   0   1   9 483.036 41.7081   9
   0   1   9 451.245 26.5457   7
   0   1   9 519.425 35.5347   3
   0   1   9 452.081 30.6258   2
   0   1  10 5595.46 183.433   8
   0   1  10 5145.94 160.817   7
   0   1  10 5307.91 194.142   9
   0   1  10 5343.46 186.888   5
   0   1  10 5030.50 168.677   2
   0   1  10 5870.88 217.891   4
   0   1  10 5340.51 176.712   3
   0   1  11 115.413 30.9830   4
   0   1  11 75.3298 18.8632   8
   0   1  11 86.6897 12.8245   7
   0   1  11 97.6890 18.1680   3
   0   1  11 84.4519 20.7624   9
   0   1  11 71.1150 14.4431   2
   0   1  11 89.2948 19.9703   5
   0   1  12 869.686 66.4422   9
   0   1  12 936.079 59.7824   8
   0   1  12 958.322 61.7183   5
   0   1  12 905.762 43.5014   7
   0   1  12 907.848 54.3041   3
   0   1  12 931.306 78.4947   4
   0   1  12 833.059 49.1157   2
   0   1  13 1021.23 75.2396   9
   0   1  13 964.634 45.9588   7
   0   1  13 938.367 62.2071   8
   0   1  13 1011.45 65.1790   5
   0   1  13 966.014 53.5123   2
   0   1  13 1083.57 87.5803   4
   0   1  13 940.881 56.9492   3
   0   1  14 1487.43 83.3532   8
   0   1  14 1441.87 61.6046   7
   0   1  14 1565.33 99.3700   9
   0   1  14 1578.16 77.0005   3
   0   1  14 1708.80 115.950   4
   0   1  14 1535.04 71.6472   2
   0   1  15 2973.15 113.846   2
   0   1  15 2923.37 167.543   4
   0   1  15 3134.03 133.652   8
   0   1  15 2933.93 102.517   7
   0   1  15 3125.83 154.748   9
   0   1  16 1588.51 89.4261   8
   0   1  16 1422.82 103.782   9
   0   1  17 900.770 85.1417  11
   0   1  17 917.453 85.1977  10
   0   1  17 1083.22 72.7050   8
   0   1  17 1094.95 89.2869   9
   0   1  18 550.740 65.7513  11
   0   1  18 438.863 60.7985  10
   0   1  18 520.110 64.5158   9
   0  -2  17 207.543 40.9658  11
   0  -2  17 94.7596 31.1578   9
   0  -2  17 188.962 39.3009  10
   0  -2  16 813.563 75.6975  11
   0  -2  16 821.297 65.5621   8
   0  -2  16 781.452 69.4677   9
   0  -2  16 892.077 79.5314  10
   0  -2  15 842.963 55.2607   7
   0  -2  15 714.033 65.1235   9
   0  -2  15 698.947 68.1926  11
   0  -2  15 771.311 61.4717   8
   0  -2  15 779.416 62.7149   2
   0  -2  15 852.170 74.8748  10
   0  -2  14 158.805 35.0909  10
   0  -2  14 165.553 25.7166   7
   0  -2  14 134.894 29.2008   9
   0  -2  14 191.607 37.1929  11
   0  -2  14 127.194 27.7602   8
   0  -2  14 158.102 29.4609   2
   0  -2  14 176.585 44.5401   4
   0  -2  13 700.148 62.4334  10
   0  -2  13 496.823 41.7514   7
   0  -2  13 558.811 51.7755   9
   0  -2  13 638.317 59.9121  11
   0  -2  13 652.788 53.3729   8
   0  -2  13 669.697 55.0308   2
   0  -2  13 511.675 64.8798   4
   0  -2  12 4.92095 16.6343  10
   0  -2  12 19.6006 14.1390   7
   0  -2  12 42.1104 17.2121   9
   0  -2  12 4.89169 15.8873  11
   0  -2  12 3.74940 14.4952   8
   0  -2  12 38.5750 19.1349   2
   0  -2  12 26.8923 22.7218   4
   0  -2  11 1822.45 101.509  10
   0  -2  11 1827.10 85.3120   7
   0  -2  11 1880.54 93.4405   9
   0  -2  11 1896.28 103.292  11
   0  -2  11 1923.26 95.0746   8
   0  -2  11 1870.04 96.0727   2
   0  -2  11 2010.17 121.873   4
   0  -2  10-4.11639 16.3750  10
   0  -2  10 16.6188 13.9398   8
   0  -2  10 25.7207 12.7653   7
   0  -2  10 27.4712 13.4271   9
   0  -2  10 45.0427 18.0067  11
   0  -2  10 38.2387 14.9380   2
   0  -2  10 11.4394 17.7854   4
   0  -2   9 13476.6 401.792  10
   0  -2   9 13369.5 391.965   8
   0  -2   9 12701.6 379.352   7
   0  -2   9 12348.6 348.915   3
   0  -2   9 13333.2 385.194   9
   0  -2   9 13636.5 401.810  11
   0  -2   9 13970.7 396.125   2
   0  -2   9 13433.8 427.280   4
   0  -2   8 171.889 25.2430  10
   0  -2   8 192.662 23.0674   9
   0  -2   8 164.388 22.5192   8
   0  -2   8 182.456 21.3782   7
   0  -2   8 180.063 11.4441   3
   0  -2   8 188.514 26.1455   2
   0  -2   8 221.240 35.3418   4
   0  -2   8 196.962 26.7193  11
   0  -2   7 10188.6 314.069  11
   0  -2   7 10033.2 276.976   6
   0  -2   7 10251.4 300.792   9
   0  -2   7 10147.0 308.700   8
   0  -2   7 9970.01 301.719   7
   0  -2   7 10082.8 278.079   1
   0  -2   7 10661.9 314.004   2
   0  -2   7 10445.3 316.041  10
   0  -2   7 10924.7 338.805   4
   0  -2   6 1345.08 67.5262  10
   0  -2   6 1470.55 59.8727   9
   0  -2   6 1374.70 78.7479   4
   0  -2   6 1262.38 59.9104   7
   0  -2   6 1516.46 69.7399  11
   0  -2   6 1345.78 46.8044   6
   0  -2   6 1346.07 47.6332   1
   0  -2   6 1391.43 67.7562   2
   0  -2   5 7981.84 244.904  11
   0  -2   5 8112.89 224.738   1
   0  -2   5 7768.16 223.015   6
   0  -2   5 8289.48 264.006   4
   0   2  -5 8432.65 264.035   4
   0  -2   5 7944.06 244.715  10
   0  -2   4 3570.88 118.544  11
   0  -2   4 3510.08 104.840   1
   0   2  -4 3434.83 103.883   1
   0  -2   4 3346.09 103.237   6
   0  -2   4 3552.07 132.609   4
   0  -2   4 3268.70 116.409  10
   0  -2   3 7040.77 216.458  11
   0   2  -3 7751.10 208.837   1
   0  -2   3 7274.57 208.363   1
   0  -2   3 7329.50 207.371   6
   0  -2   3 7148.93 217.252  10
   0  -2   3 7558.52 232.833   4
   0  -2   2 10557.1 292.819   4
   0  -2   2 9573.55 271.996   1
   0  -2   2 9577.37 275.806  10
   0  -2   2 9766.47 275.903  11
   0  -2   1 33643.1 922.734  11
   0  -2   1 33467.6 922.855  10
   0  -2   1 36696.6 938.580   4
   0  -2   1 35504.2 923.078   1
   0  -2   0 44040.7 1158.38  10
   0  -2   0 43934.5 1159.36   5
   0  -2   0 42873.2 1158.14  11
   0   2   1 7667.75 212.239   1
   0   2   1 7261.92 207.095   7
   0  -2  -1 7658.93 208.018   9
   0   2   2 35755.7 966.329   7
   0   2   2 38245.2 977.372   8
   0   2   2 37031.9 981.921   5
   0   2   2 36401.8 974.632   1
   0   2   3 65.1532 9.31344   8
   0   2   3 78.3612 8.86171   1
   0   2   4 29.6302 7.15148   8
   0  -2  -4 16.7386 4.61464   6
   0  -2  -4 11.1454 3.32401   2
   0   2   4 19.5111 3.85898   2
   0   2   4 16.6901 4.67442   1
   0  -2  -4 16.1022 4.75970   1
   0   2   4 5.43499 5.64555   5
   0   2   5 448.591 32.8040   5
   0  -2  -5 584.765 32.3122   8
   0   2   5 570.789 31.7398   8
   0  -2  -5 474.434 23.8646   6
   0   2   5 543.788 34.5672   9
   0   2   5 546.560 22.6657   2
   0  -2  -5 533.208 22.7285   2
   0   2   5 458.890 23.6015   1
   0  -2  -5 542.053 25.3061   1
   0   2   6 7793.89 244.484   5
   0   2   6 7922.22 243.841   9
   0  -2  -6 7912.97 236.931   8
   0   2   6 7875.44 235.514   8
   0  -2  -6 7771.50 219.957   6
   0   2   6 7868.64 219.745   2
   0  -2  -6 7787.15 220.860   1
   0  -2  -6 7917.40 220.330   2
   0  -2  -7 248.046 15.3840   1
   0   2   7 232.031 26.2607   5
   0   2   7 209.415 24.7418   9
   0   2   7 263.166 17.1687   2
   0  -2  -7 241.681 14.8130   6
   0  -2  -7 246.431 23.5944   8
   0   2   7 287.621 24.9502   8
   0  -2  -8 8185.65 252.379   8
   0   2   8 8349.53 250.841   8
   0   2   8 8246.50 260.630   5
   0   2   8 8375.94 263.375   9
   0   2   8 8415.37 233.150   2
   0  -2  -8 7986.09 223.267   1
   0   2   8 8012.61 224.940   7
   0  -2  -8 8006.30 222.655   6
   0   2   9 232.792 28.9242   5
   0   2   9 216.135 28.3540   9
   0   2   9 189.389 17.3381   2
   0   2   9 219.215 24.7822   8
   0  -2  -9 187.407 24.1972   8
   0   2   9 204.719 14.1718   7
   0   2  10 726.781 56.0291   9
   0   2  10 709.284 31.6623   7
   0   2  10 687.545 52.6981   5
   0   2  10 775.558 49.7243   3
   0  -2 -10 758.835 50.2567   8
   0   2  10 808.196 50.8660   8
   0   2  10 707.314 37.5859   2
   0   2  11 1004.05 40.8559   7
   0   2  11 987.083 60.1322   8
   0   2  11 1037.09 48.2124   2
   0   2  11 1125.48 73.3920   9
   0   2  11 903.937 57.0613   3
   0   2  11 1073.97 68.5247   5
   0   2  12 575.555 28.3991   7
   0   2  12 625.598 48.0396   8
   0   2  12 571.224 54.3136   9
   0   2  12 577.118 34.6829   2
   0   2  12 529.351 48.9636   5
   0   2  12 578.959 61.7144   4
   0   2  12 510.039 41.7396   3
   0   2  13 16.7145 16.6282   5
   0   2  13 15.2569 17.8458   9
   0   2  13 58.8498 18.6489   8
   0   2  13 31.6369 8.42001   7
   0   2  13 44.4358 25.2488   4
   0   2  13 12.0245 8.54561   2
   0   2  13 37.9752 15.1376   3
   0   2  14 1196.56 69.4629   3
   0   2  14 1200.05 96.2907   4
   0   2  14 1187.76 46.3720   7
   0   2  14 1207.40 72.9649   8
   0   2  14 1049.11 43.5817   7
   0   2  14 1233.18 54.0422   2
   0   2  14 1143.28 83.9305   9
   0   2  14 1178.96 77.2494   5
   0   2  15 111.740 24.6880   8
   0   2  15 115.564 16.4423   2
   0   2  15 101.208 22.7921   3
   0   2  15 187.232 44.3634   4
   0   2  15 143.443 36.8612   9
   0   2  15 119.031 11.9287   7
   0   2  16 120.552 27.6537   8
   0   2  16 174.788 40.4050   9
   0   2  17 33.0917 22.2887   8
   0   2  17 40.9008 29.9791   9
   0   2  18 35.7341 28.4314   9
   0  -3  16 1368.03 91.1853   9
   0  -3  16 1456.20 89.8966   8
   0  -3  16 1430.79 100.326  10
   0  -3  16 1420.82 100.051  11
   0  -3  15 1840.53 95.4953   7
   0  -3  15 2169.28 123.573  10
   0  -3  15 1823.24 105.149   9
   0  -3  15 1953.13 111.132   2
   0  -3  15 2244.24 111.977   8
   0  -3  15 2151.89 123.036  11
   0  -3  14 546.032 58.3538  11
   0  -3  14 524.992 45.2974   7
   0  -3  14 508.436 56.8430  10
   0  -3  14 546.586 52.4367   9
   0  -3  14 442.506 50.5376   2
   0  -3  14 540.757 51.5740   8
   0  -3  14 583.627 75.0545   4
   0  -3  13 4109.51 175.123  11
   0  -3  13 3724.72 149.832   7
   0  -3  13 3644.57 169.462  10
   0  -3  13 3785.65 158.856   9
   0  -3  13 4106.30 169.381   2
   0  -3  13 4077.82 163.806   8
   0  -3  13 3903.69 198.463   4
   0  -3  12 63.4876 22.5179  11
   0  -3  12 90.0250 20.5418   7
   0  -3  12 58.9357 21.1946  10
   0  -3  12 75.4375 20.8568   9
   0  -3  12 106.704 25.7690   2
   0  -3  12 89.2304 22.2613   8
   0  -3  12 77.8952 30.4828   4
   0  -3  11 5784.16 219.517  11
   0  -3  11 5473.53 199.643   7
   0  -3  11 6104.00 222.789  10
   0  -3  11 5693.48 202.426   9
   0  -3  11 6058.76 218.994   2
   0  -3  11 6094.76 213.193   8
   0  -3  11 5981.69 247.926   4
   0  -3  10 1050.50 72.3267  11
   0  -3  10 1225.10 72.3300   8
   0  -3  10 1190.20 66.7538   7
   0  -3  10 1157.05 76.3750  10
   0  -3  10 1191.65 65.6820   9
   0  -3  10 1368.24 79.9871   2
   0  -3  10 1094.47 87.9125   4
   0  -3   9 5793.62 199.530  11
   0  -3   9 5189.76 150.021   6
   0  -3   9 5286.78 178.802   9
   0  -3   9 5575.72 192.034   8
   0  -3   9 5260.45 183.511   7
   0  -3   9 5676.35 199.088   2
   0  -3   9 5176.48 150.896   1
   0  -3   9 5547.22 197.790  10
   0  -3   9 5538.07 222.370   4
   0  -3   8 1684.33 84.0328  10
   0  -3   8 1649.26 99.8508   4
   0  -3   8 1452.14 73.6583   7
   0  -3   8 1528.79 80.9084  11
   0  -3   8 1513.85 54.9451   6
   0  -3   8 1517.90 69.0529   9
   0  -3   8 1563.95 56.3657   1
   0  -3   8 1553.95 83.2359   2
   0  -3   7 1992.80 78.9298  10
   0  -3   7 1914.78 62.1690   9
   0  -3   7 2133.24 101.176   4
   0  -3   7 2102.57 75.3808   7
   0  -3   7 1976.21 78.7031  11
   0  -3   7 1923.66 50.6792   6
   0  -3   7 2060.23 84.4818   2
   0  -3   7 2057.84 53.6995   1
   0   3  -6 1512.68 87.5850   4
   0  -3   6 1623.04 90.8004   4
   0  -3   6 1576.20 71.6101   7
   0  -3   6 1417.46 56.1961   6
   0  -3   6 1537.93 61.5353   9
   0  -3   6 1557.38 58.9204   1
   0  -3   6 1625.73 75.3142  10
   0  -3   6 1428.21 71.9833  11
   0  -3   5 9257.05 300.916   4
   0   3  -5 9476.89 298.698   4
   0  -3   5 9244.58 273.502   7
   0  -3   5 8795.43 257.486   6
   0  -3   5 8982.32 257.211   9
   0  -3   5 9125.76 259.812   1
   0  -3   5 8806.14 275.266  10
   0  -3   5 9055.68 275.668  11
   0  -3   4 562.643 35.5406   7
   0  -3   4 539.838 29.4282   6
   0   3  -4 574.226 36.0484  10
   0  -3   4 672.262 38.8892  10
   0  -3   4 567.667 30.7991   1
   0   3  -4 617.847 31.8986   1
   0  -3   4 628.853 48.3543   4
   0   3  -4 505.155 34.1322  11
   0  -3   4 562.138 35.9143  11
   0  -3   3 21587.3 598.638   7
   0  -3   3 21335.9 590.097   6
   0  -3   3 21490.0 591.977   1
   0   3  -3 22511.7 592.137   1
   0  -3   3 22683.8 623.561   4
   0   3  -3 20900.3 597.491  10
   0  -3   3 21755.9 597.643  10
   0  -3   3 21958.3 598.146  11
   0   3  -3 21061.9 597.578  11
   0  -3   2 935.229 43.7301   7
   0   3  -2 881.071 34.6513   5
   0  -3   2 988.056 55.5743   4
   0  -3   2 879.496 40.9028   1
   0  -3   2 882.965 41.8882  11
   0  -3   2 850.280 41.2653  10
   0  -3   1 5316.80 166.961   4
   0   3  -1 4867.36 165.885   4
   0  -3   1 4498.15 145.520  11
   0  -3   1 4553.87 145.866  10
   0  -3   1 5125.50 149.120   1
   0  -3   0 2592.71 88.4638  11
   0  -3   0 2897.83 104.057   4
   0  -3   0 2627.57 88.7387  10
   0  -3   0 2783.40 79.8543   9
   0  -3   0 2761.81 92.2405   1
   0  -3  -1 3988.49 115.624   9
   0   3   1 3761.97 120.592  10
   0  -3  -1 4018.98 121.292  10
   0  -3  -1 3970.48 124.000   1
   0   3   1 3903.54 120.749  11
   0  -3  -1 3950.32 132.731   4
   0   3   1 3505.15 124.200   5
   0  -3  -1 4089.36 126.567   5
   0  -3  -1 4013.36 121.132  11
   0  -3  -1 3825.83 122.092   8
   0   3   2 70.7939 8.04318   7
   0  -3  -2 66.2236 10.3082   8
   0   3   2 52.2577 9.52008   8
   0   3   2 62.0338 9.86258   1
   0   3   2 55.7494 11.3230   4
   0  -3  -3 1141.15 39.8037   7
   0   3   3 1199.46 51.5567   8
   0   3   3 1161.97 40.0135   7
   0   3   3 1185.50 50.5392   9
   0   3   3 1187.92 49.0990   1
   0   3   3 1153.38 55.2694   5
   0  -3  -4 139.481 9.02585   7
   0  -3  -4 123.605 13.6649   6
   0   3   4 99.6141 15.7811   5
   0  -3  -4 132.969 10.5455   2
   0   3   4 135.094 15.6342   8
   0   3   4 142.588 8.77474   7
   0   3   4 124.749 13.4109   1
   0  -3  -4 141.371 14.5706   1
   0  -3  -5 3035.71 102.991   8
   0  -3  -5 2818.79 94.8328   6
   0   3   5 2874.91 102.104   8
   0  -3  -5 2846.01 86.3318   2
   0   3   5 2896.93 111.002   5
   0   3   5 2634.25 93.7762   1
   0  -3  -5 2852.63 95.4771   1
   0  -3  -6 4842.62 155.979   8
   0  -3  -6 4737.87 145.012   6
   0   3   6 4791.40 155.989   8
   0  -3  -6 4553.64 135.625   2
   0   3   6 4972.37 167.578   5
   0  -3  -6 4965.59 146.560   1
   0   3   6 4480.71 143.822   1
   0  -3  -7 2675.19 102.926   8
   0   3   7 2492.37 101.224   8
   0  -3  -7 2678.68 90.1706   6
   0  -3  -7 2690.18 83.5295   2
   0   3   7 2687.20 111.903   5
   0  -3  -7 2778.87 91.6148   1
   0   3   8 9318.90 288.162   9
   0  -3  -8 9091.36 276.414   8
   0   3   8 8846.52 274.767   8
   0  -3  -8 8620.42 254.749   6
   0   3   8 9021.74 288.123   5
   0   3   8 8780.49 248.500   2
   0  -3  -8 9329.52 257.014   1
   0  -3  -9 118.451 19.7088   8
   0   3   9 124.372 19.7450   8
   0   3   9 122.637 11.7174   2
   0   3   9 89.9681 20.4459   5
   0  -3  -9 113.982 11.9409   6
   0  -3  -9 98.0103 11.8943   1
   0   3   9 108.476 22.6673   9
   0  -3 -10 2801.22 116.861   8
   0   3  10 2800.96 114.951   8
   0   3  10 2760.99 89.9790   2
   0   3  10 2697.00 125.536   9
   0   3  10 2887.29 126.954   5
   0  -3 -10 2782.75 87.4174   1
   0  -3 -10 2905.27 87.1302   6
   0   3  11 359.964 21.4069   2
   0  -3 -11 299.130 33.3989   8
   0   3  11 345.762 41.9393   9
   0   3  11 342.028 40.1606   5
   0   3  11 393.323 36.4915   8
   0   3  12 1792.20 87.6594   8
   0   3  12 1617.77 60.3713   2
   0  -3 -12 1717.54 88.3421   8
   0   3  12 1701.56 86.4942   3
   0   3  12 1825.59 103.124   9
   0   3  12 1881.35 99.8842   5
   0   3  13 180.054 15.1521   2
   0   3  13 165.330 26.0269   3
   0   3  13 224.121 36.6947   5
   0   3  13 206.741 36.1761   9
   0   3  13 254.399 32.4963   8
   0   3  14 5149.99 186.882   8
   0   3  14 5302.85 228.338   4
   0   3  14 4606.96 180.415   3
   0   3  14 4924.48 209.057   9
   0   3  14 4870.07 198.866   5
   0   3  15 85.1931 30.5217   4
   0   3  15 39.1198 20.4609   8
   0   3  15 49.6202 23.7533   5
   0   3  15 56.0567 29.2196   9
   0   3  15 56.2761 21.7197   3
   0   3  16 6131.36 254.078   9
   0   3  16 5981.67 220.126   8
   0   3  17 35.5391 27.4893   9
   0   3  17 50.2036 22.2096   8
   0   3  18 2197.50 142.682   9
   0  -4  16 29.6988 23.6295  11
   0  -4  15 109.263 31.9436  11
   0  -4  15 58.1985 23.0799   7
   0  -4  15 86.4323 24.3791   9
   0  -4  15 27.2460 23.4840   2
   0  -4  15 85.4920 28.2192   8
   0  -4  15 127.012 32.5219  10
   0  -4  14 91.4222 24.2950   7
   0  -4  14 82.6506 27.3976  10
   0  -4  14 52.3214 20.7562   9
   0  -4  14 90.6525 28.7778   2
   0  -4  14 98.6229 27.2049   8
   0  -4  14 60.3872 25.2838  11
   0  -4  13 140.452 30.9776  11
   0  -4  13 111.953 24.9103   7
   0  -4  13 125.361 29.5233  10
   0  -4  13 96.3038 23.9855   9
   0  -4  13 129.829 31.6825   2
   0  -4  13 109.900 26.9668   8
   0  -4  13 95.0359 34.9408   4
   0  -4  12 1364.94 87.7158  11
   0  -4  12 1242.57 75.5700   7
   0  -4  12 1242.88 83.9332  10
   0  -4  12 1321.55 74.9673   9
   0  -4  12 1300.13 88.3270   2
   0  -4  12 1533.89 87.4336   8
   0  -4  12 1121.99 98.6297   4
   0  -4  11 455.154 47.0744  11
   0  -4  11 500.197 47.4569   8
   0  -4  11 425.988 41.3441   7
   0  -4  11 462.108 48.4566  10
   0  -4  11 405.797 38.2459   9
   0  -4  11 495.361 52.5578   2
   0  -4  11 491.301 61.4489   4
   0  -4  10 2239.32 111.146  11
   0  -4  10 2303.40 74.1741   6
   0  -4  10 2347.21 111.071   8
   0  -4  10 2486.53 140.172   4
   0  -4  10 2093.11 101.493   7
   0  -4  10 2257.12 96.1756   9
   0  -4  10 2249.94 112.158  10
   0  -4  10 2246.52 116.061   2
   0  -4  10 2161.27 74.4035   1
   0  -4   9 1664.89 109.344   4
   0  -4   9 1498.07 81.6520   7
   0  -4   9 1846.56 93.9440  11
   0  -4   9 1610.60 62.1566   6
   0  -4   9 1526.25 72.7635   9
   0  -4   9 1735.44 64.5089   1
   0  -4   9 1769.97 96.4895   2
   0  -4   9 1595.14 88.3198  10
   0  -4   8 2183.57 103.020  10
   0  -4   8 2070.74 85.3362   9
   0  -4   8 2453.36 129.788   4
   0   4  -8 2454.32 128.073   4
   0  -4   8 2155.93 99.4225   7
   0  -4   8 2302.10 105.317  11
   0  -4   8 2139.05 79.6114   6
   0  -4   8 2436.47 113.723   2
   0  -4   8 2165.12 81.0131   1
   0  -4   7 2317.00 125.652   4
   0  -4   7 2275.04 101.005   7
   0  -4   7 2328.14 84.9143   6
   0  -4   7 2280.26 85.3218   9
   0  -4   7 2291.65 85.9954   1
   0  -4   7 2433.91 105.752  10
   0  -4   7 2446.54 105.429  11
   0  -4   6 3310.28 148.685   4
   0  -4   6 3218.65 123.382   7
   0  -4   6 2920.94 105.861   6
   0  -4   6 3043.43 102.705   9
   0  -4   6 3278.68 110.457   1
   0  -4   6 3379.34 125.417  10
   0  -4   6 3087.36 122.394  11
   0   4  -5 161.853 29.8422   4
   0  -4   5 263.959 34.9758   4
   0  -4   5 281.655 27.5493   7
   0  -4   5 215.544 20.2855   6
   0  -4   5 200.895 15.5262   9
   0   4  -5 285.876 23.0424   1
   0  -4   5 214.517 20.8644   1
   0  -4   5 191.453 23.1749  10
   0   4  -5 218.527 25.1915  10
   0   4  -5 206.455 23.8599  11
   0  -4   5 231.980 25.4923  11
   0  -4   4 75.6966 15.0079   7
   0  -4   4 87.4806 12.8707   6
   0  -4   4 67.8309 14.2001  10
   0   4  -4 79.7639 15.0863  10
   0  -4   4 77.8744 12.8997   1
   0   4  -4 79.3219 13.3692   1
   0  -4   4 65.5332 13.2103  11
   0   4  -4 70.2668 14.2348  11
   0  -4   4 104.616 22.3999   4
   0  -4   3 13815.6 414.799   4
   0  -4   3 13692.7 388.009   7
   0  -4   3 13092.5 379.939   6
   0  -4   3 13202.6 384.565  11
   0   4  -3 13367.1 386.560  11
   0  -4   3 13292.6 384.741  10
   0   4  -3 13208.6 386.199  10
   0   4  -3 13706.8 382.860   1
   0  -4   3 13743.8 382.345   1
   0   4  -3 13114.4 367.606   5
   0  -4   2 258.335 22.2909  11
   0   4  -2 307.798 24.8272  11
   0   4  -2 282.206 23.9818  10
   0  -4   2 238.607 21.5169  10
   0  -4   2 281.618 23.5540   1
   0  -4   2 282.870 32.0542   4
   0   4  -2 276.448 19.6239   5
   0  -4   1 11240.4 321.319  11
   0  -4   1 11003.9 321.438  10
   0   4  -1 10769.6 346.533   4
   0  -4   1 12181.5 349.755   4
   0   4  -1 11074.6 319.190   5
   0  -4   1 11301.3 324.822   1
   0   4   0 1125.08 51.9201   1
   0  -4   0 1180.90 52.6380   1
   0  -4   0 1094.51 48.2854  11
   0  -4   0 1133.41 61.8511   4
   0  -4   0 1048.93 48.4673   7
   0  -4   0 1107.33 48.3492  10
   0  -4   0 1079.69 38.2421   9
   0   4   0 1057.94 39.7063   9
   0  -4  -1 1473.08 60.3644  11
   0  -4  -1 1508.16 71.9835   4
   0  -4  -1 1526.69 54.1960   9
   0  -4  -1 1548.72 61.2354  10
   0  -4  -1 1536.50 64.2360   1
   0  -4  -2 353.777 26.9950   1
   0   4   2 363.985 27.3164   1
   0  -4  -2 411.307 27.6265   8
   0   4   2 432.852 27.2570  11
   0   4   2 396.352 34.2681   4
   0   4   2 350.618 28.9078   5
   0   4   2 373.895 25.9895  10
   0  -4  -3 20.8476 5.29774   7
   0   4   3 21.3198 7.94054   8
   0   4   3 29.8567 6.34722   7
   0   4   3 19.9195 7.22553   1
   0   4   3 30.9303 10.9403   5
   0   4   3 17.7035 9.19102   4
   0  -4  -4 7.27706 3.64859   7
   0   4   4 2.61959 6.95132   5
   0   4   4 14.2672 4.27952   7
   0   4   4 2.04197 6.90741   8
   0   4   5 8167.39 249.777   8
   0  -4  -5 8599.55 250.030   8
   0   4   5 7889.47 224.792   7
   0  -4  -5 8083.67 243.320   6
   0  -4  -5 8420.26 226.064   7
   0   4   5 8131.15 251.603   9
   0  -4  -5 7930.47 230.401   2
   0   4   5 8282.34 260.975   5
   0  -4  -5 8508.80 244.587   1
   0   4   5 7978.50 243.105   1
   0   4   6 2651.31 99.9367   8
   0   4   6 2450.81 71.6324   7
   0  -4  -6 2502.42 91.3265   6
   0   4   6 2530.47 107.684   5
   0  -4  -6 2299.68 78.5865   2
   0  -4  -6 2496.56 97.2332   8
   0  -4  -6 2429.31 90.6872   1
   0   4   6 2482.86 90.7366   1
   0   4   7 8564.36 262.898   8
   0  -4  -7 8472.79 250.278   6
   0  -4  -7 8941.00 263.680   8
   0   4   7 8427.88 274.690   5
   0  -4  -7 8055.96 234.864   2
   0  -4  -7 8848.74 252.185   1
   0   4   7 8232.93 249.047   1
   0   4   8 1083.36 60.0755   8
   0  -4  -8 1020.72 49.5550   6
   0  -4  -8 1079.53 59.6991   8
   0   4   8 1091.53 68.3615   5
   0  -4  -8 1023.96 39.2217   2
   0  -4  -8 1061.81 50.4509   1
   0  -4  -9 1322.91 69.5295   8
   0   4   9 1266.68 68.6848   8
   0  -4  -9 1213.40 55.2527   6
   0   4   9 1322.92 77.3493   9
   0   4   9 1335.30 78.8762   5
   0  -4  -9 1334.60 57.2633   1
   0   4  10 2691.99 112.459   8
   0   4  10 2978.02 130.219   5
   0   4  10 2611.97 124.604   9
   0  -4 -10 2649.81 94.0663   1
   0  -4 -10 2573.06 92.6686   6
   0  -4 -10 2636.22 113.879   8
   0   4  11 437.397 39.8425   8
   0   4  11 396.322 45.6730   9
   0  -4 -11 376.607 24.3586   6
   0  -4 -11 415.671 39.9681   8
   0  -4 -11 399.414 25.6605   1
   0   4  11 397.244 45.0724   5
   0  -4 -12 2271.87 103.974   8
   0  -4 -12 1952.37 65.5427   6
   0   4  12 2008.38 97.4514   8
   0   4  12 2086.79 111.991   5
   0   4  12 2437.87 122.334   9
   0  -4 -13 620.822 51.4022   8
   0   4  13 587.829 58.0522   5
   0   4  13 570.730 48.7598   8
   0   4  13 566.539 60.2277   9
   0   4  13 527.258 47.8077   3
   0   4  14 1313.92 91.3132   5
   0   4  14 1414.58 81.4496   8
   0   4  14 1290.36 79.3504   3
   0   4  14 1290.23 97.1906   9
   0   4  15 477.516 47.8436   8
   0   4  15 450.948 46.0075   3
   0   4  15 478.777 56.4427   5
   0   4  15 491.336 60.0340   9
   0   4  16 259.409 51.1364   9
   0   4  16 349.430 41.8906   8
   0   4  17 29.5595 24.0076   9
   0   4  17 38.5593 22.0103   8
   0   4  18 163.332 45.1365   9
   0  -5  15 133.141 30.0160   7
   0  -5  15 151.576 36.5863  10
   0  -5  15 122.202 30.3437   8
   0  -5  15 84.0691 31.6718  11
   0  -5  15 114.059 37.0259   2
   0  -5  14 2234.59 114.998   7
   0  -5  14 2388.90 128.518  11
   0  -5  14 2601.20 128.971   8
   0  -5  14 2412.26 129.485  10
   0  -5  14 2492.59 136.746   2
   0  -5  14 2165.37 107.820   9
   0  -5  13 552.829 51.7382   7
   0  -5  13 610.063 59.1343  11
   0  -5  13 660.190 60.0805   8
   0  -5  13 573.618 57.5008  10
   0  -5  13 652.676 64.4978   2
   0  -5  13 517.303 45.7297   9
   0  -5  12 3196.75 134.929   9
   0  -5  12 3638.68 158.060   8
   0  -5  12 3322.12 146.482   7
   0  -5  12 3541.19 158.962  11
   0  -5  12 3914.60 162.503  10
   0  -5  12 3755.94 193.650   4
   0  -5  12 3536.73 166.510   2
   0  -5  11 154.598 23.2172   9
   0  -5  11 184.740 32.9358   8
   0  -5  11 106.512 25.1393   7
   0  -5  11 124.422 27.2820  10
   0  -5  11 219.778 39.4506   2
   0  -5  11 156.493 15.7802   1
   0  -5  11 161.686 15.1376   6
   0  -5  11 170.166 29.5206  11
   0  -5  11 201.763 43.3657   4
   0  -5  10 4131.60 197.048   4
   0  -5  10 3914.38 157.131   7
   0  -5  10 4144.95 164.610  10
   0  -5  10 3776.03 127.424   6
   0  -5  10 3756.68 138.986   9
   0  -5  10 3939.48 173.721   2
   0  -5  10 3860.37 128.603   1
   0  -5  10 4125.69 164.754  11
   0  -5   9 39.8049 17.9049  11
   0  -5   9 23.5283 10.2027   6
   0  -5   9 13.2299 21.4871   4
   0   5  -9 52.2373 25.9722   4
   0  -5   9 18.3615 16.1585   7
   0  -5   9 39.6717 16.6427  10
   0  -5   9 20.7332 10.1224   9
   0  -5   9 38.8215 18.7649   2
   0  -5   9 30.4861 10.2835   1
   0  -5   8 2235.06 106.077  11
   0  -5   8 2177.32 87.0946   6
   0   5  -8 2415.31 132.097   4
   0  -5   8 2487.66 136.745   4
   0  -5   8 2266.04 105.961   7
   0  -5   8 2278.09 85.5866   9
   0  -5   8 2373.81 108.324  10
   0  -5   8 2011.83 112.708   2
   0  -5   8 2296.07 89.4353   1
   0  -5   7 1676.47 83.6167  10
   0  -5   7 1453.39 80.4749   7
   0  -5   7 1513.33 67.1453   6
   0  -5   7 1561.43 102.329   4
   0   5  -7 1516.45 99.9932   4
   0  -5   7 1433.09 59.7227   9
   0  -5   7 1587.17 69.2521   1
   0  -5   7 1581.37 81.6577  11
   0  -5   6 369.568 35.2120  10
   0  -5   6 301.641 44.4906   4
   0  -5   6 345.224 34.7098   7
   0  -5   6 359.326 28.4855   6
   0  -5   6 302.324 19.9416   9
   0  -5   6 256.300 26.0262   1
   0  -5   6 320.296 32.7641  11
   0   5  -5 2843.31 113.566  10
   0  -5   5 2713.28 110.904  10
   0  -5   5 2763.29 85.3106   9
   0  -5   5 2944.83 141.183   4
   0  -5   5 2755.52 114.132   7
   0  -5   5 2711.79 103.269   6
   0   5  -5 2751.18 85.7587   3
   0  -5   5 2690.45 110.580  11
   0   5  -5 2713.67 111.527  11
   0  -5   5 2835.81 105.931   1
   0   5  -5 2831.09 106.225   1
   0   5  -4 155.756 21.1021  10
   0  -5   4 170.077 21.4910  10
   0  -5   4 159.319 9.56845   9
   0  -5   4 146.730 10.3815   9
   0  -5   4 172.747 23.1304   7
   0  -5   4 159.407 19.6422   6
   0  -5   4 143.072 20.3774  11
   0   5  -4 171.037 22.2990  11
   0   5  -4 163.916 13.9952   5
   0   5  -4 136.332 19.5181   1
   0  -5   4 156.751 19.9458   1
   0   5  -4 158.242 28.3627   4
   0  -5   4 158.903 30.6213   4
   0  -5   3 1062.82 54.6491   6
   0  -5   3 1074.51 74.5938   4
   0   5  -3 959.958 45.9921   5
   0  -5   3 1101.08 56.2075  11
   0   5  -3 1101.12 57.8611  11
   0   5  -3 1018.25 54.9673   1
   0  -5   3 1137.41 56.4672   1
   0   5  -3 1097.91 57.5054  10
   0  -5   3 1094.92 56.2586  10
   0  -5   2 3479.83 124.995   6
   0  -5   2 3516.29 124.798  11
   0   5  -2 3361.45 125.558  11
   0   5  -2 3381.71 125.551  10
   0  -5   2 3577.22 124.512  10
   0  -5   2 3651.17 151.064   4
   0   5  -2 3516.36 118.661   5
   0  -5   2 3684.61 127.262   1
   0  -5   1 315.119 27.2763   1
   0  -5   1 283.178 13.5629   9
   0   5  -1 257.549 24.5031  11
   0  -5   1 289.819 24.3299  11
   0   5  -1 264.124 15.1522   9
   0  -5   1 303.646 25.0173  10
   0   5  -1 267.472 25.1656  10
   0  -5   1 282.673 34.0569   4
   0   5  -1 293.961 24.5389   5
   0  -5   0 686.971 38.6129  11
   0   5   0 685.926 41.1917   5
   0  -5   0 730.363 51.7477   4
   0   5   0 595.537 29.0168   9
   0  -5   0 670.203 28.1528   9
   0  -5   0 603.229 36.6737  10
   0   5   0 675.935 41.8193   1
   0  -5   0 655.130 40.9218   1
   0  -5  -1 50.7110 11.2173  11
   0  -5  -1 48.0718 14.7780   4
   0   5   1 52.2145 8.71621   9
   0  -5  -1 63.6726 11.4572  10
   0  -5  -1 45.7926 11.9955   1
   0   5   2 63.8504 12.5652   1
   0  -5  -2 63.2695 13.8102   1
   0   5   2 44.4243 11.1281  11
   0   5   2 89.1259 18.8108   4
   0  -5  -2 83.2925 14.1644   8
   0   5   2 57.8958 11.5518  10
   0   5   2 56.8343 10.0553   9
   0   5   3 82.0698 14.2556   1
   0   5   3 107.251 15.7452  11
   0   5   3 99.4573 20.3010   4
   0   5   3 112.348 18.4260   5
   0  -5  -3 97.9271 12.4759   7
   0   5   3 110.992 15.2408  10
   0  -5  -4 169.155 20.6991   1
   0   5   4 193.567 21.6312   1
   0   5   4 177.807 21.3403   8
   0  -5  -4 157.284 14.3457   7
   0   5   4 222.986 29.3612   4
   0   5   4 195.265 25.5160   5
   0  -5  -5 2556.82 84.6587   7
   0  -5  -5 2612.25 101.848   6
   0   5   5 2626.15 113.485   5
   0   5   5 2584.28 101.062   1
   0  -5  -5 2781.01 103.434   1
   0  -5  -5 2634.70 103.831   8
   0   5   5 2668.16 105.500   8
   0  -5  -6 387.128 30.6976   6
   0  -5  -6 338.446 18.8702   7
   0   5   6 331.993 36.4755   5
   0  -5  -6 322.546 21.6777   2
   0   5   6 371.765 30.2540   1
   0  -5  -6 325.619 28.8336   1
   0  -5  -6 334.139 31.2833   8
   0   5   6 378.980 33.0209   8
   0   5   7 18418.4 523.836   8
   0  -5  -7 18342.3 514.490   6
   0   5   7 18186.0 539.533   5
   0  -5  -7 18016.2 495.494   2
   0  -5  -7 18375.3 523.319   8
   0  -5  -7 18599.6 514.445   1
   0   5   7 17159.8 511.446   1
   0   5   8 987.402 58.8277   8
   0  -5  -8 965.033 51.3057   6
   0  -5  -8 887.984 55.4004   8
   0   5   8 960.640 66.3623   5
   0  -5  -8 914.472 37.8974   2
   0  -5  -8 817.789 49.4128   1
   0   5   9 5821.79 208.336   9
   0  -5  -9 5501.70 194.587   8
   0   5   9 5654.31 196.324   8
   0  -5  -9 5482.71 181.280   6
   0  -5  -9 5501.10 159.824   2
   0   5   9 5830.34 213.751   5
   0  -5  -9 5788.03 183.173   1
   0   5  10 29.8537 13.9298   8
   0   5  10 55.8388 21.8216   5
   0   5  10 17.5936 15.9884   9
   0  -5 -10 35.7625 12.4995   1
   0  -5 -10 19.9741 12.8931   8
   0  -5 -10 45.6874 11.2143   6
   0   5  11 750.337 54.3589   8
   0   5  11 803.140 66.2236   5
   0   5  11 703.519 61.3440   9
   0  -5 -11 730.434 43.1781   1
   0  -5 -11 751.993 42.5907   6
   0  -5 -11 869.573 59.4372   8
   0   5  12 660.387 52.0372   8
   0   5  12 713.785 64.4569   9
   0  -5 -12 649.527 37.0241   6
   0  -5 -12 720.466 55.4752   8
   0  -5 -12 690.724 38.7873   1
   0   5  12 575.204 59.5828   5
   0   5  13 2536.41 117.800   8
   0   5  13 2828.18 143.377   9
   0  -5 -13 2607.09 86.9764   6
   0  -5 -13 2599.88 120.713   8
   0  -5 -13 2447.58 86.9697   1
   0   5  13 2672.88 137.630   5
   0   5  14 1072.32 72.3206   8
   0   5  14 1189.95 87.2693   5
   0  -5 -14 1099.02 73.3167   8
   0   5  14 1130.30 90.6044   9
   0   5  14 1022.16 72.9099   3
   0   5  15 3633.40 154.152   8
   0   5  15 3541.68 172.610   5
   0  -5 -15 3812.46 158.897   8
   0   5  15 3830.52 185.610   9
   0   5  15 3452.60 154.919   3
   0   5  16 1836.19 125.258   9
   0   5  16 1774.42 99.3602   8
   0   5  17 1133.32 99.3249   9
   0   5  17 1099.91 76.4189   8
   0   5  18 588.832 75.2848   9
   0  -6  15 97.9933 31.1822   8
   0  -6  15 104.174 36.2257   2
   0  -6  15 146.437 33.8509   7
   0  -6  14 26.5497 20.5465  11
   0  -6  14 74.6249 26.6098   7
   0  -6  14 31.9015 21.7468  10
   0  -6  14 25.7282 27.6445   2
   0  -6  14 60.0925 25.1047   8
   0  -6  13 123.735 30.8325   8
   0  -6  13 160.178 31.6776   7
   0  -6  13 81.8713 25.5742  11
   0  -6  13 122.506 30.7957  10
   0  -6  13 94.6913 34.1341   2
   0  -6  13 147.778 25.4798   9
   0  -6  12 363.618 35.1096   9
   0  -6  12 493.648 54.2049   8
   0  -6  12 501.800 51.0220   7
   0  -6  12 421.309 55.9675   2
   0  -6  12 552.309 54.6366  10
   0  -6  12 491.625 26.9994   6
   0  -6  12 512.585 52.8197  11
   0  -6  12 534.642 72.8084   4
   0  -6  11 27.7594 17.8771  11
   0  -6  11 3.64425 9.35307   6
   0  -6  11 39.7423 27.8714   4
   0  -6  11-4.36741 15.8519   7
   0  -6  11 18.5403 17.9100  10
   0  -6  11 4.80771 11.0364   9
   0  -6  11-1.85720 9.53314   1
   0  -6  11-35.3115 26.4509   2
   0  -6  10 3897.66 161.146  11
   0  -6  10 3880.78 134.071   6
   0  -6  10 3993.18 198.683   4
   0  -6  10 3761.47 159.626   7
   0  -6  10 3785.96 159.739  10
   0  -6  10 3693.50 131.900   9
   0  -6  10 3736.76 133.617   1
   0  -6  10 3961.77 177.573   2
   0  -6   9 101.673 23.3096  11
   0  -6   9 91.4188 17.4370   6
   0   6  -9 70.9395 29.0795   4
   0  -6   9 135.558 36.7022   4
   0  -6   9 77.9086 20.8351   7
   0  -6   9 93.0478 14.9128   9
   0  -6   9 89.6478 22.3986  10
   0  -6   9 118.890 19.9537   1
   0  -6   9 59.2302 24.3214   2
   0  -6   8 4466.60 170.241  10
   0   6  -8 4601.19 205.562   4
   0  -6   8 4808.94 210.306   4
   0  -6   8 4400.38 172.391   7
   0  -6   8 4103.16 149.051   6
   0  -6   8 4147.01 166.645  11
   0  -6   8 4435.94 138.635   9
   0  -6   8 4200.31 151.399   1
   0  -6   7 168.315 25.8348  10
   0  -6   7 172.329 15.1587   9
   0  -6   7 171.881 37.9890   4
   0   6  -7 191.656 37.1698   4
   0  -6   7 188.540 29.2607   7
   0  -6   7 146.142 21.1363   6
   0  -6   7 175.975 26.3437  11
   0  -6   7 156.419 21.9428   1
   0   6  -6 1229.46 71.8960  10
   0  -6   6 1387.24 74.2554  10
   0  -6   6 1280.80 46.5064   9
   0   6  -6 1373.57 95.8095   4
   0  -6   6 1235.32 65.5690   1
   0  -6   6 1338.71 76.7064   7
   0  -6   6 1402.47 67.2974   6
   0   6  -6 1291.51 43.7330   3
   0  -6   6 1210.05 91.9045   4
   0   6  -6 1311.04 72.6744  11
   0  -6   6 1347.16 73.2032  11
   0  -6   5 3867.22 139.332  11
   0   6  -5 3434.30 137.475  11
   0  -6   5 3589.48 101.037   9
   0  -6   5 3393.44 101.785   9
   0  -6   5 3569.48 141.870   7
   0  -6   5 3409.89 129.779   6
   0  -6   5 3751.10 138.416  10
   0   6  -5 3647.14 139.759  10
   0  -6   5 4013.14 172.960   4
   0   6  -5 3448.71 132.673   1
   0  -6   5 3583.10 132.563   1
   0  -6   4 9602.74 294.452   1
   0   6  -4 9723.68 296.616   1
   0  -6   4 9666.31 302.442   7
   0  -6   4 9248.40 291.849   6
   0  -6   4 9429.41 294.618  10
   0   6  -4 9553.61 299.326  10
   0   6  -4 9393.68 275.992   5
   0  -6   4 9427.08 294.922  11
   0   6  -4 9331.56 298.141  11
   0  -6   4 10643.8 341.613   4
   0  -6   3 4473.27 159.978   6
   0  -6   3 4798.76 192.940   4
   0   6  -3 4497.24 150.357   5
   0   6  -3 4659.41 164.895  11
   0  -6   3 4548.38 160.050  11
   0  -6   3 4652.22 162.342   1
   0   6  -3 4535.41 162.536   1
   0   6  -3 4644.26 164.514  10
   0  -6   3 4771.52 161.275  10
   0  -6   2 12003.7 368.334   6
   0   6  -2 12264.5 362.354   5
   0  -6   2 12713.9 402.622   4
   0  -6   2 12054.4 364.908  11
   0   6  -2 12272.1 370.477  11
   0  -6   2 12671.3 371.345   1
   0   6  -2 12472.8 372.302   1
   0  -6   2 12626.1 366.543  10
   0   6  -2 12925.7 373.269  10
   0   6  -1 7717.81 229.579   9
   0   6  -1 8171.73 257.314  10
   0  -6   1 8296.70 258.948   6
   0  -6   1 8605.79 254.264  11
   0   6  -1 8454.05 258.462  11
   0  -6   1 8792.37 287.559   4
   0   6  -1 8041.19 253.896   5
   0  -6   1 8616.54 254.381  10
   0  -6   1 8609.00 260.465   1
   0  -6   0 3920.10 139.131   1
   0  -6   0 3784.12 131.608  11
   0   6   0 3665.41 134.486  11
   0  -6   0 3909.15 156.643   4
   0   6   0 3683.21 136.758   5
   0   6   0 3718.90 134.510  10
   0  -6   0 3846.58 132.225  10
   0   6   0 3583.73 116.551   9
   0  -6  -1 16957.6 483.634  11
   0  -6  -1 17029.3 483.924  10
   0   6   1 16739.2 471.422   9
   0  -6  -1 17321.0 491.366   1
   0   6   1 16541.4 492.601   5
   0  -6  -1 17861.7 512.956   4
   0  -6  -2 5250.98 178.782   1
   0  -6  -2 5259.41 169.379   7
   0  -6  -2 4943.39 174.967   8
   0   6   2 5276.91 167.561   9
   0  -6  -2 5694.83 197.753   4
   0   6   3 13678.1 412.585  11
   0  -6  -3 14402.6 403.989   7
   0   6   3 14042.6 412.936  10
   0   6   3 14866.3 411.001   9
   0   6   3 14054.6 419.185   1
   0   6   4 1709.40 81.8237   1
   0  -6  -4 1833.99 70.4091   7
   0   6   4 1831.60 80.6470  11
   0   6   4 1711.47 90.0895   5
   0   6   4 1936.39 103.126   4
   0   6   4 1816.54 80.2536   9
   0   6   4 1782.62 80.3175  10
   0  -6  -5 20933.4 579.647   7
   0  -6  -5 21102.5 602.838   6
   0  -6  -5 20461.0 601.998   8
   0   6   5 22132.3 608.644   8
   0   6   5 20355.5 601.646   1
   0  -6  -5 22142.8 602.685   1
   0   6   5 21900.4 635.607   4
   0   6   5 21027.5 619.472   5
   0  -6  -6 889.462 53.9785   6
   0  -6  -6 907.486 40.3407   7
   0   6   6 841.089 62.2769   5
   0   6   6 978.937 59.3561   8
   0  -6  -6 1031.26 58.7933   8
   0  -6  -6 981.734 55.5992   1
   0   6   6 865.551 53.8007   1
   0  -6  -7 12282.1 374.485   6
   0  -6  -7 12507.6 346.342   7
   0   6   7 12597.1 397.878   5
   0  -6  -7 12406.2 353.791   2
   0  -6  -7 13239.9 381.481   8
   0   6   7 12840.9 384.228   8
   0  -6  -7 12851.5 374.276   1
   0   6   7 11960.1 373.094   1
   0  -6  -8 314.852 32.8535   8
   0   6   8 183.393 26.7170   8
   0  -6  -8 229.694 26.8885   6
   0   6   8 240.224 31.7885   9
   0  -6  -8 240.272 19.1683   2
   0   6   8 246.360 35.6864   5
   0   6   8 237.937 27.7161   1
   0  -6  -8 264.347 27.7553   1
   0   6   9 7040.04 238.014   9
   0   6   9 6334.77 222.838   8
   0  -6  -9 6541.67 212.704   6
   0  -6  -9 6555.21 222.318   8
   0   6   9 6692.54 241.487   5
   0  -6  -9 6047.84 184.987   2
   0  -6  -9 6730.28 212.543   1
   0   6  10 179.317 31.3787   9
   0  -6 -10 188.140 27.5799   8
   0   6  10 155.077 26.5431   8
   0  -6 -10 177.924 23.4153   6
   0  -6 -10 156.705 11.6287   2
   0  -6 -10 203.741 24.9165   1
   0   6  10 146.052 30.1696   5
   0   6  11 7968.22 271.054   8
   0  -6 -11 8426.29 255.335   1
   0   6  11 8218.29 291.343   9
   0  -6 -11 7623.29 251.118   6
   0  -6 -11 8406.87 274.290   8
   0   6  11 8139.42 294.756   5
   0   6  12 97.9852 24.2752   8
   0  -6 -12 146.438 20.7484   1
   0   6  12 112.521 31.7790   5
   0  -6 -12 99.6790 24.6883   8
   0  -6 -12 106.911 17.6852   6
   0   6  12 125.843 32.1643   9
   0   6  13 3869.39 157.055   8
   0  -6 -13 3550.67 129.391   6
   0  -6 -13 4231.16 164.171   8
   0   6  13 3938.46 180.183   5
   0  -6 -13 3732.42 131.701   1
   0   6  13 3700.73 176.623   9
   0   6  14 511.898 61.5527   9
   0   6  14 376.013 43.0926   8
   0  -6 -14 347.530 26.3798   6
   0  -6 -14 522.993 50.3369   8
   0   6  14 370.417 51.4315   5
   0  -6 -14 361.863 27.4047   1
   0   6  14 400.599 46.8889   3
   0  -6 -15 694.077 60.1699   8
   0   6  15 505.925 52.5916   8
   0   6  15 558.214 66.9069   9
   0   6  15 642.602 58.3145   3
   0   6  15 584.943 65.6318   5
   0   6  16 94.1637 27.3702   8
   0   6  16 157.271 43.3510   9
   0   6  16 107.908 26.5470   3
   0  -6 -16 90.2336 26.0953   8
   0   6  17 39.5271 31.5037   9
   0   6  17 119.480 30.5261   8
   0   6  18 25.0018 34.0501   9
   0  -7  14 2272.29 120.628  11
   0  -7  14 1986.90 115.203   7
   0  -7  14 2175.45 119.024  10
   0  -7  14 2211.81 126.329   8
   0  -7  14 2010.95 132.100   2
   0  -7  13 362.462 46.5287  11
   0  -7  13 255.269 40.9742   7
   0  -7  13 312.325 44.0999  10
   0  -7  13 312.831 52.4741   2
   0  -7  13 425.038 53.5855   8
   0  -7  12 2043.49 116.620   8
   0  -7  12 1696.37 102.436   7
   0  -7  12 1875.42 104.769  10
   0  -7  12 1758.24 118.596   2
   0  -7  12 1641.25 76.0119   9
   0  -7  12 1879.56 105.568  11
   0  -7  11 1581.35 69.8661   9
   0  -7  11 1594.30 74.7629   1
   0  -7  11 1604.81 111.883   2
   0  -7  11 1532.73 96.0995   7
   0  -7  11 1805.79 99.9648  10
   0  -7  11 1751.93 76.9836   6
   0  -7  11 1623.33 95.3459  11
   0  -7  11 1687.66 128.407   4
   0  -7  10 1006.24 71.4906  11
   0  -7  10 1022.58 58.1760   6
   0  -7  10 1040.38 49.4831   9
   0   7 -10 1218.19 101.463   4
   0  -7  10 967.066 73.4007   7
   0  -7  10 1051.10 59.6849   1
   0  -7  10 1112.06 74.3900  10
   0  -7  10 932.617 83.0575   2
   0  -7  10 1175.62 103.234   4
   0  -7   9 1539.26 86.9418  11
   0  -7   9 1442.87 72.3141   6
   0  -7   9 1537.44 86.6685  10
   0  -7   9 1357.88 56.6540   9
   0   7  -9 1570.04 115.514   4
   0  -7   9 1478.29 90.3705   7
   0  -7   9 1338.96 71.6077   1
   0  -7   9 1534.70 103.008   2
   0  -7   9 1608.43 117.960   4
   0  -7   8 826.283 37.2274   9
   0   7  -8 989.111 88.5082   4
   0  -7   8 998.417 70.8738   7
   0  -7   8 905.678 55.9102   6
   0  -7   8 943.990 64.5863  10
   0  -7   8 1029.65 67.0141  11
   0  -7   8 903.980 56.8202   1
   0  -7   8 966.844 88.9414   4
   0  -7   7 286.319 34.5412  10
   0  -7   7 238.356 14.4961   9
   0  -7   7 244.652 14.9514   9
   0  -7   7 256.337 35.2050   7
   0  -7   7 277.075 31.4477   6
   0  -7   7 278.624 34.4991  11
   0  -7   7 326.072 33.1417   1
   0   7  -7 332.843 50.9889   4
   0  -7   7 264.672 47.9928   4
   0  -7   6 682.580 51.3173  10
   0   7  -6 734.567 55.4186  10
   0   7  -6 749.707 73.8203   4
   0  -7   6 739.668 57.4626   7
   0  -7   6 676.398 48.6864   6
   0  -7   6 780.761 75.9693   4
   0   7  -6 707.357 32.8763   3
   0  -7   6 702.604 51.8822  11
   0   7  -6 697.278 53.9426  11
   0  -7   6 732.696 50.7362   1
   0  -7   5 3273.14 162.580   4
   0   7  -5 3378.85 166.376   4
   0  -7   5 3373.58 137.092   7
   0  -7   5 2954.92 123.287   6
   0  -7   5 3062.56 125.818  11
   0   7  -5 2931.93 128.636  11
   0  -7   5 3034.98 125.439  10
   0   7  -5 3031.38 129.346  10
   0  -7   5 3133.40 125.770   1
   0   7  -4 323.830 47.7984   4
   0  -7   4 284.280 44.7131   4
   0  -7   4 391.879 38.7301   7
   0  -7   4 337.579 33.8426   6
   0  -7   4 356.747 35.0601  11
   0   7  -4 329.488 35.7060  11
   0   7  -4 338.383 27.7534   5
   0  -7   4 419.245 37.0897  10
   0   7  -4 385.356 37.6445  10
   0  -7   4 424.664 37.9028   1
   0  -7   3 82.4367 17.1680  11
   0   7  -3 45.8012 15.4520  11
   0  -7   3 95.4373 20.2891   1
   0  -7   3 50.2928 23.5004   4
   0  -7   3 61.7565 15.9682   6
   0  -7   3 85.2661 17.3708  10
   0   7  -3 91.4389 16.4103   5
   0   7  -3 81.8729 18.2605  10
   0  -7   2 172.011 24.2229   1
   0  -7   2 146.948 22.8370   6
   0  -7   2 173.029 23.1295  10
   0   7  -2 172.639 24.3876  11
   0  -7   2 110.693 27.3322   4
   0   7  -2 112.615 18.9304   5
   0  -7   2 170.562 21.8742  11
   0   7  -2 131.376 22.2759  10
   0   7  -1 411.190 22.1439   9
   0   7  -1 364.726 34.4549  10
   0  -7   1 334.770 34.1290   6
   0  -7   1 431.994 37.9453   1
   0   7  -1 382.291 35.4333  11
   0  -7   1 357.202 31.9608  11
   0  -7   1 315.122 30.7878  10
   0  -7   1 401.136 46.0520   4
   0   7  -1 341.252 32.4792   5
   0   7   0 100.479 18.2121  10
   0  -7   0 85.9543 17.0036   6
   0  -7   0 177.929 22.8317  11
   0   7   0 187.146 23.8015  11
   0  -7   0 154.037 30.5240   4
   0   7   0 159.116 23.2269   5
   0   7   0 144.912 15.0447   9
   0  -7   0 157.105 21.0784  10
   0  -7   0 143.585 22.4724   1
   0  -7  -1 469.034 36.5915  11
   0  -7  -1 449.410 36.0856  10
   0   7   1 444.904 29.5857   9
   0  -7  -1 496.204 49.0231   4
   0   7   1 450.523 40.0651   5
   0  -7  -1 466.908 40.1126   1
   0  -7  -2 42.9040 12.4735   7
   0  -7  -2 25.7418 12.8903   8
   0   7   2 26.5310 9.02133   9
   0  -7  -2 21.5244 14.5773   4
   0   7   2 48.8904 16.3913   5
   0   7   3 1349.34 66.5927   9
   0  -7  -3 1370.94 64.0108   7
   0  -7  -4 429.572 31.2013   7
   0   7   4 401.129 37.0857   1
   0   7   4 488.843 38.8222  11
   0   7   4 491.175 52.1427   4
   0   7   4 435.006 36.7708  10
   0   7   4 440.555 36.4409   9
   0  -7  -5 63.1042 12.0797   7
   0   7   5 49.7122 15.1063  10
   0   7   5 85.0293 17.6764  11
   0  -7  -5 67.5447 16.8632   1
   0   7   5 61.4303 17.2244   1
   0   7   5 64.9846 21.5987   4
   0   7   5 70.8615 21.1051   5
   0   7   6 628.566 61.5013   4
   0   7   6 568.556 53.9628   5
   0  -7  -6 658.026 48.0711   1
   0   7   6 651.115 48.4453   1
   0  -7  -6 658.609 35.7014   7
   0  -7  -6 677.249 48.9680   8
   0   7   6 614.141 49.5378   8
   0   7   7 836.805 65.6589   5
   0   7   7 830.297 55.8057   1
   0  -7  -7 814.092 55.2599   1
   0  -7  -7 891.816 41.0238   7
   0  -7  -7 950.838 59.8356   8
   0   7   7 824.922 59.4453   8
   0  -7  -8 2415.41 80.2217   7
   0  -7  -8 2418.54 105.479   1
   0   7   8 2167.49 102.935   1
   0  -7  -8 2380.77 87.5152   2
   0   7   8 2558.73 114.381   8
   0  -7  -8 2274.66 107.514   8
   0   7   8 2532.47 125.889   5
   0   7   9 749.121 65.2983   5
   0  -7  -9 697.583 53.6327   8
   0  -7  -9 704.043 51.1093   1
   0  -7  -9 672.936 35.9895   2
   0   7   9 835.926 59.1864   8
   0   7  10 38.7587 18.7365   9
   0  -7 -10 32.0391 8.02477   2
   0   7  10 21.7895 19.1171   5
   0  -7 -10 9.06932 14.1869   1
   0  -7 -10 30.4001 17.4636   8
   0   7  10 47.6338 17.8575   8
   0   7  11 1498.51 88.4587   8
   0   7  11 1496.84 99.3345   9
   0  -7 -11 1676.48 90.9352   8
   0  -7 -11 1643.12 80.6029   1
   0   7  11 1656.25 104.833   5
   0   7  12-4.22263 18.5612   8
   0   7  12 5.75136 18.6712   9
   0  -7 -12 2.87171 12.9067   1
   0  -7 -12 4.19231 15.7154   8
   0  -7 -12-2.90520 7.20339   6
   0   7  12 18.0283 18.6785   5
   0   7  13 1634.54 95.8106   8
   0   7  13 1715.81 111.397   9
   0  -7 -13 1868.77 83.5711   1
   0  -7 -13 1942.04 102.500   8
   0  -7 -13 1651.92 80.0699   6
   0   7  13 1550.86 108.949   5
   0   7  14 8.97913 21.0418   8
   0   7  14 13.4903 20.9700   9
   0  -7 -14 24.3081 13.6755   1
   0   7  14 32.8731 26.1446   5
   0  -7 -14 9.54512 11.1905   6
   0  -7 -14 27.8007 17.9092   8
   0   7  15 2703.97 156.514   9
   0  -7 -15 2511.14 98.7181   1
   0  -7 -15 2700.06 99.5250   6
   0   7  15 2826.26 133.207   8
   0   7  16 18.9128 21.7091   8
   0  -7 -16 4.95382 19.1431   8
   0   7  16 23.1015 22.8221   9
   0  -7 -16 8.46798 5.04243   6
   0   7  17 1561.97 97.4419   8
   0   7  17 1687.91 127.291   9
   0  -8  14 567.018 62.3515   8
   0  -8  14 413.993 62.4627   2
   0  -8  14 457.387 56.5518   7
   0  -8  13 202.456 41.8895   8
   0  -8  13 266.596 42.4264   7
   0  -8  13 227.558 38.9248  11
   0  -8  13 254.277 48.9518   2
   0  -8  13 163.366 34.5604  10
   0  -8  12 1186.17 86.6610   7
   0  -8  12 1298.75 84.6401  10
   0  -8  12 1072.53 78.2700  11
   0  -8  12 1204.84 100.488   2
   0  -8  11 392.856 50.0256   7
   0  -8  11 477.710 49.5938  10
   0  -8  11 416.602 38.1418   6
   0  -8  11 385.604 46.3168  11
   0  -8  11 378.322 55.7573   2
   0  -8  10 1839.07 96.1782  11
   0  -8  10 1722.19 81.2656   6
   0  -8  10 1247.79 46.5974   9
   0  -8  10 1230.26 46.4046   9
   0  -8  10 1799.94 102.512   7
   0  -8  10 1696.63 81.5454   1
   0   8 -10 1832.13 131.458   4
   0  -8  10 1963.57 98.9012  10
   0  -8  10 1684.91 113.141   2
   0  -8   9 527.886 50.1855  11
   0  -8   9 342.158 36.5301   6
   0   8  -9 526.446 68.7789   4
   0  -8   9 412.116 63.7883   4
   0  -8   9 457.027 49.9346   7
   0  -8   9 438.854 40.4966   1
   0  -8   9 403.479 54.5609   2
   0  -8   9 492.327 48.1066  10
   0  -8   8 4109.54 208.029   4
   0   8  -8 4035.62 206.689   4
   0  -8   8 4157.15 176.376   7
   0  -8   8 3874.83 153.536   6
   0  -8   8 3939.56 155.977   1
   0  -8   8 4264.88 166.229  10
   0  -8   8 4349.70 168.166  11
   0  -8   7 30.0592 26.3508   4
   0   8  -7-15.6507 28.4029   4
   0  -8   7-13.9398 19.4743   7
   0   8  -7-4.07657 14.7963  11
   0  -8   7 11.5328 13.4801  11
   0  -8   7 10.0309 12.9199   6
   0  -8   7 11.4978 15.6561  10
   0   8  -7 4.11425 15.4228  10
   0  -8   7 6.82220 13.9343   1
   0  -8   6 6646.13 270.757   4
   0   8  -6 6085.03 266.282   4
   0  -8   6 6368.72 233.055   7
   0  -8   6 6231.34 216.017   6
   0   8  -6 6155.24 223.399  11
   0  -8   6 6185.96 219.726  11
   0  -8   6 6176.10 218.894  10
   0   8  -6 6552.97 227.176  10
   0  -8   6 5930.47 215.898   1
   0   8  -5 457.773 62.0419   4
   0  -8   5 403.776 55.8341   4
   0  -8   5 387.999 43.0695   7
   0  -8   5 398.757 39.2455   6
   0  -8   5 407.259 39.8718  11
   0   8  -5 385.910 41.1023  11
   0   8  -5 394.681 28.9415   5
   0  -8   5 423.156 40.8919   1
   0  -8   5 444.583 41.2343  10
   0   8  -5 414.990 43.0253  10
   0  -8   4 16139.3 495.203   4
   0   8  -4 14313.9 491.855   4
   0  -8   4 14918.4 450.076   7
   0  -8   4 13651.5 437.351   6
   0   8  -4 14530.8 445.536  10
   0  -8   4 14304.2 435.683  10
   0   8  -4 14506.2 422.850   5
   0   8  -4 14429.0 445.161  11
   0  -8   4 14797.6 437.023  11
   0  -8   4 14929.0 442.932   1
   0   8  -4 14376.3 443.170   1
   0   8  -3 89.4405 20.7538   1
   0  -8   3 66.7790 17.2260   1
   0  -8   3 107.819 23.1892   7
   0  -8   3 60.6319 18.4110   6
   0  -8   3 59.3218 17.1725  10
   0   8  -3 66.2605 18.9958  11
   0  -8   3 92.8217 31.8236   4
   0   8  -3 78.0155 17.8170   5
   0  -8   3 81.4129 18.4294  11
   0   8  -3 69.9820 21.3676  10
   0  -8   2 19899.6 572.986   1
   0  -8   2 19894.1 574.557   7
   0  -8   2 18873.7 571.104   6
   0  -8   2 19241.2 563.369  10
   0   8  -2 19648.6 573.816  11
   0  -8   2 19543.8 563.561  11
   0   8  -2 19238.8 564.208   5
   0  -8   2 20099.9 612.361   4
   0   8  -2 19632.5 573.605  10
   0   8  -1 578.510 30.0528   9
   0   8  -1 682.277 50.9914  10
   0  -8   1 645.527 50.4467   6
   0  -8   1 710.334 53.0619   1
   0   8  -1 640.361 49.0827  11
   0  -8   1 637.913 45.7172  11
   0  -8   1 540.075 42.8378  10
   0   8  -1 668.492 49.7918   5
   0  -8   1 666.053 64.5224   4
   0   8   0 11997.0 371.768  10
   0  -8   0 12419.1 368.129  11
   0  -8   0 11981.1 377.560   6
   0   8   0 12533.9 375.145  11
   0  -8   0 12715.3 406.034   4
   0   8   0 11746.2 375.411   5
   0   8   0 11742.1 344.975   9
   0  -8   0 12047.4 367.770  10
   0  -8   0 12755.6 378.940   1
   0  -8  -1 1957.28 90.7165  10
   0   8   1 1934.04 78.6343   9
   0  -8  -1 1924.18 96.5615   1
   0   8   1 2016.08 94.7147  11
   0  -8  -1 2012.65 94.9851   8
   0   8   1 2096.71 94.9547  10
   0  -8  -1 1884.87 89.4470  11
   0   8   1 1842.09 96.9905   5
   0  -8  -1 1907.94 108.915   4
   0  -8  -2 12316.4 380.264   8
   0   8   2 12153.3 364.252   9
   0  -8  -2 13003.4 408.737   4
   0   8   2 12310.1 390.999   5
   0  -8  -2 12771.6 386.145   1
   0   8   3 2017.83 89.2825   9
   0  -8  -3 2048.02 88.6877   7
   0  -8  -4 25092.1 687.794   7
   0   8   4 24111.1 708.134   1
   0   8   4 24681.0 696.449   9
   0   8   4 23922.7 745.505   4
   0  -8  -5 1013.95 53.0403   7
   0   8   5 856.032 61.6112   1
   0  -8  -5 990.224 64.0264   1
   0   8   5 1108.14 64.1963  11
   0   8   5 794.980 75.0591   4
   0   8   5 1135.90 76.6485   5
   0   8   5 983.245 61.9238  10
   0  -8  -6 12149.1 370.116   1
   0   8   6 11213.6 369.315   1
   0  -8  -6 11570.6 343.073   7
   0  -8  -6 11844.1 369.457   8
   0   8   6 11953.3 367.511  11
   0   8   6 11777.0 388.373   5
   0   8   6 11968.7 409.559   4
   0   8   6 12010.0 371.159   9
   0   8   6 12275.6 368.543  10
   0  -8  -7 2115.53 100.960   1
   0   8   7 1884.64 98.1962   1
   0  -8  -7 2004.28 99.5747   8
   0  -8  -7 1981.82 99.5093   6
   0  -8  -7 1986.67 78.3052   7
   0   8   7 2204.75 101.043  11
   0   8   7 2135.92 115.298   5
   0   8   7 1910.97 121.433   4
   0   8   7 2121.80 101.080  10
   0   8   7 2090.46 104.566   9
   0  -8  -8 3160.09 105.681   7
   0  -8  -8 3131.93 133.313   6
   0  -8  -8 3085.31 132.354   1
   0   8   8 2899.60 130.180   1
   0   8   8 3204.47 164.264   4
   0   8   8 3108.18 150.452   5
   0  -8  -8 3000.73 111.616   2
   0  -8  -8 3447.21 138.119   8
   0   8   8 3229.03 140.294   8
   0   8   9 1916.07 101.783   8
   0  -8  -9 1946.99 97.0476   6
   0  -8  -9 1849.71 66.8567   7
   0  -8  -9 1930.32 94.8649   1
   0   8   9 1820.08 110.861   5
   0  -8  -9 1771.84 73.9694   2
   0  -8  -9 2006.52 100.129   8
   0   8  10 2347.11 117.121   8
   0  -8 -10 2270.30 109.743   6
   0  -8 -10 2410.32 116.002   8
   0  -8 -10 2262.84 83.8763   2
   0   8  10 2386.83 131.936   5
   0  -8 -10 2602.35 111.673   1
   0  -8 -11 2260.69 102.056   1
   0   8  11 2004.85 108.919   8
   0  -8 -11 2282.69 111.209   8
   0   8  11 2280.83 128.601   5
   0  -8 -11 1954.90 68.3255   2
   0   8  12 3067.92 142.218   8
   0  -8 -12 2989.97 138.532   8
   0  -8 -12 3235.20 131.666   1
   0   8  12 3123.96 161.779   5
   0   8  12 2973.69 155.335   9
   0   8  13 924.616 71.0040   8
   0   8  13 968.127 85.2585   9
   0  -8 -13 1014.43 73.5676   8
   0  -8 -13 1017.85 63.1119   1
   0   8  14 846.119 67.8072   8
   0   8  14 835.324 81.6268   9
   0  -8 -14 877.319 69.6010   8
   0  -8 -14 886.717 57.1499   1
   0  -8 -15 5.02694 19.4243   8
   0  -8 -15 16.2763 12.4547   1
   0   8  15-14.9280 27.0914   9
   0   8  15 9.84637 20.1113   8
   0  -8 -15-8.01961 10.0213   6
   0   8  16 15.8355 24.6204   9
   0   8  16 30.1119 20.5136   8
   0  -8 -16 29.4197 12.7831   6
   0   8  17 45.8866 25.2931   8
   0   8  17 8.36572 31.3678   9
   0  -9  13 1859.25 130.620   2
   0  -9  13 1594.37 109.717   7
   0  -9  13 1811.94 121.296   8
   0  -9  12 234.723 39.5100  10
   0  -9  12 241.006 49.4044   2
   0  -9  12 302.639 41.3698  11
   0  -9  12 294.688 46.7989   7
   0  -9  11 1674.36 108.808   7
   0  -9  11 1942.00 105.087  10
   0   9 -11 1905.01 144.352   4
   0  -9  11 1765.54 90.0963   6
   0  -9  11 1733.83 100.248  11
   0  -9  11 1819.94 124.350   2
   0  -9  10 383.327 49.4080   7
   0  -9  10 343.434 42.6914  10
   0   9 -10 364.247 63.7704   4
   0  -9  10 415.991 40.4633   6
   0  -9  10 280.917 39.2857  11
   0  -9  10 298.845 52.8705   2
   0  -9   9 1155.09 71.4430   1
   0   9  -9 1069.59 104.152   4
   0  -9   9 1165.37 85.3739   7
   0  -9   9 1158.27 76.7154  10
   0  -9   9 1133.61 70.4615   6
   0  -9   9 1118.36 93.5865   2
   0  -9   9 1113.03 75.1098  11
   0  -9   8 1704.01 93.1274  10
   0   9  -8 1844.70 134.647   4
   0  -9   8 1640.42 102.868   7
   0  -9   8 1557.91 86.9093   6
   0  -9   8 1727.75 130.104   4
   0  -9   8 1810.64 96.4775  11
   0  -9   8 1559.61 87.6136   1
   0   9  -7 832.818 87.1523   4
   0   9  -7 625.910 28.3884   3
   0  -9   7 595.197 78.3576   4
   0  -9   7 763.548 66.9797   7
   0  -9   7 800.796 58.5010   6
   0  -9   7 753.151 57.3623  11
   0   9  -7 857.057 64.2862  11
   0   9  -7 688.886 31.2573   3
   0  -9   7 868.406 61.2236  10
   0   9  -7 730.321 60.4457  10
   0  -9   7 877.839 61.2182   1
   0  -9   6 5239.70 236.745   4
   0   9  -6 4799.21 236.200   4
   0  -9   6 4751.17 196.815   7
   0  -9   6 4506.16 181.797   6
   0  -9   6 4963.34 184.785  11
   0   9  -6 5073.71 193.136  11
   0  -9   6 4816.80 185.347   1
   0   9  -6 4988.15 191.988  10
   0  -9   6 4933.67 185.078  10
   0  -9   5 1849.77 123.410   4
   0   9  -5 1639.47 122.857   4
   0  -9   5 1586.45 95.7725   7
   0  -9   5 1464.29 86.7987   6
   0   9  -5 1736.57 94.6166  11
   0  -9   5 1675.97 87.2533  11
   0   9  -5 1520.40 72.1147   5
   0  -9   5 1593.64 88.8149   1
   0   9  -5 1810.46 96.2127  10
   0  -9   5 1610.60 86.3930  10
   0  -9   4 1764.18 117.545   4
   0   9  -4 1640.20 120.930   4
   0  -9   4 1399.58 89.0847   7
   0  -9   4 1555.38 88.4013   6
   0  -9   4 1655.40 84.9616  11
   0   9  -4 1700.52 93.1460  11
   0   9  -4 1504.91 76.2212   5
   0   9  -4 1609.41 91.2056  10
   0  -9   4 1562.61 83.4263  10
   0   9  -4 1388.44 86.8254   1
   0  -9   4 1633.53 89.3289   1
   0  -9   3 34.2193 15.3896  10
   0   9  -3 54.7411 27.4271   4
   0  -9   3 12.8581 13.9251   7
   0  -9   3 12.1574 13.7042   6
   0  -9   3 61.6632 16.0617  11
   0   9  -3 24.6355 16.3345  10
   0   9  -3 12.3021 12.7577  11
   0   9  -3 6.47642 12.8870   5
   0  -9   3 6.76118 19.0168   4
   0   9  -3 12.7213 14.3389   1
   0  -9   3 31.5479 16.5367   1
   0  -9   2 1740.22 93.1275   1
   0   9  -2 1627.99 93.2722   1
   0  -9   2 1715.98 92.7796   7
   0  -9   2 1564.22 90.3302   6
   0   9  -2 1748.00 92.9726  10
   0  -9   2 1667.66 85.2369  11
   0   9  -2 1707.20 92.9354  11
   0  -9   2 1673.56 110.932   4
   0   9  -2 1760.54 88.7615   5
   0  -9   2 1696.78 85.5478  10
   0   9  -1 256.572 19.3109   9
   0   9  -1 302.156 36.3959   1
   0  -9   1 311.324 37.4493   1
   0  -9   1 302.609 36.5371   6
   0  -9   1 259.793 30.8941  10
   0   9  -1 251.650 34.4132  10
   0   9  -1 238.098 32.2981   5
   0  -9   1 312.367 45.7696   4
   0  -9   1 269.945 31.5347  11
   0   9  -1 340.240 37.3002  11
   0  -9   0 1688.48 92.2666   1
   0  -9   0 1788.27 95.9999   6
   0  -9   0 1612.54 84.2167  10
   0   9   0 1649.00 69.0120   9
   0  -9   0 1731.65 86.8125  11
   0   9   0 1728.75 90.7696  10
   0   9   0 1868.96 96.1404   5
   0  -9   0 1834.11 112.727   4
   0   9   0 1844.94 123.251   4
   0   9   0 1581.15 88.0230  11
   0   9   1 14.8035 15.5130   4
   0  -9  -1 6.82086 11.0748   7
   0  -9  -1 7.31830 12.3670   8
   0  -9  -1 21.0065 13.0611   6
   0   9   1 10.7600 8.31946   9
   0   9   1 7.37395 11.4629  10
   0   9   1-4.23993 11.9233   5
   0  -9  -1 16.8106 18.1933   4
   0  -9  -1 23.5704 16.0496   1
   0   9   1 8.48042 11.2425   1
   0   9   1 11.0975 10.4034  11
   0   9   2 342.680 36.3757  11
   0   9   2 242.386 45.4711   4
   0  -9  -2 349.459 37.6290   8
   0  -9  -2 303.846 37.9258   6
   0   9   2 334.677 39.2873   1
   0  -9  -2 407.855 41.5389   1
   0   9   2 326.478 30.6871   9
   0  -9  -2 323.110 45.0196   4
   0   9   2 355.866 41.5760   5
   0   9   2 353.454 37.3016  10
   0  -9  -3 59.2667 18.6342   6
   0   9   3 46.4515 17.7257   1
   0   9   3 27.8883 17.4515   5
   0   9   3 29.1982 22.7097   4
   0  -9  -3 36.3458 16.7157   8
   0   9   3 31.3441 12.2767   9
   0   9   4 7.27487 16.7020   4
   0   9   4 12.6581 12.5072   1
   0   9   5 7.25765 16.6721   4
   0   9   5 16.8664 14.2615   1
   0  -9  -5 15.7400 14.7641   1
   0  -9  -5 43.3412 12.1990   7
   0  -9  -6 1713.08 90.2665   8
   0  -9  -6 1641.11 74.6758   7
   0  -9  -6 1468.16 88.7033   6
   0  -9  -6 1625.71 89.9257   1
   0   9   6 1613.41 92.3387   1
   0   9   6 1620.50 88.3712  10
   0   9   6 1612.64 90.3236   9
   0   9   6 1758.53 119.796   4
   0   9   6 1675.90 101.820   5
   0   9   6 1674.74 88.3229  11
   0   9   7-4.25958 13.2396   9
   0   9   7 19.1728 13.9180  10
   0  -9  -7-4.25502 16.4414   6
   0  -9  -7-2.06623 8.65982   7
   0  -9  -7-3.94654 11.6958   8
   0  -9  -7 11.8120 11.6685   1
   0   9   7 12.6323 16.2704   1
   0   9   7-7.27577 21.5621   4
   0   9   7 5.56061 16.4792   5
   0   9   7-3.84288 13.4752  11
   0   9   8 997.749 72.4370   9
   0   9   8 994.676 67.4735  10
   0   9   8 968.703 68.2871   1
   0  -9  -8 987.187 67.5148   1
   0  -9  -8 1025.11 68.8835   8
   0  -9  -8 862.780 64.9420   6
   0  -9  -8 909.626 47.7213   7
   0   9   8 1041.49 68.3639  11
   0   9   8 985.814 79.2020   5
   0   9   8 852.561 83.6014   4
   0   9   9 203.620 34.3841   9
   0   9   9 198.645 32.0459  10
   0   9   9 236.657 33.0750  11
   0  -9  -9 239.608 34.3893   8
   0  -9  -9 249.921 21.0683   7
   0   9   9 201.452 43.4982   4
   0   9   9 181.267 36.7262   5
   0  -9  -9 239.660 24.2260   2
   0  -9  -9 224.726 32.0771   6
   0  -9  -9 184.222 29.9623   1
   0   9  10 1083.80 77.2702   8
   0  -9 -10 1056.65 43.7720   7
   0  -9 -10 1067.99 72.9272   6
   0  -9 -10 1114.79 74.6986   8
   0   9  10 1162.58 90.1015   5
   0   9  10 1089.24 96.7505   4
   0  -9 -10 1074.76 52.6946   2
   0  -9 -10 1070.42 71.0267   1
   0  -9 -11 2180.79 109.840   8
   0  -9 -11 2088.29 103.980   6
   0   9  11 1870.13 106.771   8
   0  -9 -11 1782.47 96.1170   1
   0   9  11 1865.93 120.739   5
   0  -9 -11 1855.57 71.4420   2
   0  -9 -12 1895.16 100.231   6
   0   9  12 1900.05 109.464   8
   0  -9 -12 2019.40 100.869   1
   0  -9 -12 2045.74 110.138   8
   0  -9 -13 2460.99 123.735   8
   0   9  13 2315.52 123.161   8
   0   9  13 2155.95 135.820   9
   0  -9 -13 2430.56 112.825   1
   0  -9 -13 2321.40 111.981   6
   0  -9 -14 3749.10 164.132   8
   0   9  14 3500.70 181.899   9
   0  -9 -14 3443.81 143.512   1
   0  -9 -14 3537.66 145.762   6
   0   9  14 3477.95 161.874   8
   0   9  15 1171.78 99.0739   9
   0  -9 -15 1167.19 69.5496   1
   0   9  15 1086.20 82.1932   8
   0  -9 -15 1148.29 69.7876   6
   0   9  16 1331.60 110.990   9
   0   9  16 1417.23 95.2422   8
   0   9  17 1707.79 128.943   9
   0   9  17 1438.44 98.2329   8
   0 -10  12 230.352 52.0895   2
   0 -10  12 323.278 50.3135   7
   0 -10  11 1707.87 111.033   7
   0 -10  11 1683.68 97.7623  10
   0 -10  11 1632.56 97.1077  11
   0  10 -11 1691.73 138.636   4
   0 -10  11 1486.07 118.706   2
   0 -10  10 30.0174 24.5393   7
   0 -10  10 30.3148 37.5925   2
   0 -10  10 68.4748 23.8352  10
   0 -10  10 24.0714 18.0520   6
   0 -10  10 18.2620 20.9785  11
   0  10 -10 39.9913 37.4881   4
   0  10  -9 1485.23 124.688   4
   0 -10   9 1408.59 98.7362   7
   0 -10   9 1596.61 91.2014  10
   0 -10   9 1435.26 84.7242   6
   0 -10   9 1400.47 83.9771   1
   0 -10   9 1461.08 88.9963  11
   0 -10   9 1395.73 110.834   2
   0 -10   8 8.60118 17.5709  10
   0  10  -8-9.57546 28.3793   4
   0 -10   8 5.71468 20.0414   7
   0 -10   8 33.6329 18.8981   6
   0 -10   8 8.61460 18.0554  11
   0 -10   8 20.6113 18.9287   1
   0  10  -7 1518.98 123.115   4
   0  10  -7 1154.38 47.9134   3
   0 -10   7 1373.75 93.2941   7
   0 -10   7 1181.84 78.4912   6
   0  10  -7 1332.80 85.6315  11
   0 -10   7 1423.87 82.0636  11
   0  10  -7 1245.79 51.8622   3
   0  10  -7 1318.34 85.0902  10
   0 -10   7 1532.32 85.3433  10
   0 -10   7 1255.89 80.9215   1
   0 -10   6 536.892 71.5252   4
   0  10  -6 691.460 81.7455   4
   0 -10   6 679.333 64.2828   7
   0 -10   6 540.771 51.9717   6
   0 -10   6 686.950 54.6232  11
   0  10  -6 581.586 55.7628  11
   0 -10   6 555.952 53.0686   1
   0 -10   6 602.620 52.5089  10
   0  10  -6 741.452 61.4331  10
   0 -10   5 4209.71 214.315   4
   0  10  -5 4316.24 224.906   4
   0 -10   5 4173.38 183.201   7
   0 -10   5 4381.08 176.567   6
   0  10  -5 4256.48 177.571  11
   0 -10   5 4136.01 166.855  11
   0  10  -5 4165.93 152.431   5
   0 -10   5 4185.40 174.686   1
   0  10  -5 4803.95 184.771  10
   0 -10   5 4421.90 169.851  10
   0  10  -4 976.122 70.1783  10
   0 -10   4 928.513 63.0606  10
   0  10  -4 858.889 90.8714   4
   0 -10   4 810.162 67.4793   7
   0 -10   4 805.541 64.3304   6
   0 -10   4 964.455 64.1802  11
   0  10  -4 967.760 70.0716  11
   0  10  -4 888.672 59.0451   5
   0 -10   4 871.259 65.5408   1
   0 -10   4 777.963 80.7658   4
   0  10  -3 4466.44 179.468  10
   0 -10   3 4558.76 169.145  10
   0  10  -3 3938.78 216.147   4
   0  10  -3 4291.63 180.675   1
   0 -10   3 4391.02 177.020   1
   0 -10   3 4434.24 181.505   7
   0 -10   3 3911.50 173.785   6
   0  10  -3 4125.41 164.527   5
   0 -10   3 4445.67 210.360   4
   0 -10   3 4363.09 167.892  11
   0  10  -3 4491.00 179.156  11
   0  10  -2 515.777 52.6196   1
   0 -10   2 612.689 54.6216   1
   0 -10   2 565.804 53.6784   7
   0 -10   2 603.811 55.3266   6
   0 -10   2 587.560 48.5155  10
   0  10  -2 580.765 53.5343  10
   0  10  -2 548.040 49.4517   5
   0 -10   2 585.834 67.6917   4
   0 -10   2 551.424 47.1985  11
   0  10  -2 575.740 52.9984  11
   0  10  -1 2992.42 102.051   9
   0  10  -1 3107.79 145.892   1
   0 -10   1 3236.63 143.458   1
   0 -10   1 3085.81 143.982   6
   0 -10   1 3362.59 136.053  10
   0 -10   1 3208.06 134.260  11
   0  10  -1 3254.14 142.248  10
   0  10  -1 3246.36 141.582   5
   0 -10   1 3460.22 172.696   4
   0  10  -1 3343.22 144.357  11
   0  10   0 1362.54 62.0330   9
   0  10   0 1427.85 84.7360  11
   0 -10   0 1458.39 90.3792   6
   0 -10   0 1458.99 87.9164   1
   0 -10   0 1402.07 80.7194  10
   0  10   0 1489.69 89.2780   5
   0 -10   0 1560.48 107.007   4
   0 -10   0 1420.77 81.1188  11
   0  10   0 1552.08 88.2602  10
   0  10   1 1378.06 82.7467  10
   0 -10  -1 1290.33 77.5615   7
   0 -10  -1 1308.76 80.6249   8
   0 -10  -1 1316.74 85.3048   6
   0 -10  -1 1406.22 86.4069   1
   0  10   1 1370.43 66.3875   9
   0  10   1 1303.68 109.479   4
   0  10   1 1365.97 87.1162   5
   0 -10  -1 1453.04 101.079   4
   0  10   1 1299.35 80.0808  11
   0  10   2 3881.52 157.013  10
   0 -10  -2 3733.03 151.267   7
   0 -10  -2 3857.99 157.412   8
   0 -10  -2 3604.01 162.137   6
   0 -10  -2 3835.75 161.769   1
   0  10   2 3679.25 163.102   1
   0  10   2 3699.17 139.653   9
   0  10   2 3749.00 166.841   5
   0  10   2 4031.84 204.611   4
   0 -10  -2 4055.86 182.230   4
   0  10   2 3750.29 157.159  11
   0  10   3 1085.15 71.3724  10
   0 -10  -3 1117.06 67.5726   7
   0 -10  -3 1104.10 72.3949   8
   0 -10  -3 1120.82 78.0416   6
   0 -10  -3 1134.45 77.3327   1
   0  10   3 1144.95 78.5426   1
   0  10   3 1213.30 83.8581   5
   0  10   3 1075.36 101.566   4
   0  10   3 1223.63 74.9776  11
   0  10   3 1097.83 64.2200   9
   0  10   4 5077.75 201.161   1
   0  10   4 4890.44 237.985   4
   0  10   4 5292.70 212.875   5
   0  10   5 3356.81 142.314   9
   0  10   5 3228.63 183.675   4
   0  10   5 3316.48 151.987   1
   0 -10  -5 3620.71 152.909   1
   0 -10  -6 4688.63 181.558   8
   0 -10  -6 4181.80 181.912   6
   0 -10  -6 4597.72 182.569   1
   0  10   6 4539.38 184.921   1
   0  10   6 4249.43 174.849  10
   0  10   6 4730.82 181.542   9
   0  10   6 4365.90 219.722   4
   0  10   6 4465.23 177.211  11
   0  10   7-4.53672 16.4664   9
   0  10   7 4.18165 15.1777  10
   0 -10  -7-2.45479 7.96929   7
   0 -10  -7 4.77076 13.4129   6
   0 -10  -7 17.0951 15.5121   8
   0 -10  -7 4.36421 15.8403   1
   0  10   7 9.44000 17.6935   1
   0  10   7 12.0525 19.5636   5
   0  10   7-8.21760 25.5419   4
   0  10   7-4.18365 13.5818  11
   0  10   8 3920.91 160.350  10
   0  10   8 3799.01 166.682   9
   0 -10  -8 4003.68 163.078   8
   0 -10  -8 3750.80 133.186   7
   0 -10  -8 3802.83 165.095   6
   0 -10  -8 3870.15 161.831   1
   0  10   8 3589.45 161.777   1
   0  10   8 3729.46 179.251   5
   0  10   8 3466.58 195.258   4
   0  10   8 3724.07 158.505  11
   0  10   9 496.278 48.3089  10
   0  10   9 466.185 52.6424   9
   0 -10  -9 377.652 43.6147   8
   0 -10  -9 383.670 29.4208   7
   0 -10  -9 399.771 46.0263   6
   0 -10  -9 370.686 33.0148   2
   0 -10  -9 403.884 44.6945   1
   0  10   9 390.638 54.2090   5
   0  10   9 299.160 55.5076   4
   0  10   9 439.833 46.9770  11
   0  10  10 4700.70 212.118   5
   0  10  10 4314.32 225.863   4
   0 -10 -10 4625.58 187.010   8
   0 -10 -10 4674.50 188.734   6
   0 -10 -10 4586.44 145.278   7
   0  10  10 4746.98 201.574   9
   0 -10 -10 4560.16 182.906   1
   0 -10 -10 4451.33 155.131   2
   0 -10 -11 45.7752 13.0594   2
   0 -10 -11 33.5068 20.5864   8
   0 -10 -11 42.0220 20.5534   6
   0 -10 -11 34.1899 20.0562   1
   0  10  11 54.9121 28.0337   9
   0  10  11 42.6878 29.9574   4
   0 -10 -12 852.987 41.0207   2
   0 -10 -12 1021.35 72.8992   6
   0  10  12 1176.02 105.262   4
   0 -10 -12 1119.81 77.7498   8
   0 -10 -12 1015.27 70.7941   1
   0  10  13 88.9269 39.2708   4
   0 -10 -13 161.024 30.2084   1
   0 -10 -13 160.076 31.9592   6
   0  10  14 90.9455 43.5594   4
   0 -10 -14 97.5702 24.6848   6
   0 -10 -14 140.062 27.7170   1
   0  10  15 502.860 73.2636   4
   0  10  15 526.410 70.4243   9
   0 -10 -15 662.857 53.3411   6
   0 -10 -15 426.973 46.1386   1
   0  10  16 104.713 44.6417   4
   0  10  16 74.9202 35.7949   9
   0 -10 -16 57.3917 21.3355   6
   0  10  17 223.712 55.9034   4
   0  10  17 325.467 59.3016   9
   0 -11  11 1896.63 123.225   7
   0 -11  11 1839.01 104.602  10
   0  11 -11 1839.09 152.409   4
   0 -11  11 1749.10 134.450   2
   0 -11  10 496.705 61.7708   7
   0 -11  10 423.554 47.7752  10
   0 -11  10 621.130 56.3229  11
   0 -11  10 575.213 53.7287   6
   0  11 -10 705.007 90.0799   4
   0 -11  10 529.681 69.9475   2
   0 -11   9 2490.87 140.944   7
   0 -11   9 2350.98 152.894   2
   0 -11   9 2548.00 123.497  10
   0 -11   9 2428.51 122.370   6
   0 -11   9 2512.28 123.003  11
   0  11  -9 2415.06 170.291   4
   0  11  -8 20.4027 17.8985  11
   0 -11   8 32.6896 21.8928   6
   0 -11   8 17.7147 17.6215  10
   0  11  -8 51.5943 33.5060   4
   0 -11   8 12.3475 24.5563   7
   0 -11   8 17.9437 18.8132   1
   0 -11   8 30.5868 31.2439   2
   0  11  -8 30.9346 20.5107  10
   0 -11   8 39.8783 20.3542  11
   0  11  -7 4872.27 193.716  11
   0 -11   7 4942.15 183.921  11
   0  11  -7 4417.03 142.413   3
   0  11  -7 4039.87 136.826   3
   0  11  -7 4445.41 238.892   4
   0 -11   7 4715.51 202.813   7
   0 -11   7 4405.87 184.405   6
   0  11  -7 4691.72 191.776  10
   0 -11   7 4799.61 181.941  10
   0 -11   7 4723.45 186.702   1
   0 -11   6 4.23090 13.7353  10
   0  11  -6-20.0863 36.4525   4
   0 -11   6 23.2118 25.5078   7
   0  11  -6 5.09857 19.7009  11
   0 -11   6-4.84920 17.6006   6
   0 -11   6 4.23285 17.7403  11
   0  11  -6 5.11419 21.4341  10
   0 -11   6-4.67077 18.5711   1
   0 -11   5 5734.41 210.278  10
   0  11  -5 5343.40 271.434   4
   0 -11   5 5542.01 229.041   7
   0 -11   5 5401.11 218.211   6
   0  11  -5 5921.75 224.982  11
   0 -11   5 5651.29 210.795  11
   0 -11   5 5717.54 219.573   1
   0  11  -5 5726.08 223.198  10
   0  11  -4-5.03360 20.0137  10
   0 -11   4-8.12967 16.6047  11
   0 -11   4-4.05796 14.7287  10
   0  11  -4-9.72982 30.2422   4
   0 -11   4 26.9098 20.7958   7
   0  11  -4 5.01860 16.9577  11
   0 -11   4-5.00292 19.8917   6
   0 -11   4 4.77132 20.9731   1
   0 -11   4 8.11374 28.4510   4
   0  11  -4 7.26995 14.0455   5
   0  11  -3 1229.88 84.0922  10
   0 -11   3 1111.52 73.6080  10
   0  11  -3 1265.55 114.951   4
   0 -11   3 1218.12 84.8565   7
   0 -11   3 1196.89 84.2623   6
   0 -11   3 1236.13 76.0053  11
   0  11  -3 1209.67 82.9063  11
   0  11  -3 1373.57 80.9971   5
   0 -11   3 1202.50 83.0035   1
   0 -11   3 1161.41 101.530   4
   0  11  -2 100.768 25.4223   1
   0 -11   2 105.718 27.4656   1
   0 -11   2 117.999 26.8440   6
   0  11  -2 73.1055 23.8169  10
   0 -11   2 71.8363 20.5826  11
   0  11  -2 43.8449 20.0006  11
   0  11  -2 75.5512 24.3673   5
   0 -11   2 75.0449 31.5154   4
   0 -11   2 59.6816 20.8566  10
   0 -11   1 331.757 41.6809   1
   0  11  -1 270.492 41.0207   1
   0 -11   1 243.517 38.2981   6
   0 -11   1 228.473 33.1106  11
   0  11  -1 282.329 39.2471  10
   0  11  -1 277.133 38.1541  11
   0 -11   1 317.289 52.8424   4
   0  11  -1 269.776 38.3226   5
   0 -11   1 296.041 36.0988  10
   0 -11   0 109.320 23.5732  10
   0  11   0 115.487 16.7384   9
   0 -11   0 98.7790 25.4160   8
   0 -11   0 67.0855 23.8898   7
   0 -11   0 166.883 32.9159   6
   0 -11   0 146.231 37.0313   4
   0  11   0 128.999 29.9162   5
   0 -11   0 133.935 26.5142  11
   0  11   0 116.998 25.7407  10
   0 -11   0 76.8323 23.5666   1
   0  11   0 122.056 27.6302  11
   0  11   1 602.482 54.6920  11
   0  11   1 577.396 76.0510   4
   0 -11  -1 556.152 52.3852   8
   0 -11  -1 564.981 51.1508   7
   0 -11  -1 566.527 57.3799   6
   0  11   1 610.397 41.8839   9
   0  11   1 597.920 54.6951  10
   0 -11  -1 499.392 61.8316   4
   0  11   1 547.233 56.8251   5
   0 -11  -1 523.526 53.2623   1
   0  11   2 37.1382 27.5358   4
   0 -11  -2 26.4772 17.0845   8
   0 -11  -2 48.2690 18.8782   7
   0 -11  -2 47.3944 19.7691   6
   0  11   2 50.3698 15.9865   9
   0  11   2 45.5996 18.1617  10
   0  11   2 54.0389 24.3108   5
   0 -11  -2 13.2413 20.6058   4
   0  11   2 77.7356 22.7007  11
   0 -11  -2 62.3892 22.9579   1
   0  11   2 15.7536 16.3564   1
   0  11   3 37.0567 27.4560   4
   0 -11  -3 21.9604 16.4662   8
   0 -11  -3 5.27943 17.8408   6
   0 -11  -3 11.4206 12.3612   7
   0  11   3 17.9320 14.5559  10
   0  11   3 5.63984 17.5315   5
   0  11   3 4.48934 15.1714  11
   0  11   3 10.4743 16.2801   1
   0 -11  -3-4.79767 16.2131   1
   0  11   4 617.121 60.2721   1
   0  11   4 665.673 83.5176   4
   0  11   4 687.987 66.4361   5
   0 -11  -4 637.890 50.7161   7
   0  11   4 672.840 56.9275  11
   0  11   4 650.782 56.4836  10
   0 -11  -5 3076.80 124.546   7
   0 -11  -5 2848.43 137.711   1
   0  11   5 2640.89 138.556   1
   0  11   5 2650.45 127.551   9
   0  11   5 2998.78 151.800   5
   0  11   5 3153.19 184.761   4
   0 -11  -6 836.738 70.2835   6
   0 -11  -6 829.807 56.0820   7
   0 -11  -6 795.638 65.0595   8
   0 -11  -6 815.186 66.4792   1
   0  11   6 820.968 70.3436   1
   0  11   6 853.378 65.1651   9
   0  11   6 975.398 96.2118   4
   0  11   7 690.931 60.4577   9
   0  11   7 756.625 61.3795  10
   0 -11  -7 704.208 63.9225   6
   0 -11  -7 640.051 58.3966   8
   0 -11  -7 604.262 58.7350   1
   0  11   7 700.815 63.5802   1
   0  11   7 661.822 58.2474  11
   0  11   7 717.296 85.8772   4
   0  11   8 2535.44 125.758  10
   0  11   8 2524.05 130.134   9
   0 -11  -8 2475.30 124.663   8
   0 -11  -8 2480.29 129.170   6
   0 -11  -8 2467.39 125.656   1
   0  11   8 2392.47 122.590  11
   0  11   8 2295.60 159.552   4
   0  11   8 2460.94 141.958   5
   0 -11  -9-4.76437 16.7065   1
   0 -11  -9-4.80347 18.0065   8
   0 -11  -9 6.86802 10.0634   7
   0 -11  -9-21.1162 20.3984   6
   0  11   9 18.5084 30.0430   4
   0  11   9-11.0671 22.6045   9
   0 -11 -10 2075.04 116.329   1
   0 -11 -10 2228.24 119.180   8
   0 -11 -10 2276.19 87.2065   7
   0 -11 -10 2086.55 119.391   6
   0 -11 -10 2253.75 95.0751   2
   0  11  10 2138.57 152.745   4
   0  11  10 2220.95 128.513   9
   0 -11 -11 16.1295 11.6307   2
   0 -11 -11 2.81189 7.90847   7
   0  11  11 28.0872 27.7467   4
   0 -11 -11 15.6108 20.1078   6
   0 -11 -11 4.69498 22.4363   1
   0  11  11 6.32529 21.3740   9
   0 -11 -12 4766.82 162.321   2
   0 -11 -12 5747.40 215.603   6
   0  11  12 5583.54 264.578   4
   0 -11 -12 5352.58 207.132   1
   0  11  12 5393.64 230.631   9
   0 -11 -13 65.1439 24.8614   6
   0  11  13-14.3118 28.4622   9
   0 -11 -13 29.5983 6.60750   2
   0 -11 -13 27.9976 6.77139   2
   0 -11 -13 41.0128 22.6107   1
   0  11  13 57.4887 35.9253   4
   0  11  14 4394.91 239.050   4
   0 -11 -14 4658.97 186.707   1
   0 -11 -14 4469.31 187.064   6
   0  11  15 9.91950 37.1849   4
   0 -11 -15-9.15477 21.4493   6
   0  11  16 2180.18 161.258   4
   0 -11 -16 2387.67 117.213   6
   0 -12  10 149.012 31.1210  10
   0  12 -10 113.475 51.1600   4
   0 -12  10 143.985 45.7753   2
   0 -12  10 176.840 32.5947  11
   0 -12  10 158.441 41.0292   7
   0 -12   9 32.4721 22.6132  11
   0 -12   9 54.1375 31.7264   7
   0 -12   9 41.6677 23.3881  10
   0  12  -9 56.2246 43.4627   4
   0 -12   9 35.0829 22.5492   6
   0 -12   9 33.2728 33.9954   2
   0 -12   8 283.614 39.0445  11
   0  12  -8 300.549 43.6855  10
   0 -12   8 361.226 44.3163  10
   0  12  -8 377.589 71.8583   4
   0 -12   8 337.404 53.6539   7
   0 -12   8 313.173 44.3942   6
   0  12  -8 308.291 45.8505  11
   0 -12   8 406.708 63.8920   2
   0 -12   7 1037.30 73.1098  10
   0  12  -7 836.179 42.8066   3
   0  12  -7 933.406 103.984   4
   0 -12   7 864.634 79.2498   7
   0 -12   7 1001.36 76.4887   6
   0  12  -7 767.690 70.4671  11
   0 -12   7 889.759 68.0034  11
   0  12  -7 856.779 45.4427   3
   0  12  -7 1029.98 79.2868  10
   0 -12   6 204.046 33.8121  10
   0  12  -6 228.249 55.0350   4
   0  12  -6 148.976 22.2684   3
   0 -12   6 162.836 37.8473   7
   0  12  -6 180.231 35.7418  11
   0 -12   6 144.040 33.4636   6
   0 -12   6 258.043 36.6223  11
   0  12  -6 137.003 33.9729  10
   0 -12   6 146.609 34.4561   1
   0 -12   5 2631.29 124.852  10
   0  12  -5 2706.05 179.600   4
   0 -12   5 2628.40 141.199   7
   0 -12   5 2217.98 128.850   6
   0 -12   5 2650.81 125.458  11
   0  12  -5 2755.37 137.432  11
   0 -12   5 2396.20 129.267   1
   0  12  -5 2580.04 134.948  10
   0 -12   4 1111.27 77.0415  10
   0  12  -4 1389.19 126.556   4
   0 -12   4 1318.34 94.3559   7
   0 -12   4 1204.59 88.6597   6
   0  12  -4 1407.76 91.8749  11
   0 -12   4 1333.80 82.2956  11
   0  12  -4 1212.72 76.0406   5
   0 -12   4 1226.60 88.0945   1
   0  12  -4 1337.10 91.3351  10
   0 -12   3 2673.15 125.277  10
   0  12  -3 2495.56 173.124   4
   0 -12   3 2651.41 139.762   7
   0 -12   3 2327.66 132.182   6
   0  12  -3 2636.92 136.183  11
   0  12  -3 2572.98 125.359   5
   0 -12   3 2483.66 131.857   1
   0  12  -3 2595.03 134.306  10
   0 -12   3 2686.11 125.356  11
   0  12  -2 872.609 98.4590   4
   0  12  -2 854.837 70.5848  11
   0  12  -2 877.389 68.8245   5
   0 -12   2 701.800 59.7202  11
   0  12  -2 925.445 73.9570  10
   0 -12   2 856.165 65.2783  10
   0 -12   2 850.001 74.3017   6
   0 -12   2 983.041 76.6796   1
   0 -12   1 2319.60 125.327   1
   0  12  -1 2248.70 128.814   1
   0 -12   1 2289.39 122.939   8
   0 -12   1 2113.29 125.247   6
   0 -12   1 2429.87 118.736  10
   0  12  -1 2276.58 122.856  10
   0 -12   1 2392.03 117.173  11
   0  12  -1 2519.37 128.319  11
   0 -12   1 2451.36 150.487   4
   0  12  -1 2270.01 122.922   5
   0  12   0 84.2894 14.9822   9
   0 -12   0 97.9013 27.2345   7
   0 -12   0 102.452 28.2755   8
   0 -12   0 115.274 29.1763   6
   0 -12   0 73.3909 28.3129   1
   0  12   0 81.9060 29.4839   5
   0 -12   0 89.9037 34.4713   4
   0  12   0 108.153 27.3969  10
   0  12   0 51.7172 22.3262  11
   0  12   1 6802.12 251.974  10
   0 -12  -1 6908.22 251.091   8
   0 -12  -1 6859.89 248.541   7
   0 -12  -1 6389.88 257.723   6
   0 -12  -1 6707.39 255.096   1
   0  12   1 6554.20 217.533   9
   0  12   1 6745.72 259.394   5
   0  12   1 6853.20 314.733   4
   0 -12  -1 6975.16 283.869   4
   0  12   1 6525.55 250.401  11
   0  12   2 1581.35 96.6636  10
   0 -12  -2 1513.70 91.8040   7
   0 -12  -2 1568.28 95.4456   8
   0 -12  -2 1493.17 100.269   6
   0 -12  -2 1465.13 96.5295   1
   0  12   2 1371.34 98.8877   1
   0  12   2 1530.25 79.3354   9
   0  12   2 1606.60 104.388   5
   0  12   2 1427.93 131.296   4
   0  12   2 1500.70 94.4722  11
   0 -12  -3 5530.83 203.679   7
   0 -12  -3 4955.98 205.116   8
   0 -12  -3 4930.53 216.620   6
   0  12   3 5582.05 272.802   4
   0  12   3 5492.03 227.562   5
   0  12   3 5195.74 209.026  11
   0  12   3 5593.59 212.870  10
   0 -12  -3 5036.96 212.485   1
   0  12   3 5234.33 219.763   1
   0  12   4 773.388 64.9541  10
   0  12   4 747.829 69.8567   1
   0  12   4 783.540 60.5022   9
   0  12   4 748.850 94.3765   4
   0  12   4 741.431 72.8466   5
   0 -12  -4 785.436 59.5435   7
   0  12   4 753.687 63.2926  11
   0  12   5 2535.24 128.783  10
   0  12   5 2562.78 124.071   9
   0 -12  -5 2806.40 121.527   7
   0  12   5 2532.39 128.596  11
   0 -12  -5 2565.97 134.084   1
   0  12   5 2724.00 141.354   1
   0  12   5 2538.61 143.444   5
   0  12   5 2423.35 171.169   4
   0 -12  -6 629.174 63.6211   6
   0 -12  -6 599.058 57.6594   8
   0 -12  -6 652.029 50.3927   7
   0  12   6 520.010 53.2292   9
   0  12   6 695.188 65.9533   1
   0 -12  -6 663.714 62.3235   1
   0  12   6 697.658 71.9581   5
   0  12   6 471.916 78.0101   4
   0 -12  -7 897.116 76.0473   6
   0 -12  -7 874.556 58.6900   7
   0 -12  -7 914.950 72.3695   8
   0  12   7 898.478 71.8928   9
   0  12   7 999.213 80.1172   1
   0 -12  -7 1043.29 78.6734   1
   0  12   7 972.814 103.129   4
   0  12   8 2188.79 120.760   9
   0 -12  -8 2026.66 117.263   1
   0 -12  -8 2123.05 123.432   6
   0  12   8 2000.65 153.364   4
   0  12   9 1684.98 108.448   9
   0 -12  -9 1691.18 103.999   1
   0 -12  -9 1598.29 105.000   6
   0  12   9 1552.95 134.478   4
   0  12  10 4718.98 207.900   9
   0 -12 -10 4646.37 196.940   1
   0 -12 -10 4798.84 204.718   6
   0 -12 -10 4610.02 157.925   7
   0  12  10 4254.50 241.110   4
   0 -12 -11 1811.77 102.139   6
   0 -12 -11 1596.66 56.2536   7
   0  12  11 1452.08 125.313   4
   0  12  11 1683.01 105.883   9
   0 -12 -12 1959.86 116.691   6
   0  12  12 2148.34 132.060   9
   0 -12 -12 1933.50 82.9278   2
   0  12  12 1847.85 149.679   4
   0 -12 -13 172.491 18.1576   2
   0 -12 -13 191.252 19.6969   2
   0  12  13 266.094 50.2019   9
   0  12  13 239.443 56.2695   4
   0 -12 -13 211.142 39.6314   6
   0  12  14 211.835 50.3776   9
   0  12  14 378.261 72.7119   4
   0 -12 -14 278.969 42.6670   6
   0  12  15 115.882 38.0746   9
   0 -12 -15 108.021 30.1965   6
   0  12  15 31.9237 38.6949   4
   0 -13   9 498.796 75.0758   2
   0 -13   9 490.829 65.2781   7
   0 -13   9 567.383 60.3265   6
   0 -13   9 580.729 56.7742  10
   0 -13   9 524.567 53.6281  11
   0  13  -9 394.542 81.1869   4
   0 -13   8 1703.81 99.9816  10
   0 -13   8 1880.86 123.180   7
   0  13  -8 1767.04 152.059   4
   0 -13   8 1687.58 106.930   6
   0 -13   8 1616.38 99.0026  11
   0 -13   8 1643.42 127.689   2
   0  13  -7 447.809 78.3250   4
   0 -13   7 469.054 63.2686   7
   0  13  -7 500.715 34.7607   3
   0 -13   7 446.158 56.0970   6
   0 -13   7 416.976 48.5400  10
   0 -13   7 553.285 54.2116  11
   0 -13   6 1046.99 86.8347   7
   0 -13   6 887.208 76.4522   6
   0 -13   6 979.975 71.1919  11
   0  13  -6 1088.70 117.554   4
   0 -13   6 861.820 67.6453  10
   0 -13   5 155.937 40.6973   7
   0  13  -5 257.171 43.7616  11
   0 -13   5 160.257 35.9648   6
   0 -13   5 199.371 33.4658  11
   0  13  -5 204.949 36.3294  10
   0 -13   5 194.582 33.9992  10
   0  13  -5 150.876 50.0916   4
   0  13  -4 333.628 65.9097   4
   0 -13   4 238.463 42.9150   7
   0  13  -4 268.170 42.8273  11
   0 -13   4 181.186 38.9471   6
   0  13  -4 315.685 45.9816  10
   0 -13   4 241.008 36.9305  11
   0  13  -4 201.804 33.1012   5
   0 -13   4 319.244 39.3356  10
   0 -13   3 157.713 30.6407  10
   0  13  -3 267.572 41.1810  11
   0 -13   3 269.948 44.8918   6
   0  13  -3 214.543 38.8359  10
   0 -13   3 209.218 35.0399  11
   0  13  -3 223.434 36.2831   5
   0  13  -3 216.490 58.7576   4
   0 -13   2 51.3008 22.7303  10
   0  13  -2 51.7407 24.1132  11
   0 -13   2 18.5939 20.9642   6
   0  13  -2 26.3977 19.8138   5
   0  13  -2 90.4439 41.0453   4
   0 -13   2 37.4302 18.6272  11
   0  13  -2 23.0275 22.2648  10
   0  13  -1 34.1772 22.6632  11
   0 -13   1 18.7682 23.4662   6
   0  13  -1 51.3784 26.2223  10
   0  13  -1 50.5530 24.7041   5
   0 -13   1 5.56269 24.4655   7
   0  13   0 402.247 51.1536   5
   0  13   0 294.526 25.4834   9
   0 -13   0 330.409 45.1265   7
   0  13   0 326.296 44.5408  11
   0 -13   0 327.729 49.0231   6
   0  13   0 270.080 42.3067  10
   0  13   0 274.003 46.5826   1
   0  13   1 11.2371 37.9699   4
   0 -13  -1-6.33767 24.4889   6
   0 -13  -1 20.3544 21.8537   7
   0  13   1-5.57483 20.2346  10
   0  13   1-5.56756 14.7581  11
   0  13   1 36.9975 24.5173   5
   0  13   1 8.13505 12.7068   9
   0  13   2 407.792 49.4012  11
   0  13   2 258.942 60.2412   4
   0 -13  -2 393.455 46.4731   7
   0 -13  -2 323.997 50.1252   6
   0  13   2 237.151 29.6085   9
   0  13   2 362.595 47.6125  10
   0  13   2 240.289 45.0927   1
   0  13   2 411.060 55.7685   5
   0 -13  -3 1142.08 78.1932   7
   0 -13  -3 878.326 81.5711   6
   0  13   3 1135.83 91.7270   5
   0  13   3 1048.80 113.991   4
   0  13   3 1301.84 87.7407  10
   0  13   3 1001.56 86.4592   1
   0  13   3 1125.02 83.5590  11
   0 -13  -4 136.366 29.1138   7
   0  13   4 164.399 38.7095   5
   0  13   4 177.895 31.2412   9
   0  13   4 191.879 53.0289   4
   0  13   4 100.518 31.3918   1
   0  13   5 621.634 88.2236   4
   0  13   5 663.622 59.0075   9
   0  13   5 526.696 62.9368   1
   0 -13  -5 655.488 54.7945   7
   0 -13  -6 649.489 69.8651   6
   0 -13  -6 714.479 56.8949   7
   0  13   6 620.136 67.2940   1
   0  13   6 892.584 104.392   4
   0  13   6 832.396 68.1389   9
   0  13   7 811.669 99.9483   4
   0 -13  -7 760.987 56.6123   7
   0 -13  -7 705.571 70.7398   6
   0  13   7 757.278 67.0443   9
   0 -13  -8 43.3938 17.4464   7
   0  13   8 33.8426 33.4466   4
   0 -13  -8 76.2205 25.2747   6
   0  13   8 5.71623 21.4518   9
   0 -13  -9 347.984 35.6228   7
   0  13   9 328.344 50.8636   9
   0  13   9 360.273 66.5468   4
   0 -13  -9 399.569 55.2671   6
   0  13  10 245.817 44.0204   9
   0 -13 -10 391.580 39.4066   2
   0 -13 -10 264.925 44.1636   6
   0  13  10 270.053 62.8919   4
   0 -13 -11 1869.28 117.463   6
   0 -13 -11 1833.02 78.1672   7
   0  13  11 1700.75 118.784   9
   0  13  11 1517.18 142.363   4
   0 -13 -12 191.982 41.7047   6
   0 -13 -12 170.188 18.8036   7
   0  13  12 202.468 42.0292   9
   0  13  12 157.923 54.1015   4
   0 -13 -13 1312.74 62.9072   2
   0 -13 -13 1569.28 104.475   6
   0  13  13 1346.70 133.657   4
   0  13  13 1535.04 114.728   9
   0 -13 -14 296.211 46.5998   6
   0  13  14 227.460 59.7181   4
   0  13  14 225.378 49.9151   9
   0 -13 -15 353.237 48.9403   6
   0  13  15 263.724 55.7534   9
   0  13  15 216.994 61.0181   4
   0 -14   8 280.809 57.6460   2
   0 -14   8 435.991 62.0633   7
   0 -14   8 307.644 49.1232   6
   0  14  -8 289.740 69.4183   4
   0 -14   8 427.880 48.8356  11
   0 -14   8 306.127 43.1687  10
   0  14  -7 977.026 114.665   4
   0 -14   7 992.637 88.2208   7
   0 -14   7 659.168 63.4832  11
   0 -14   7 872.379 78.6506   6
   0 -14   7 857.839 70.1050  10
   0 -14   7 800.844 90.1107   2
   0 -14   6 1336.95 104.303   7
   0 -14   6 1435.76 89.4683  10
   0 -14   6 1081.94 90.3304   6
   0  14  -6 1100.46 125.651   4
   0 -14   6 1271.06 86.4899  11
   0 -14   5 805.994 79.6648   7
   0 -14   5 715.168 71.8046   6
   0 -14   5 804.800 68.1213  10
   0  14  -5 844.968 58.7756   3
   0  14  -5 722.219 101.950   4
   0 -14   5 898.882 71.0703  11
   0 -14   4 1345.06 101.656   7
   0 -14   4 1331.34 99.2278   6
   0 -14   4 1290.60 86.7750  10
   0  14  -4 1228.86 82.3694   5
   0  14  -4 1274.32 132.510   4
   0 -14   4 1323.93 87.7207  11
   0 -14   3 845.873 80.1386   6
   0 -14   3 878.415 71.1337  10
   0  14  -3 870.901 74.1314   5
   0  14  -3 923.200 109.469   4
   0 -14   3 915.098 71.1164  11
   0 -14   2 1615.20 112.028   6
   0  14  -2 1665.29 150.047   4
   0  14  -2 1634.21 105.966   5
   0  14  -1 2155.30 128.986   5
   0 -14   1 2346.48 131.013   7
   0 -14   1 2071.35 130.736   6
   0 -14   0 2388.05 142.310   6
   0 -14   0 2348.11 131.409   7
   0  14   0 2708.65 146.441   5
   0  14   0 2325.28 85.9329   9
   0 -14  -1 6954.26 287.755   6
   0 -14  -1 7554.06 275.597   7
   0  14   1 7751.50 294.200   5
   0  14   1 7157.85 234.162   9
   0 -14  -2 1671.87 104.789   7
   0  14   2 1813.17 122.351   5
   0  14   2 1666.51 154.933   4
   0 -14  -2 1846.08 121.105   6
   0 -14  -3 8384.36 295.237   7
   0  14   3 7850.77 378.082   4
   0 -14  -3 8364.73 320.990   6
   0 -14  -4 311.971 51.0072   6
   0  14   4 296.796 39.3853   9
   0  14   4 368.616 75.0873   4
   0 -14  -4 326.270 42.9923   7
   0 -14  -5 3211.02 143.927   7
   0  14   5 3142.79 147.141   9
   0  14   5 2963.63 209.138   4
   0 -14  -6 131.511 37.9684   6
   0  14   6 98.6908 47.7828   4
   0 -14  -6 137.527 30.3220   7
   0  14   6 122.230 32.0619   9
   0 -14  -7 5010.66 226.985   6
   0 -14  -7 5330.61 198.491   7
   0  14   7 4896.87 278.770   4
   0  14   7 5347.28 219.013   9
   0 -14  -8 203.936 32.2387   7
   0  14   8 110.779 46.4113   4
   0  14   8 223.000 42.1865   9
   0 -14  -8 200.131 41.7126   6
   0 -14  -9 7059.69 284.155   6
   0 -14  -9 7015.30 236.735   7
   0  14   9 6155.39 329.019   4
   0  14   9 7134.38 277.046   9
   0 -14 -10 78.7639 20.7684   7
   0 -14 -10 109.427 34.5758   6
   0  14  10 85.7876 44.5286   4
   0  14  10 60.7387 31.0511   9
   0 -14 -10 69.7221 22.1142   2
   0 -14 -11 4917.47 220.556   6
   0 -14 -11 4893.54 179.794   2
   0  14  11 4699.45 269.985   4
   0  14  11 4870.22 224.200   9
   0 -14 -12 93.9367 33.9049   6
   0  14  12 97.7810 48.6270   4
   0 -14 -12 51.4041 15.3729   7
   0  14  12 89.9791 38.5261   9
   0 -14 -13 999.338 85.4591   6
   0  14  13 1105.65 97.2716   9
   0 -14 -14 19.3195 27.0119   6
   0  14  14 110.057 54.9712   4
   0  14  14 49.8151 33.0289   9
   0  15  -6 825.605 110.176   4
   0 -15   6 880.570 87.1469   7
   0 -15   6 833.068 71.2766  11
   0 -15   6 707.916 75.2815   6
   0 -15   6 861.668 72.3955  10
   0 -15   6 791.653 91.3632   2
   0 -15   5 7.39282 24.0100   7
   0 -15   5 41.4337 25.6928  10
   0 -15   5 31.1368 23.8354  11
   0 -15   5 34.6723 25.1787   6
   0  15  -5 13.2600 43.0529   4
   0 -15   4 374.876 55.7988   6
   0  15  -4 463.302 84.6213   4
   0 -15   4 272.391 52.3857   7
   0 -15   3 114.922 37.0101   6
   0  15  -3 103.387 28.1176   5
   0 -15   2 87.4968 33.5693   6
   0  15  -2 107.957 30.3722   5
   0 -15   2 80.1292 32.0070   7
   0  15  -2 118.432 52.3808   4
   0  15  -1 938.999 81.6060   5
   0  15  -1 971.538 116.669   4
   0 -15   1 891.495 85.8051   6
   0 -15   1 925.315 81.7622   7
   0 -15   0 185.727 41.0574   6
   0  15   0 231.154 45.9129   5
   0 -15   0 302.466 48.0962   7
   0 -15  -1 186.537 42.3035   6
   0 -15  -1 260.682 45.0902   7
   0  15   1 196.553 25.0470   9
   0  15   2 132.157 54.0092   4
   0 -15  -2 104.867 35.1351   6
   0 -15  -2 28.3796 23.2409   7
   0 -15  -3 27.1875 21.6201   7
   0  15   3 13.2688 32.9000   4
   0 -15  -3-14.9763 22.1919   6
   0  15   3 20.0754 16.8282   9
   0 -15  -4 290.363 43.6980   7
   0  15   4 243.149 36.0715   9
   0  15   4 306.465 69.8427   4
   0 -15  -4 209.670 43.7672   6
   0 -15  -5 207.272 36.5770   7
   0  15   5 173.264 60.1774   4
   0  15   5 249.099 37.6515   9
   0  15   6 143.799 33.4771   9
   0  15   6 199.721 60.0028   4
   0 -15  -6 173.150 32.2279   7
   0 -15  -6 179.262 45.5759   6
   0  15   7 369.509 49.7731   9
   0 -15  -7 201.507 44.1811   6
   0  15   7 280.008 68.7636   4
   0 -15  -7 219.335 35.9827   7
   0 -15  -8 36.8186 18.7974   7
   0 -15  -8-7.43776 25.1434   6
   0  15   8 13.3348 33.0722   4
   0  15   8 69.4980 27.1438   9
   0 -15  -9 218.349 32.3603   7
   0 -15  -9 214.659 45.7786   6
   0  15   9 212.904 62.5636   4
   0  15   9 147.474 37.5204   9
   0 -15 -10 47.3410 19.2847   7
   0 -15 -10 7.35588 27.5803   6
   0  15  10 39.7695 39.2904   4
   0  15  10-7.07123 23.9003   9
   0 -15 -11 832.597 81.7251   6
   0 -15 -11 741.763 51.5629   7
   0  15  11 752.073 108.943   4
   0  15  11 757.408 81.2408   9
   0  15  12 179.683 43.4987   9
   0  15  12 158.085 59.3442   4
   0 -15 -12 130.389 37.3979   6
   0  15  13 546.928 74.2471   9
   0  15  13 459.994 92.6774   4
   0 -15 -13 741.159 76.5876   6
   0  16  -4 1364.41 144.432   4
   0 -16   4 1173.20 101.533   6
   0 -16   3 15.4174 27.0336   6
   0  16  -3 14.0567 41.6596   4
   0  16  -2 2429.41 194.295   4
   0 -16   2 2770.62 154.230   7
   0 -16   2 2180.91 147.308   6
   0 -16   1 126.509 41.3766   6
   0 -16   1 102.600 35.8287   7
   0  16  -1 154.517 60.4083   4
   0 -16   0 6690.38 267.095   7
   0 -16   0 6285.69 278.912   6
   0 -16  -1 273.170 53.6190   6
   0 -16  -1 247.016 46.4142   7
   0  16   1 234.512 23.9827   9
   0  16   2 5195.58 301.465   4
   0 -16  -2 5218.36 218.868   7
   0 -16  -2 4791.57 234.566   6
   0 -16  -3 137.139 39.3829   6
   0  16   3 104.081 25.8713   9
   0  16   3 71.1623 49.9849   4
   0 -16  -3 104.993 31.5266   7
   0 -16  -4 1322.47 109.393   6
   0  16   4 1341.15 87.5647   9
   0 -16  -4 1532.60 99.2738   7
   0  16   4 1385.96 147.596   4
   0  16   5 162.101 34.9715   9
   0 -16  -5 212.963 39.8832   7
   0  16   5 157.484 58.6736   4
   0 -16  -6 2767.21 138.070   7
   0  16   6 2795.87 211.788   4
   0  16   6 2659.61 141.784   9
   0  16   7 716.692 70.6773   9
   0 -16  -7 637.237 59.4390   7
   0 -16  -7 695.570 78.5732   6
   0  16   7 888.789 115.456   4
   0  16   8 2354.79 137.119   9
   0  16   8 2250.63 192.055   4
   0 -16  -8 1775.54 134.166   6
   0 -16  -8 2192.28 114.038   7
   0  16   9 1975.75 129.631   9
   0 -16  -9 2011.88 140.108   6
   0 -16  -9 2280.32 110.475   7
   0  16  10 1237.23 102.546   9
   0  16  10 1181.42 136.576   4
   0 -16 -10 1321.62 107.363   6
   0 -16 -10 1190.86 74.3309   7
   0  16  11 919.304 90.2819   9
   0  16  11 1023.30 127.338   4
   0 -16 -11 946.178 62.2961   7
   0 -16 -11 882.813 89.7456   6
   0  17  -1 164.275 62.6599   4
   0 -17   1 75.9302 37.2026   6
   0 -17   1 137.622 43.0335   7
   0 -17   0 170.293 43.2198   6
   0 -17   0 181.642 41.6659   7
   0 -17  -1-8.56526 28.9424   6
   0 -17  -1 53.8202 30.2372   7
   0 -17  -2 25.7958 31.2343   6
   0 -17  -2 71.1313 32.6584   7
   0  17   3 15.1343 40.1167   4
   0 -17  -3 6.19644 24.6381   7
   0  17   3 7.70049 15.7296   9
   0 -17  -4 5.94215 22.9611   7
   0  17   4-15.1999 37.6882   4
   0 -17  -4 25.8233 26.7552   6
   0  17   4 4.61915 19.3601   9
   0  17   5 15.2739 37.8731   4
   0 -17  -5 11.3708 22.6082   7
   0  17   5 15.8270 19.7799   9
   0  17   6-30.6662 40.6442   4
   0 -17  -6 10.8111 23.7627   7
   0  17   6-17.5438 26.2848   9
   0 -17  -7 331.771 46.1391   7
   0  17   7 374.385 52.8444   9
   0 -17  -7 281.545 56.0186   6
   0  17   7 244.457 67.6750   4
   0  17   8 197.125 42.4287   9
   0 -17  -8 169.596 45.8119   6
   0 -17  -8 119.936 31.0601   7
   0  17   8 106.848 55.5345   4
   0  17   9 1499.83 113.192   9
   0  17   9 1414.72 158.601   4
   0 -17  -9 1548.41 93.5949   7
   0 -17  -9 1516.99 119.601   6
   1 -17  -8 648.452 80.3100   6
  -1  17   8 638.660 74.7809   9
  -1  17   8 696.184 111.824   4
   1 -17  -8 707.095 64.9753   7
  -1  17   7 1952.03 129.241   9
  -1  17   7 2062.61 190.423   4
   1 -17  -7 2110.27 120.315   7
   1 -17  -7 2056.91 143.758   6
  -1  17   6 692.195 74.8792   9
   1 -17  -6 833.714 74.3834   7
  -1  17   5 1209.76 90.9429   9
   1 -17  -5 1291.06 93.3879   7
  -1  17   5 1157.96 141.784   4
  -1  17   4 1028.86 80.0852   9
   1 -17  -4 1096.79 108.194   6
   1 -17  -4 1235.64 93.9592   7
  -1  17   4 1109.10 136.249   4
  -1  17   3 832.542 64.8039   9
   1 -17  -3 783.340 77.7164   7
   1 -17  -3 715.927 88.1415   6
  -1  17   3 767.303 112.386   4
   1 -17  -2 2584.92 146.724   7
   1 -17  -2 2141.39 152.794   6
  -1  17   2 2404.43 204.980   4
   1 -17  -1 737.767 89.1440   6
   1 -17  -1 835.670 80.6270   7
  -1  17   1 762.813 118.838   4
   1 -17   0 2841.44 160.241   7
   1 -17   0 2794.79 172.592   6
   1 -17   1 344.907 63.0220   6
   1 -17   1 236.099 51.3374   7
  -1  16  10 7.99853 27.0270   9
   1 -16 -10 40.7395 31.4837   6
   1 -16 -10-4.04583 18.9583   7
  -1  16   9 15.2633 27.7160   9
   1 -16  -9 41.0423 29.8083   6
   1 -16  -9 48.7015 24.5651   7
  -1  16   9 43.4878 40.7658   4
   1 -16  -8 42.7433 25.9813   7
  -1  16   8 50.6590 26.2960   9
   1 -16  -8 32.9619 29.9347   6
  -1  16   8 87.3347 51.0549   4
   1 -16  -7 131.054 32.1527   7
  -1  16   7 95.2519 30.6987   9
   1 -16  -7 173.427 43.1765   6
  -1  16   7 29.1859 36.2843   4
   1 -16  -6 10.6165 22.7995   7
  -1  16   6 14.5855 36.1660   4
  -1  16   6 12.6470 22.9543   9
   1 -16  -6 16.5421 24.5141   6
  -1  16   5 897.737 75.9444   9
   1 -16  -5 861.718 73.3643   7
  -1  16   5 828.419 117.025   4
   1 -16  -4-24.8208 31.9695   6
  -1  16   4-14.4928 42.9505   4
  -1  16   4 26.0592 21.2907   9
   1 -16  -4-5.81317 20.3846   7
  -1  16   3 476.200 93.0455   4
   1 -16  -3 622.088 63.9474   7
   1 -16  -3 694.176 79.7669   6
  -1  16   3 571.079 55.2226   9
   1 -16  -2-6.27803 23.5341   7
  -1  16   2-14.3906 33.0346   4
   1 -16  -2 8.25445 25.6566   6
   1 -16  -1 139.657 42.4050   6
  -1  16   1 114.986 54.0655   4
   1 -16  -1 195.153 42.0329   7
  -1  16   1 185.348 26.4281   9
   1 -16   0 98.0225 37.6073   6
   1 -16   0 114.579 35.8405   7
   1 -16   1 389.037 59.0543   6
   1 -16   1 313.865 53.8832   7
   1 -16   2 8.00495 28.0713   6
   1 -16   2 14.4367 22.4383   7
  -1  16  -3 2133.90 184.401   4
   1 -16   3 1757.83 127.160   6
  -1  16  -4-14.4501 40.6266   4
   1 -16   4-7.73436 28.0736   6
   1 -15 -12 337.000 57.5947   6
  -1  15  12 427.812 88.3587   4
  -1  15  12 505.858 70.1603   9
   1 -15 -11 938.954 63.2069   7
  -1  15  11 1156.21 102.494   9
   1 -15 -11 1105.58 95.1170   6
  -1  15  11 858.953 114.826   4
   1 -15 -10 398.128 43.6914   7
  -1  15  10 346.678 58.1477   9
   1 -15 -10 334.510 44.3712   2
  -1  15  10 377.047 83.3383   4
   1 -15 -10 443.209 62.3881   6
  -1  15   9 3044.27 170.063   9
  -1  15   9 3354.62 228.545   4
   1 -15  -9 3298.48 142.249   7
   1 -15  -9 3118.91 177.596   6
  -1  15   8 1815.95 123.948   9
  -1  15   8 1640.91 158.501   4
   1 -15  -8 2097.49 106.969   7
   1 -15  -8 1871.99 130.583   6
  -1  15   7 3669.59 185.324   9
  -1  15   7 4168.97 256.989   4
   1 -15  -7 3919.00 200.059   6
   1 -15  -7 3973.25 168.636   7
  -1  15   6 1156.78 92.3288   9
  -1  15   6 1452.98 146.354   4
   1 -15  -6 1302.59 87.7342   7
   1 -15  -6 1459.60 112.460   6
  -1  15   5 3190.14 158.466   9
  -1  15   5 3233.44 228.522   4
   1 -15  -5 3414.44 156.537   7
   1 -15  -4 7.71970 29.8294   6
  -1  15   4 27.0569 42.0495   4
   1 -15  -4-21.6685 25.3841   7
  -1  15   4-5.15277 18.7033   9
   1 -15  -3 3599.23 193.805   6
  -1  15   3 3768.31 162.341   9
   1 -15  -3 3771.22 175.943   7
  -1  15   3 3922.45 249.401   4
   1 -15  -2 84.5325 29.7599   6
  -1  15   2 80.6766 51.9934   4
   1 -15  -2 64.6044 29.7063   7
   1 -15  -1 6203.98 276.343   6
  -1  15   1 6781.05 223.482   9
  -1  15   1 6176.58 334.928   4
   1 -15  -1 6752.49 263.398   7
   1 -15   0-60.7967 34.8990   6
  -1  15   0 13.4202 48.7159   4
   1 -15   0 6.33548 25.8917   7
   1 -15   1 4145.48 191.425   7
  -1  15  -1 4007.34 189.991   5
   1 -15   1 3534.05 192.659   6
   1 -15   2 37.3190 28.0075   6
   1 -15   2 34.0141 31.2581   7
  -1  15  -2 72.8517 31.1880   5
  -1  15  -2 49.4853 22.2768   3
   1 -15   3 588.709 68.2249   6
  -1  15  -3 610.052 95.4417   4
  -1  15  -3 563.681 55.0131   3
   1 -15   4 333.334 54.6624   6
   1 -15   4 355.728 58.0432   7
  -1  15  -4 354.513 80.3157   4
   1 -15   5 448.233 61.4027   6
   1 -15   5 403.409 60.4466   7
  -1  15  -5 424.123 80.8460   4
   1 -15   6 34.9216 24.5175   6
   1 -15   6 38.3126 32.1348   7
  -1  15  -6 109.913 57.5936   4
  -1  14  13 25.4346 30.7909   9
  -1  14  13 61.9466 49.2717   4
   1 -14 -13 47.9614 31.4747   6
  -1  14  12 178.868 45.3681   9
   1 -14 -12 222.808 43.5862   6
  -1  14  12 173.952 57.2753   4
   1 -14 -11 504.406 42.5110   7
  -1  14  11 364.170 59.9944   9
   1 -14 -11 588.535 51.5799   2
   1 -14 -11 507.677 63.3606   6
  -1  14  11 486.141 86.0502   4
   1 -14 -10 295.443 34.5575   7
  -1  14  10 296.109 50.6218   9
   1 -14 -10 265.592 37.5350   2
   1 -14 -10 327.638 52.7041   6
  -1  14  10 337.168 73.4931   4
  -1  14   9 485.835 63.4632   9
  -1  14   9 563.615 89.7162   4
   1 -14  -9 519.356 48.0086   7
   1 -14  -9 600.656 69.1121   6
   1 -14  -8 133.069 28.2582   7
   1 -14  -8 143.275 38.1496   6
  -1  14   8 125.620 48.6741   4
  -1  14   8 147.152 36.1904   9
   1 -14  -7-8.60980 20.1728   7
   1 -14  -7 21.5094 24.2273   6
  -1  14   7 62.8231 39.0538   4
  -1  14   7 25.2386 23.6533   9
   1 -14  -6 4.55609 14.7912   7
  -1  14   6 5.90485 21.4324   9
   1 -14  -6-7.16812 21.2432   6
  -1  14   6 12.5846 33.3578   4
  -1  14   5 137.145 33.5637   9
   1 -14  -5 162.917 32.0108   7
  -1  14   5 175.917 55.3823   4
   1 -14  -4 42.9502 25.1445   6
  -1  14   4 95.3609 25.3727   9
  -1  14   4 75.3539 40.7984   4
   1 -14  -4 30.2012 22.6713   7
  -1  14   3 585.728 53.6505   9
  -1  14   3 587.895 91.2644   4
   1 -14  -3 536.099 64.9276   6
   1 -14  -3 561.154 57.7749   7
   1 -14  -2 14.2384 22.1467   6
   1 -14  -2 49.1720 23.4814   7
  -1  14   2 62.3546 42.1487   4
   1 -14  -1 136.720 33.0756   7
  -1  14   1 129.785 23.5715   9
   1 -14  -1 99.1967 33.3654   6
  -1  14   1 124.763 36.0349   5
  -1  14   1 149.469 53.5945   4
   1 -14   0-11.8338 22.1812   7
  -1  14   0 24.7729 12.9280   9
  -1  14   0 12.4868 30.9616   4
  -1  14   0 6.28956 23.5782   5
   1 -14   0-7.04103 22.8591   6
   1 -14   1 1743.00 111.470   7
   1 -14   1 1600.64 113.998   6
  -1  14  -1 1561.20 106.635   5
  -1  14  -2-11.3877 20.6679   5
   1 -14   2-6.91541 23.3683   6
  -1  14  -3 824.252 106.283   4
  -1  14  -3 621.716 56.8784   3
  -1  14  -3 624.479 61.6269   5
   1 -14   3 601.515 69.5359   6
  -1  14  -4 19.2795 15.3415   3
  -1  14  -4 25.5432 39.7005   4
   1 -14   4 33.7099 21.8944   6
  -1  14  -4 14.3928 20.1151   5
   1 -14   4 20.4522 23.0426   7
   1 -14   5 512.757 66.2129   7
   1 -14   5 517.133 62.3462   6
  -1  14  -5 501.948 84.6416   4
   1 -14   6 404.854 59.3158   7
  -1  14  -6 349.497 72.6088   4
   1 -14   6 481.877 59.8750   6
  -1  14  -7 1577.93 152.203   4
   1 -14   7 1665.39 117.813   7
   1 -14   7 1449.86 105.097   6
   1 -13 -14 3079.27 157.434   6
  -1  13  14 2693.41 195.776   4
  -1  13  14 3084.37 180.575   9
   1 -13 -13 25.2740 22.9704   6
  -1  13  13 73.5618 36.7585   9
  -1  13  13 114.244 47.8983   4
   1 -13 -12 2545.48 99.1787   7
   1 -13 -12 2742.06 148.851   6
   1 -13 -12 2470.93 111.959   2
  -1  13  12 2601.97 157.299   9
  -1  13  12 2869.94 196.198   4
   1 -13 -11 58.7341 29.3595   6
  -1  13  11 7.42827 26.0797   9
  -1  13  11 68.9532 40.3185   4
   1 -13 -11 66.7526 21.1223   2
   1 -13 -10 3821.93 189.488   6
   1 -13 -10 4039.95 152.825   7
   1 -13 -10 4157.97 162.465   2
  -1  13  10 4226.80 201.031   9
  -1  13  10 3837.22 234.480   4
   1 -13  -9 511.681 45.2356   7
   1 -13  -9 415.999 55.5050   6
  -1  13   9 587.338 85.9790   4
  -1  13   9 524.254 65.5492   9
   1 -13  -9 499.139 48.3846   2
   1 -13  -8 5194.48 225.553   6
   1 -13  -8 5216.91 189.697   7
  -1  13   8 5180.70 223.448   9
  -1  13   7 444.487 56.5936   9
   1 -13  -7 615.829 51.7585   7
   1 -13  -7 510.256 64.2375   6
  -1  13   7 509.404 83.7868   4
  -1  13   6 3930.18 238.702   4
  -1  13   6 4158.91 185.864   9
   1 -13  -6 3914.31 190.827   6
   1 -13  -6 4290.35 170.009   7
  -1  13   5 1848.83 153.406   4
  -1  13   5 1696.34 104.446   9
   1 -13  -5 1724.89 97.7537   7
  -1  13   4 2207.79 168.234   4
  -1  13   4 1870.59 107.041   9
   1 -13  -4 2027.95 109.900   7
   1 -13  -3 2631.74 130.850   7
   1 -13  -3 2616.69 147.529   6
  -1  13   3 2635.62 125.651   9
  -1  13   3 2524.62 144.904   5
  -1  13   3 2491.23 184.585   4
  -1  13   3 2764.94 137.250  11
  -1  13   3 2610.42 134.021  10
   1 -13  -2 2688.37 134.456   7
   1 -13  -2 2344.20 141.201   6
  -1  13   2 2633.84 133.828  10
  -1  13   2 2481.91 140.417   5
  -1  13   2 2572.72 132.925  11
  -1  13   2 2541.10 184.337   4
  -1  13   1 2711.07 134.733  10
   1 -13  -1 2446.02 131.932   7
   1 -13  -1 2259.09 138.373   6
  -1  13   1 2626.65 113.213   9
  -1  13   1 2543.83 140.536   5
  -1  13   1 2598.66 133.696  11
  -1  13   1 2587.80 184.965   4
  -1  13   0 3092.85 152.367  10
   1 -13   0 3118.12 154.000   7
   1 -13   0 2915.00 161.245   6
  -1  13   0 3274.92 123.982   9
  -1  13   0 3225.08 208.784   4
  -1  13   0 3480.35 157.115  11
  -1  13   0 3317.21 159.885   5
   1 -13   1 707.968 68.5005   7
   1 -13   1 617.545 70.0870   6
  -1  13  -1 751.698 67.1764  10
  -1  13  -1 827.214 69.5945  11
  -1  13  -1 750.746 69.6482   5
   1 -13   2 490.830 60.3613   6
  -1  13  -2 501.893 54.5562   5
  -1  13  -2 492.163 54.7002  10
  -1  13  -2 574.044 59.2931  11
  -1  13  -3 305.514 42.1462   5
   1 -13   3 340.115 50.0910   6
  -1  13  -3 330.195 44.8549  10
  -1  13  -3 307.638 43.2735  11
  -1  13  -4 115.196 27.7939  11
   1 -13   4 68.3337 27.4179   6
   1 -13   4 108.250 33.8473   7
  -1  13  -4 76.5525 24.3680   5
  -1  13  -4 82.2104 28.2407  10
  -1  13  -4 166.684 52.3929   4
  -1  13  -4 100.588 23.2123   3
  -1  13  -5 540.900 85.1427   4
   1 -13   5 493.121 60.9285   7
  -1  13  -5 407.109 42.6629   5
   1 -13   5 452.948 55.7206   6
  -1  13  -5 447.279 52.0018  11
  -1  13  -5 487.425 54.9064  10
  -1  13  -6 73.0323 47.0824   4
  -1  13  -6 96.8120 29.4700  11
   1 -13   6 66.3258 28.3361   6
  -1  13  -6 85.6722 18.5696   3
   1 -13   6 60.9070 31.7844   7
   1 -13   6 80.2191 24.4866  10
   1 -13   6 84.5989 23.8828  11
  -1  13  -6 97.2842 28.7336  10
  -1  13  -7 469.340 53.3177  11
   1 -13   7 375.189 58.6402   7
   1 -13   7 479.737 56.6787   6
   1 -13   7 430.813 45.4716  11
  -1  13  -7 413.642 51.7274  10
  -1  13  -7 282.292 69.0092   4
   1 -13   7 529.469 50.4338  10
   1 -13   8 170.726 42.2665   7
   1 -13   8 122.450 32.4634   6
   1 -13   8 99.2269 26.7273  11
   1 -13   8 94.9041 25.5292  10
  -1  13  -8 123.874 50.6884   4
   1 -13   9 253.656 49.9160   7
   1 -13   9 245.627 44.0244   6
  -1  13  -9 313.818 71.8826   4
  -1  12  15 276.109 61.6827   4
  -1  12  15 244.894 52.8729   9
   1 -12 -15 229.402 40.5066   6
  -1  12  14 390.438 72.8889   4
  -1  12  14 482.572 67.1345   9
   1 -12 -14 425.363 52.8979   6
  -1  12  13 52.6381 34.1887   4
  -1  12  13 15.8072 29.6413   9
   1 -12 -13 40.4805 28.1748   6
  -1  12  12 1502.57 134.226   4
   1 -12 -12 1601.92 105.993   6
  -1  12  12 1483.90 113.038   9
   1 -12 -11 641.889 42.7835   7
  -1  12  11 578.733 81.0867   4
   1 -12 -11 610.982 48.2553   2
   1 -12 -11 563.029 62.5244   6
  -1  12  11 574.856 67.7451   9
   1 -12 -10 2583.07 137.424   6
  -1  12  10 2297.70 170.044   4
   1 -12 -10 2415.11 110.001   2
  -1  12  10 2249.18 136.892   9
   1 -12  -9 354.890 35.4879   7
  -1  12   9 304.831 61.3110   4
   1 -12  -9 263.449 34.8157   2
   1 -12  -9 370.387 50.0004   6
  -1  12   9 343.635 50.9581   9
   1 -12  -8 66.8359 24.1876   6
  -1  12   8 36.0413 19.5372   9
  -1  12   8 63.1334 32.7269   4
   1 -12  -8 36.3100 17.8106   7
   1 -12  -7 14.7196 18.9617   8
   1 -12  -7 49.6309 17.8940   7
  -1  12   7 5.68085 17.6602   9
   1 -12  -7-6.08137 23.5007   6
  -1  12   7 52.7567 31.2711   4
   1 -12  -7-5.30428 23.3181   1
   1 -12  -6 600.131 50.2915   7
   1 -12  -6 638.261 65.0475   6
  -1  12   6 475.125 77.5635   4
  -1  12   6 591.861 59.0395   9
   1 -12  -6 595.001 59.8816   1
   1 -12  -6 589.758 55.6593   8
  -1  12   5 24.1004 19.1654  11
  -1  12   5-10.5572 31.2872   4
   1 -12  -5 4.82504 16.3044   8
   1 -12  -5-16.0066 16.7720   7
  -1  12   5-6.45201 22.6246   5
  -1  12   5 9.62385 17.4660  10
  -1  12   5-4.95966 16.7592   9
   1 -12  -5-21.2395 23.3409   1
  -1  12   4 1137.04 78.9573  10
   1 -12  -4 1198.12 76.6918   7
  -1  12   4 1088.87 79.3132  11
  -1  12   4 1285.63 94.7681   5
  -1  12   4 1286.68 120.907   4
  -1  12   4 1126.08 77.8352   9
  -1  12   3 94.9288 39.5690   4
   1 -12  -3 21.2670 21.1953   1
   1 -12  -3 57.6194 22.8028   7
  -1  12   3 67.0282 21.5731  11
   1 -12  -3 72.5171 25.3738   6
  -1  12   3 84.2454 28.2387   5
  -1  12   3 52.6825 23.7998  10
  -1  12   2 294.353 40.9876  10
  -1  12   2 316.126 61.4023   4
   1 -12  -2 398.647 45.8980   8
   1 -12  -2 296.776 40.1622   7
  -1  12   2 275.601 39.2775  11
   1 -12  -2 222.664 41.8350   6
   1 -12  -2 340.347 46.9088   1
  -1  12   2 341.646 46.7412   5
  -1  12   1 14.5503 16.3982  10
  -1  12   1 44.5521 22.7564   5
   1 -12  -1-7.59764 26.6473   4
  -1  12   1 29.3850 14.6854   9
   1 -12  -1 14.9247 18.6577   8
   1 -12  -1 48.4384 20.8101   7
  -1  12   1 24.3944 18.8606  11
   1 -12  -1-5.98275 16.8299   6
   1 -12  -1 53.1631 23.9006   1
  -1  12   1 52.6470 35.5830   4
  -1  12   0 1067.83 76.6185  10
  -1  12   0 1145.85 61.7595   9
   1 -12   0 1163.50 81.8798   7
   1 -12   0 902.378 78.2680   6
  -1  12   0 1067.50 110.679   4
  -1  12   0 1051.09 76.2460  11
  -1  12   0 1106.74 82.3339   5
   1 -12   0 915.619 75.8192   1
   1 -12   1 2750.08 149.358   6
  -1  12  -1 3165.73 144.968  11
  -1  12  -1 2986.97 142.725  10
  -1  12  -1 2797.39 141.031   5
   1 -12   1 3231.81 151.032   1
   1 -12   2 1113.75 88.1885   6
  -1  12  -2 1212.65 83.7658  11
  -1  12  -2 1118.36 79.4607  10
  -1  12  -2 1238.53 83.2790   5
   1 -12   2 1246.70 87.8432   1
   1 -12   3 1720.65 110.726   7
   1 -12   3 1764.50 110.637   6
  -1  12  -3 1590.64 97.3031   5
  -1  12  -3 2054.21 110.737  11
  -1  12  -3 1981.10 108.773  10
  -1  12  -4 11.0337 29.2595   4
  -1  12  -4 23.2068 15.5586   3
  -1  12  -4 50.7929 22.3435  11
   1 -12   4 45.5265 22.6433   6
   1 -12   4 53.1569 26.5597   7
   1 -12   4 20.0134 15.9382  10
  -1  12  -4 54.0383 20.6315   5
   1 -12   4 28.0815 17.2500  11
  -1  12  -4 30.5387 19.6859  10
   1 -12   5 2847.57 123.725  10
   1 -12   5 2492.40 139.218   7
   1 -12   5 2303.11 130.983   6
   1 -12   5 2533.79 119.068  11
  -1  12  -5 2606.97 131.256  10
  -1  12  -5 2365.93 114.452   5
  -1  12  -5 2593.84 131.299  11
  -1  12  -5 2596.49 181.764   4
  -1  12  -6 454.075 77.2779   4
  -1  12  -6 381.203 32.0447   3
   1 -12   6 343.973 40.3026  11
  -1  12  -6 362.436 46.9134  10
   1 -12   6 296.519 49.6361   7
  -1  12  -6 313.494 33.0736   5
   1 -12   6 337.978 46.2140   6
   1 -12   6 371.044 42.0693  10
  -1  12  -6 397.065 46.3685  11
   1 -12   7 3886.21 153.970  10
  -1  12  -7 3906.77 228.368   4
   1 -12   7 3931.61 184.519   7
   1 -12   7 3556.77 167.164   6
  -1  12  -7 3901.27 165.942  11
  -1  12  -7 4190.84 170.409  10
   1 -12   7 4027.33 155.851  11
   1 -12   8 223.368 33.6552  10
   1 -12   8 239.767 47.5481   7
   1 -12   8 236.365 40.7710   6
  -1  12  -8 308.564 41.0313  10
   1 -12   8 255.594 35.9106  11
  -1  12  -8 223.047 36.6212  11
  -1  12  -8 186.440 56.0424   4
   1 -12   9 3396.01 176.173   7
   1 -12   9 3884.39 152.332  11
   1 -12   9 3525.71 148.471  10
  -1  12  -9 3454.18 222.984   4
   1 -12   9 3216.54 159.107   6
   1 -12  10 89.8400 33.7484   7
  -1  12 -10 108.224 50.4615   4
   1 -12  10 99.3802 42.5858   2
   1 -11 -16 74.8962 24.1681   6
  -1  11  16 99.1352 42.6273   4
   1 -11 -15 1372.20 89.0491   6
  -1  11  15 1264.83 118.949   4
   1 -11 -14 75.4146 27.1505   6
  -1  11  14 87.6185 42.8465   4
   1 -11 -14 84.4748 27.4056   1
   1 -11 -13 476.680 51.7322   1
  -1  11  13 455.873 63.4046   9
   1 -11 -13 476.467 53.2870   6
   1 -11 -13 534.603 36.3346   2
  -1  11  13 415.782 70.2108   4
   1 -11 -12 1549.06 94.4856   1
   1 -11 -12 1474.92 73.2877   2
  -1  11  12 1467.16 109.759   9
  -1  11  12 1467.94 125.164   4
   1 -11 -12 1681.99 102.320   6
   1 -11 -11 429.980 32.8704   7
   1 -11 -11 403.436 49.8317   6
   1 -11 -11 437.683 50.5858   1
  -1  11  11 496.013 76.2067   4
  -1  11  11 508.310 62.3350   9
   1 -11 -10 3831.22 137.860   7
   1 -11 -10 3898.53 174.883   6
   1 -11 -10 3927.15 169.230   8
   1 -11 -10 3895.71 170.037   1
  -1  11  10 3479.16 207.505   4
  -1  11  10 3885.05 185.631   9
  -1  11   9 724.219 69.7983   9
   1 -11  -9 748.017 67.1471   6
   1 -11  -9 698.484 61.8947   8
   1 -11  -9 630.193 60.2625   1
  -1  11   9 504.862 75.8185   4
   1 -11  -9 765.594 53.4740   2
   1 -11  -8 2733.55 134.178   1
   1 -11  -8 2723.56 139.269   6
   1 -11  -8 2647.75 129.248   8
  -1  11   8 2643.57 139.460   9
  -1  11   8 2377.88 164.795   4
   1 -11  -7-4.87724 17.7049   1
   1 -11  -7 22.7557 16.5214   8
   1 -11  -7 3.16805 11.5026   7
   1 -11  -7 38.8928 20.1686   6
  -1  11   7 21.4532 20.1072   9
  -1  11   7 9.53403 26.8063   4
   1 -11  -6 1465.04 87.4526   8
   1 -11  -6 1202.32 88.0241   6
   1 -11  -6 1333.18 74.6592   7
  -1  11   6 1280.45 82.4019  10
  -1  11   6 1241.20 86.1611   9
  -1  11   6 1446.43 86.0086  11
   1 -11  -6 1355.65 87.4295   1
  -1  11   5 87.3638 21.7063  11
  -1  11   5 85.8362 35.7790   4
   1 -11  -5 57.8971 21.3274   8
   1 -11  -5 28.8179 17.2697   7
   1 -11  -5 24.3921 19.9767   1
  -1  11   5 51.3278 23.1811   9
  -1  11   5 61.1267 21.3071  10
  -1  11   5 71.5677 25.6506   5
  -1  11   4 4630.09 246.403   4
  -1  11   4 5187.80 213.171   5
  -1  11   4 4966.41 194.236  11
  -1  11   4 4992.98 194.743  10
  -1  11   4 4904.45 192.944   9
   1 -11  -4 5061.22 188.273   7
   1 -11  -3 766.467 65.8561   1
   1 -11  -3 565.895 60.5311   6
   1 -11  -3 666.867 54.8119   7
  -1  11   3 687.791 57.3423  11
  -1  11   3 666.478 65.1206   5
  -1  11   3 773.822 89.3987   4
  -1  11   3 572.419 53.3977  10
   1 -11  -2 11454.0 367.485   1
   1 -11  -2 11047.3 355.391   7
   1 -11  -2 10486.1 357.579   8
   1 -11  -2 10401.2 369.655   6
  -1  11   2 10631.0 355.329  11
  -1  11   2 11141.7 357.444  10
  -1  11   2 10683.0 425.354   4
  -1  11   2 11611.1 375.887   5
  -1  11   1 21.9732 18.8809  10
  -1  11   1 21.9394 14.9868   9
  -1  11   1 76.6365 39.1359   4
   1 -11  -1 4.42082 18.5359   7
  -1  11   1 22.0337 17.0362  11
   1 -11  -1 16.3251 18.3953   6
  -1  11   1 5.08328 23.3442   5
   1 -11  -1 21.2204 31.0971   4
   1 -11  -1 63.4690 29.3019   1
  -1  11   0 4902.87 193.311  10
  -1  11   0 4818.51 198.427   5
   1 -11   0 4995.25 226.432   4
  -1  11   0 4837.91 169.918   9
   1 -11   0 4947.11 196.639   7
   1 -11   0 4800.85 204.308   6
   1 -11   0 4997.90 200.340   1
  -1  11   0 4992.30 194.352  11
  -1  11   0 5060.48 252.243   4
   1 -11   1 122.062 40.0047   4
  -1  11  -1 190.028 33.0335   5
  -1  11  -1 165.092 46.5764   4
  -1  11  -1 148.584 28.2708  11
   1 -11   1 155.344 31.9977   6
   1 -11   1 175.649 34.4481   1
  -1  11  -1 144.237 29.5347  10
  -1  11  -1 139.150 18.8194   9
  -1  11  -2 493.456 48.8986  11
   1 -11   2 387.043 48.5581   6
  -1  11  -2 416.389 46.8549  10
   1 -11   2 381.835 58.9110   4
  -1  11  -2 454.181 47.1093   5
   1 -11   2 521.902 52.0187   1
   1 -11   3 1114.73 79.5336   1
   1 -11   3 1076.51 80.8276   7
   1 -11   3 945.013 76.1857   6
   1 -11   3 1002.48 66.8873  10
  -1  11  -3 1039.41 74.3618  10
   1 -11   3 1099.33 68.9734  11
   1 -11   3 1178.66 101.931   4
  -1  11  -3 972.240 68.5865   5
  -1  11  -3 1176.61 77.6100  11
  -1  11  -4 2262.28 114.697  11
   1 -11   4 2231.29 103.994  10
  -1  11  -4 2052.78 153.086   4
   1 -11   4 2079.12 119.473   7
   1 -11   4 1930.69 112.375   6
   1 -11   4 2286.72 105.375  11
  -1  11  -4 2063.45 111.214  10
   1 -11   4 2105.02 115.640   1
  -1  11  -4 1857.16 99.1457   5
   1 -11   5 1738.19 90.5884  11
  -1  11  -5 1838.90 102.941  10
  -1  11  -5 1707.39 80.0989   3
  -1  11  -5 1799.35 144.555   4
   1 -11   5 1617.60 106.166   7
   1 -11   5 1719.18 103.385   6
  -1  11  -5 1701.35 86.9715   5
   1 -11   5 1799.46 103.865   1
   1 -11   5 1784.21 91.9476  10
  -1  11  -5 1867.25 102.368  11
  -1  11  -6 2015.80 109.343  10
  -1  11  -6 1848.16 80.0575   3
  -1  11  -6 2032.66 155.530   4
   1 -11   6 1965.10 120.057   7
   1 -11   6 2276.42 103.919  10
  -1  11  -6 1883.83 85.6598   5
   1 -11   6 1919.60 111.232   6
   1 -11   6 2048.54 111.928   1
   1 -11   6 2083.51 100.561  11
  -1  11  -6 2231.46 112.557  11
  -1  11  -7 505.274 50.8347  10
  -1  11  -7 417.625 73.9482   4
   1 -11   7 542.790 61.4206   7
  -1  11  -7 368.679 24.5292   3
   1 -11   7 453.769 51.4016   6
   1 -11   7 578.218 47.8597  10
   1 -11   7 426.324 48.7343   1
   1 -11   7 474.846 45.3052  11
  -1  11  -7 428.737 48.3042  11
   1 -11   8 723.339 55.2063  10
   1 -11   8 631.072 68.0308   7
   1 -11   8 580.616 56.7897   1
   1 -11   8 649.493 61.2236   6
   1 -11   8 786.780 57.6254  11
  -1  11  -8 736.283 60.3735  11
  -1  11  -8 654.502 88.5971   4
  -1  11  -8 693.029 59.6866  10
   1 -11   9 716.075 73.1867   7
   1 -11   9 779.783 58.9256  11
   1 -11   9 719.486 63.9090   6
   1 -11   9 807.705 58.7839  10
   1 -11  10 31.3902 28.4863   2
   1 -11  10 6.46647 27.7739   7
   1 -11  10 23.6573 20.3238   6
   1 -11  10 18.8368 19.0173  10
   1 -11  10 15.0875 18.0289  11
  -1  11 -10-11.3400 31.8848   4
   1 -11  11 584.532 67.9617   7
   1 -11  11 511.020 73.3186   2
  -1  11 -11 637.393 92.0923   4
  -1  10  16 60.8990 34.6328   9
  -1  10  16 83.1548 38.7608   4
   1 -10 -16 60.5791 22.2243   6
  -1  10  15 2859.37 172.690   9
  -1  10  15 2767.93 178.139   4
   1 -10 -15 3141.32 138.010   6
   1 -10 -14 76.1395 24.4219   1
   1 -10 -14 80.0898 24.7512   6
  -1  10  14 71.5586 34.6215   4
   1 -10 -13 2054.53 81.0442   2
   1 -10 -13 2259.91 118.602   8
   1 -10 -13 2174.14 111.670   1
   1 -10 -13 2387.53 118.531   6
  -1  10  13 2146.03 150.112   4
   1 -10 -12 292.462 29.1332   2
   1 -10 -12 370.336 44.1786   6
   1 -10 -12 344.904 42.0787   1
  -1  10  12 418.398 64.4453   4
   1 -10 -12 435.660 48.0433   8
   1 -10 -11 2880.04 136.362   8
   1 -10 -11 2808.55 137.705   6
   1 -10 -11 2830.87 114.022   2
  -1  10  11 3011.41 157.793   9
   1 -10 -11 3016.27 135.922   1
  -1  10  11 2708.88 171.818   4
   1 -10 -10 62.8409 22.3376   8
   1 -10 -10 83.0920 16.1622   7
  -1  10  10 36.4971 22.8791   9
   1 -10 -10 44.8239 21.4707   6
  -1  10  10 128.551 40.2010   4
   1 -10 -10 113.992 26.6936   1
   1 -10  -9 1210.76 79.0152   1
   1 -10  -9 1113.41 75.3963   8
   1 -10  -9 1044.87 57.0420   7
   1 -10  -9 1016.99 75.6163   6
  -1  10   9 1125.58 76.9814  11
  -1  10   9 938.084 94.1934   4
  -1  10   9 1270.22 93.6814   5
  -1  10   9 1131.66 77.8532  10
  -1  10   9 1047.37 82.8599   9
   1 -10  -8 4.43877 18.1324   1
  -1  10   8 4.35813 14.1485  10
  -1  10   8-5.37828 18.8592   9
   1 -10  -8 5.02216 13.3124   6
   1 -10  -8-4.28917 16.0787   8
  -1  10   8 8.73529 16.3729  11
  -1  10   8 24.5753 19.0964   5
  -1  10   8-8.53663 27.7135   4
   1 -10  -7 12.6159 16.2494   8
   1 -10  -7 30.1496 16.3131   6
  -1  10   7-5.01862 15.5990   9
   1 -10  -7-22.2060 20.8105   1
  -1  10   7 11.8178 17.5113   5
  -1  10   7 8.53537 21.1634   4
   1 -10  -6 194.795 31.1698   8
  -1  10   6 309.928 40.3023   9
   1 -10  -6 265.964 39.2443   6
  -1  10   6 213.532 46.3744   4
   1 -10  -6 195.766 33.1168   1
   1 -10  -5-4.07816 12.0861   8
   1 -10  -5 6.41491 10.8382   7
  -1  10   5 3.97756 14.9106  11
  -1  10   5 4.35671 12.2490   9
  -1  10   5-3.97929 14.4434  10
  -1  10   5 34.1567 27.7218   4
   1 -10  -5 8.89667 19.1039   1
  -1  10   4 85.5498 34.0318   4
   1 -10  -4 40.7912 18.3651   8
   1 -10  -4 47.7759 15.0391   7
  -1  10   4 35.1286 14.6712  10
  -1  10   4 52.3732 23.5635   5
  -1  10   4 27.3415 15.1309  11
  -1  10   3 104.769 22.5204  10
  -1  10   3 59.9902 30.1283   4
  -1  10   3 81.5789 22.2496  11
   1 -10  -3 75.7902 20.1256   7
   1 -10  -3 69.4082 23.3308   6
  -1  10   3 70.4401 22.7162   5
   1 -10  -3 111.064 26.0896   1
   1 -10  -2 3283.31 142.312   1
   1 -10  -2 2906.55 129.462   7
   1 -10  -2 2842.70 140.161   6
  -1  10   2 3195.52 134.752  10
  -1  10   2 3039.87 132.215  11
  -1  10   2 3295.83 184.045   4
  -1  10   2 2916.77 141.745   5
  -1  10   2 2896.32 124.886   9
   1 -10  -1 898.592 67.3576   1
   1 -10  -1 680.349 57.2149   7
   1 -10  -1 705.807 62.7823   6
  -1  10   1 844.950 60.3611  10
  -1  10   1 808.533 59.5261  11
  -1  10   1 862.808 89.4551   4
  -1  10   1 790.392 65.1598   5
   1 -10  -1 819.752 76.2125   4
  -1  10   1 721.379 50.5186   9
  -1  10   0 5583.15 191.133   9
  -1  10   0 5684.45 267.354   4
   1 -10   0 5458.67 219.798   6
  -1  10   0 5835.54 211.876  10
  -1  10   0 5766.42 211.268  11
  -1  10   0 5906.06 218.473   5
   1 -10   0 6325.11 252.131   4
   1 -10   0 5936.55 219.532   1
  -1  10  -1 787.004 45.3519   9
   1 -10   1 760.991 63.6408   1
   1 -10   1 758.945 64.6423   6
  -1  10  -1 939.337 66.2409   5
  -1  10  -1 864.941 62.7865  10
  -1  10  -1 863.914 61.9173  11
  -1  10  -1 852.887 90.6915   4
   1 -10   2 3265.15 131.777  10
   1 -10   2 3144.57 142.791   1
   1 -10   2 3084.73 143.505   7
   1 -10   2 2845.98 141.648   6
   1 -10   2 3306.86 175.280   4
  -1  10  -2 2997.91 134.731   5
  -1  10  -2 3144.26 138.211  10
   1 -10   2 3366.42 133.120  11
  -1  10  -2 3119.76 138.591  11
   1 -10   3 30.3625 12.6558  10
   1 -10   3 26.6337 19.0697   1
   1 -10   3 9.58876 14.2167   7
  -1  10  -3 4.18753 15.2068  10
   1 -10   3 3.37959 13.0678  11
   1 -10   3 42.6301 19.3553   6
  -1  10  -3 29.5274 15.4767   5
   1 -10   3 38.9278 26.3116   4
  -1  10  -3 16.7227 17.0849  11
   1 -10   4 3800.85 144.391  10
   1 -10   4 3415.36 153.218   1
   1 -10   4 3654.06 162.401   7
   1 -10   4 3156.45 152.581   6
   1 -10   4 3446.30 191.243   4
  -1  10  -4 3426.02 140.421   5
  -1  10  -4 3779.94 154.510  10
   1 -10   4 3714.08 143.236  11
  -1  10  -4 3672.45 154.191  11
  -1  10  -5 128.408 27.0919  11
   1 -10   5 125.026 28.6303   6
  -1  10  -5 112.999 19.3449   3
  -1  10  -5 123.553 39.9567   4
   1 -10   5 150.640 32.0768   7
  -1  10  -5 150.278 28.3422  10
   1 -10   5 115.349 22.9228  11
   1 -10   5 135.097 24.5153  10
   1 -10   5 33.7525 28.6854   4
  -1  10  -5 143.524 23.0180   5
   1 -10   5 100.941 26.8403   1
  -1  10  -6 6602.28 234.417  10
  -1  10  -6 6285.99 196.881   3
  -1  10  -6 6096.32 290.846   4
   1 -10   6 6273.48 246.804   7
   1 -10   6 6599.44 222.062  10
  -1  10  -6 6157.68 202.983   5
   1 -10   6 6453.81 236.743   6
   1 -10   6 6355.84 233.447   1
  -1  10  -6 6516.40 232.549  11
   1 -10   6 6648.60 222.878  11
  -1  10  -7 295.779 38.8120  10
   1 -10   7 283.706 33.8753  11
   1 -10   7 255.284 32.1970  10
   1 -10   7 322.440 45.2371   7
  -1  10  -7 190.427 15.2278   3
   1 -10   7 279.619 38.5324   6
  -1  10  -7 294.027 37.9629  11
  -1  10  -7 277.368 61.8856   4
   1 -10   7 217.319 35.8001   1
  -1  10  -8 5306.65 268.613   4
   1 -10   8 5460.33 224.493   7
   1 -10   8 5215.34 204.836   1
   1 -10   8 5434.28 208.544   6
   1 -10   8 5630.41 199.078  11
   1 -10   8 5614.11 199.322  10
  -1  10  -9 176.951 50.9974   4
   1 -10   9 215.172 31.0816  11
   1 -10   9 235.186 40.8791   7
   1 -10   9 255.201 33.4241  10
   1 -10   9 166.554 32.3091   6
   1 -10   9 223.928 34.5998   1
   1 -10  10 1347.29 97.2642   7
   1 -10  10 1458.43 81.0818  11
   1 -10  10 1291.00 77.8614  10
  -1  10 -10 1194.32 119.223   4
   1 -10  10 1311.92 83.4706   6
   1 -10  11 484.400 67.5335   2
   1 -10  11 434.786 56.2435   7
  -1  10 -11 394.380 73.5078   4
   1 -10  12 322.798 54.5364   2
   1 -10  12 310.841 50.1297   7
  -1   9  17 616.682 79.0378   9
  -1   9  17 502.351 75.3067   4
  -1   9  16 253.439 54.9472   9
  -1   9  16 431.961 66.3290   4
  -1   9  15 828.826 84.3041   9
   1  -9 -15 721.914 54.2114   1
  -1   9  15 600.475 77.1276   4
   1  -9 -15 732.266 55.3670   6
   1  -9 -14 7.73467 16.2183   6
  -1   9  14-8.28740 28.0086   4
  -1   9  14 30.0899 28.2047   9
   1  -9 -14 38.9455 18.4826   1
   1  -9 -14 47.2098 24.6400   8
   1  -9 -13 821.137 65.1602   8
   1  -9 -13 799.538 62.2502   6
   1  -9 -13 723.031 37.5031   2
  -1   9  13 790.322 80.6151   9
  -1   9  13 793.918 86.3258   4
   1  -9 -13 914.868 62.8523   1
   1  -9 -12 366.181 29.0040   2
   1  -9 -12 483.757 48.6550   8
   1  -9 -12 392.323 43.1193   6
  -1   9  12 547.750 69.4469   4
   1  -9 -12 450.979 44.3363   1
   1  -9 -11 2534.91 101.120   2
  -1   9  11 2537.49 155.804   4
   1  -9 -11 2574.31 120.820   1
   1  -9 -11 2574.55 123.525   6
   1  -9 -11 2585.22 123.745   8
   1  -9 -10 242.444 35.0382   8
  -1   9  10 168.975 40.4580   4
  -1   9  10 204.794 38.5375   5
   1  -9 -10 249.722 27.1115   2
   1  -9 -10 196.028 32.0053   6
   1  -9 -10 178.078 30.6339   1
   1  -9  -9 4718.79 181.979   8
   1  -9  -9 4673.01 154.334   7
   1  -9  -9 4768.86 187.031   6
   1  -9  -9 4806.39 182.257   1
   1  -9  -9 4556.62 162.855   2
  -1   9   9 4692.74 197.503   9
  -1   9   9 4233.48 215.617   4
  -1   9   9 4321.90 199.013   5
   1  -9  -8 391.716 41.9950   8
   1  -9  -8 454.202 46.9011   6
   1  -9  -8 396.428 32.6206   7
   1  -9  -8 456.571 44.9008   1
   1  -9  -8 224.197 27.5332   2
  -1   9   8 332.711 55.2170   4
  -1   9   8 313.214 45.9171   5
  -1   9   8 476.705 50.2548   9
   1  -9  -7 2331.86 113.120   1
   1  -9  -7 2179.07 94.1374   7
   1  -9  -7 2329.10 117.618   6
   1  -9  -7 2382.60 112.095   8
  -1   9   7 2353.74 112.643  11
  -1   9   7 2295.04 143.689   4
  -1   9   7 2419.99 129.029   5
  -1   9   7 2402.69 113.695  10
  -1   9   7 2354.83 120.272   9
   1  -9  -6 2559.34 116.964   8
  -1   9   6 2462.69 151.158   4
  -1   9   6 2541.30 132.223   5
   1  -9  -6 2471.37 123.790   6
   1  -9  -6 2691.83 122.303   1
  -1   9   6 2499.99 122.420   9
   1  -9  -5 3146.37 134.111   8
   1  -9  -5 2929.21 138.728   6
  -1   9   5 3317.13 176.136   4
   1  -9  -5 3143.87 137.822   1
  -1   9   5 3251.80 139.542   9
   1  -9  -4 6599.42 233.900   8
  -1   9   4 6979.06 234.719  10
  -1   9   4 6802.72 232.721  11
  -1   9   4 6766.30 281.863   4
   1  -9  -3 7507.41 272.503   6
  -1   9   3 7914.36 316.334   4
  -1   9   3 8397.67 280.619   5
  -1   9   3 7651.99 259.728  10
   1  -9  -3 7733.64 246.977   9
  -1   9   3 8221.03 263.916  11
  -1   9   2 12196.1 377.889  11
   1  -9  -2 12938.8 391.342   1
   1  -9  -2 12601.2 379.073   7
   1  -9  -2 11785.2 390.100   6
  -1   9   2 12057.6 377.966  10
  -1   9   2 12705.1 394.387   5
  -1   9   2 12276.0 438.978   4
   1  -9  -2 12232.6 359.090   9
  -1   9   2 11824.4 371.962   9
  -1   9   1 6275.62 222.710  11
   1  -9  -1 6777.04 234.913   1
   1  -9  -1 6660.82 227.432   7
   1  -9  -1 6118.98 233.663   6
  -1   9   1 6562.06 224.907  10
   1  -9  -1 6559.29 258.488   4
  -1   9   1 6466.13 275.834   4
  -1   9   1 6767.11 236.561   5
  -1   9   1 6490.94 214.978   9
   1  -9  -1 6500.32 202.985   9
   1  -9   0 12001.4 355.171   9
  -1   9   0 12782.4 370.107   9
  -1   9   0 12901.2 450.212   4
   1  -9   0 12334.3 396.964   6
  -1   9   0 12178.5 384.014  10
   1  -9   0 13069.2 396.280   1
  -1   9   0 12474.7 387.144  11
   1  -9   0 13145.4 428.705   4
  -1   9   0 12710.3 394.185   5
   1  -9   1 1845.26 70.4818   9
  -1   9  -1 1903.67 78.9148   9
  -1   9  -1 1918.08 96.0673  11
   1  -9   1 2032.48 103.146   1
   1  -9   1 1886.21 101.946   6
  -1   9  -1 2073.27 100.774   5
   1  -9   1 2075.16 127.286   4
  -1   9  -1 2026.09 97.3691  10
  -1   9  -1 2151.80 137.348   4
   1  -9   2 7471.41 243.094  10
   1  -9   2 7343.20 210.358   9
  -1   9  -2 7181.60 250.374  11
   1  -9   2 7517.42 257.776   1
   1  -9   2 7549.35 257.848   7
   1  -9   2 7356.89 258.604   6
   1  -9   2 7802.87 296.559   4
  -1   9  -2 6851.28 245.140   5
   1  -9   2 7298.47 241.737  11
  -1   9  -2 7461.36 250.672  10
   1  -9   3 121.283 21.8669  10
   1  -9   3 120.612 10.3005   9
  -1   9  -3 116.533 23.8399  11
   1  -9   3 131.330 26.8175   6
   1  -9   3 147.973 28.4316   7
   1  -9   3 100.344 24.2893   1
   1  -9   3 86.8963 32.6969   4
  -1   9  -3 112.999 22.2496   5
   1  -9   3 148.972 23.8745  11
  -1   9  -3 101.523 22.2290  10
   1  -9   4 7670.03 247.393  10
  -1   9  -4 7016.09 254.304  11
   1  -9   4 7691.67 247.517  11
   1  -9   4 7839.96 262.129   1
   1  -9   4 7470.86 266.506   7
   1  -9   4 7285.20 261.074   6
   1  -9   4 7959.60 311.417   4
  -1   9  -4 7383.87 244.022   5
  -1   9  -4 7693.39 258.443  10
  -1   9  -5 42.7957 17.8941  10
   1  -9   5 56.0048 16.7847  11
  -1   9  -5 43.3559 35.4378   4
   1  -9   5 31.5619 28.6593   4
  -1   9  -5 30.0064 12.0520   3
   1  -9   5 23.6962 19.3894   7
   1  -9   5 39.8009 20.1152   1
   1  -9   5 37.3155 16.2611  10
   1  -9   5 57.9974 20.2018   6
  -1   9  -5 43.4684 14.8106   5
  -1   9  -5 54.2597 19.9230  11
  -1   9  -6 4680.64 173.716  10
  -1   9  -6 4429.00 225.755   4
  -1   9  -6 4140.66 136.196   3
   1  -9   6 4181.36 181.610   7
   1  -9   6 4319.06 170.459   1
   1  -9   6 4589.22 162.836  10
  -1   9  -6 3996.67 141.284   5
   1  -9   6 4250.32 171.511   6
   1  -9   6 4603.87 223.422   4
   1  -9   6 4377.42 160.803  11
  -1   9  -6 4547.16 171.075  11
   1  -9   7 55.9493 17.4596  10
  -1   9  -7 27.3925 33.1476   4
   1  -9   7 8.59780 32.2365   4
   1  -9   7 19.3837 17.4359   1
   1  -9   7 25.4872 20.2779   7
   1  -9   7 40.4989 18.6049   6
  -1   9  -7 15.7364 16.5010  10
   1  -9   7 9.89619 13.4909  11
  -1   9  -7 27.3365 19.7194  11
  -1   9  -8 555.089 75.1396   4
   1  -9   8 479.625 52.0821   7
   1  -9   8 400.263 42.7729   1
   1  -9   8 400.843 43.1523   6
   1  -9   8 414.785 40.7352  11
   1  -9   8 424.619 40.0756  10
   1  -9   9 35.1312 17.4351  11
   1  -9   9 31.5869 18.1404   6
   1  -9   9 3.63747 16.3629   1
   1  -9   9 16.2559 19.6795   7
   1  -9   9 49.2142 17.7542  10
  -1   9  -9 19.3951 28.7475   4
   1  -9  10 700.919 66.0063   7
   1  -9  10 698.098 53.2075  11
   1  -9  10 573.210 51.3106   6
   1  -9  10 698.258 53.5415  10
  -1   9 -11 51.7058 41.1748   4
   1  -9  11 102.165 31.5444   7
   1  -9  11 78.4660 34.8051   2
   1  -9  11 81.5513 21.8047   6
   1  -9  11 77.9177 22.1003  10
   1  -9  11 92.8874 22.9376  11
   1  -9  12 502.359 66.8742   2
   1  -9  12 421.793 55.9767   7
   1  -9  13-17.5612 26.8753   7
   1  -9  13 52.0388 34.1309   2
   1  -9  13-7.63060 23.7175   8
  -1   8  17 217.050 49.8190   9
   1  -8 -16 1104.15 77.8331   8
   1  -8 -16 957.243 53.7377   6
  -1   8  16 1082.42 98.1031   9
   1  -8 -15 1370.02 72.6342   1
   1  -8 -15 1426.52 88.5322   8
  -1   8  15 1498.96 113.839   9
   1  -8 -14 317.119 34.9006   1
   1  -8 -14 323.400 40.9768   8
  -1   8  14 276.764 51.2739   9
  -1   8  13 4204.46 196.611   9
   1  -8 -13 4299.45 155.677   1
   1  -8 -13 4704.64 172.527   8
   1  -8 -13 4135.24 156.319   6
   1  -8 -12 618.628 36.7078   2
  -1   8  12 827.045 75.1973   9
  -1   8  12 762.539 72.4717   5
  -1   8  12 668.655 75.2188   4
   1  -8 -12 725.339 58.6182   8
   1  -8 -12 682.633 51.5717   1
   1  -8 -12 712.690 54.5234   6
   1  -8 -11 733.214 43.4057   2
  -1   8  11 791.258 73.6107   9
  -1   8  11 748.227 70.6158   5
  -1   8  11 762.678 77.5885   4
   1  -8 -11 710.297 55.7378   6
   1  -8 -11 836.633 57.9327   1
   1  -8 -11 900.075 63.2566   8
   1  -8 -10 56.9867 13.9006   2
   1  -8 -10 50.3229 18.8917   8
   1  -8 -10 23.4800 16.0347   6
  -1   8  10 48.3040 25.8979   4
  -1   8  10 63.3250 22.2794   5
   1  -8 -10 49.3981 19.0366   1
   1  -8  -9 17.1522 11.0133   2
   1  -8  -9 11.2312 14.4662   8
   1  -8  -9 5.20920 7.63337   7
   1  -8  -9-3.55999 14.5429   1
  -1   8   9 10.9726 15.4250   5
  -1   8   9 6.75623 18.9952   4
   1  -8  -9-7.94318 12.8938   6
   1  -8  -8 1371.21 79.7335   8
  -1   8   8 1399.20 61.2587   7
   1  -8  -8 1422.83 82.8019   6
   1  -8  -8 1546.92 66.2885   7
   1  -8  -8 1450.49 80.8415   1
  -1   8   8 1347.03 101.600   4
  -1   8   8 1645.30 99.6325   5
   1  -8  -8 1467.67 71.8387   2
  -1   8   7 13.3052 13.7854   9
  -1   8   7 1.88084 8.63565   7
   1  -8  -7 3.51383 13.1724   8
   1  -8  -7 12.7025 8.64869   7
   1  -8  -7-3.58374 13.4344   1
   1  -8  -7-5.25506 10.4475   2
  -1   8   7-4.98198 18.0828   5
  -1   8   7 13.2226 20.5494   4
   1  -8  -7 19.9896 14.5111   6
   1  -8  -6 2507.40 110.495   1
   1  -8  -6 2251.75 92.2907   7
   1  -8  -6 2135.14 108.193   6
  -1   8   6 2295.01 90.5005   7
   1  -8  -6 2224.98 104.778   8
  -1   8   6 2319.96 113.943   9
  -1   8   6 2430.57 138.060   4
  -1   8   6 2265.82 119.756   5
   1  -8  -5 17.0488 8.54648   7
  -1   8   5 11.2328 8.93825   7
   1  -8  -5 10.0168 10.3831   8
   1  -8  -5 3.58191 12.1075   1
  -1   8   5 33.0161 22.3144   4
  -1   8   5 4.48903 12.6250   5
   1  -8  -5 31.8302 14.4450   6
  -1   8   4 1018.69 84.6077   4
   1  -8  -4 964.212 60.2841   8
  -1   8   4 1094.26 55.5918   7
   1  -8  -4 977.530 55.8173   9
  -1   8   3 692.104 45.6073   7
  -1   8   3 705.284 69.9518   4
  -1   8   3 686.895 48.3244  11
   1  -8  -3 676.288 43.5726   9
  -1   8   3 607.969 46.2764  10
  -1   8   3 644.258 47.8925   9
  -1   8   2 1776.73 116.047   4
  -1   8   2 1735.22 92.3770   5
   1  -8  -2 1561.21 71.2148   9
  -1   8   2 1586.08 79.2915   9
  -1   8   2 1574.92 80.1827  10
  -1   8   2 1756.60 84.0282  11
  -1   8   1 5401.35 188.876  11
   1  -8  -1 5610.63 198.909   1
   1  -8  -1 5309.78 170.807   9
  -1   8   1 5469.69 182.247   9
   1  -8  -1 5805.71 223.686   4
  -1   8   1 5523.72 198.913   5
  -1   8   1 5132.36 185.972  10
  -1   8   0 203.704 22.6787   9
  -1   8   0 229.209 28.1619  11
   1  -8   0 161.775 26.8481   6
  -1   8   0 225.709 27.8165  10
   1  -8   0 215.395 19.5868   9
  -1   8   0 195.664 28.9386   5
   1  -8   0 238.247 40.5101   4
   1  -8   0 222.119 31.0777   1
   1  -8   1 684.767 46.6021  11
  -1   8  -1 713.874 50.3251  10
   1  -8   1 721.742 35.2567   9
   1  -8   1 710.556 47.2122  10
  -1   8  -1 649.017 39.0199   9
  -1   8  -1 667.080 49.2113  11
   1  -8   1 602.678 50.7444   1
   1  -8   1 741.297 55.3939   6
   1  -8   1 829.545 72.0598   4
  -1   8  -1 729.092 51.6519   5
  -1   8  -1 775.580 74.3323   4
   1  -8   2 105.378 18.3955  10
   1  -8   2 89.2950 10.8353   9
  -1   8  -2 83.9300 18.7814  11
   1  -8   2 56.8765 17.5505   6
   1  -8   2 108.055 22.1967   7
  -1   8  -2 63.3125 15.8884   5
   1  -8   2 101.386 27.9426   4
   1  -8   2 96.7466 20.2711   1
  -1   8  -2 77.6218 17.8136  10
   1  -8   2 86.6221 16.9744  11
  -1   8  -3 518.435 42.7418  10
   1  -8   3 459.588 58.9940   4
   1  -8   3 509.342 46.2409   7
   1  -8   3 401.587 40.6332   6
   1  -8   3 391.609 34.3510  10
   1  -8   3 429.638 22.1383   9
   1  -8   3 391.016 41.0984   1
  -1   8  -3 468.993 37.9035   5
   1  -8   3 417.267 35.2826  11
  -1   8  -3 415.198 38.5482  11
  -1   8  -4 1937.20 95.4160  11
   1  -8   4 1992.85 88.5389  11
   1  -8   4 2054.11 98.6104   1
   1  -8   4 2065.39 103.175   7
   1  -8   4 1783.63 94.9080   6
   1  -8   4 1933.91 61.5438   9
   1  -8   4 1956.79 87.6366  10
  -1   8  -4 1898.92 84.9648   5
   1  -8   4 1944.87 127.905   4
  -1   8  -4 1939.47 94.5224  10
  -1   8  -5 2651.55 115.688  10
   1  -8   5 2740.03 109.322  10
   1  -8   5 2419.48 76.0190   9
  -1   8  -5 2911.38 163.920   4
  -1   8  -5 2600.72 93.6831   3
   1  -8   5 2815.48 127.876   7
   1  -8   5 2523.06 116.269   6
   1  -8   5 2648.98 117.103   1
   1  -8   5 2664.45 108.175  11
  -1   8  -5 2662.36 115.321  11
  -1   8  -5 2662.80 99.7599   5
   1  -8   5 2898.28 160.934   4
   1  -8   6 3450.44 104.315   9
   1  -8   6 3617.89 103.735   9
  -1   8  -6 3564.66 113.872   3
  -1   8  -6 3659.29 193.994   4
   1  -8   6 3856.02 160.390   7
   1  -8   6 3837.56 148.801   1
   1  -8   6 3916.25 141.435  10
  -1   8  -6 3830.66 147.708  10
   1  -8   6 3641.44 147.723   6
  -1   8  -6 3514.28 119.153   5
   1  -8   6 4099.77 142.890  11
  -1   8  -6 3703.08 146.477  11
   1  -8   6 3937.19 194.905   4
   1  -8   7 1209.60 44.6777   9
   1  -8   7 1215.56 42.9013   9
  -1   8  -7 1216.30 105.689   4
   1  -8   7 1305.97 84.1011   7
   1  -8   7 1235.66 73.1495   1
  -1   8  -7 1375.96 76.0072  10
   1  -8   7 1333.19 70.9335  10
   1  -8   7 1409.15 77.8993   6
  -1   8  -7 1379.42 76.6202  11
   1  -8   7 1305.26 70.6343  11
   1  -8   7 1402.46 110.560   4
   1  -8   8 2363.02 103.992  11
   1  -8   8 2399.59 107.703   6
   1  -8   8 2242.60 72.2565   9
   1  -8   8 2028.30 73.3646   9
   1  -8   8 2228.64 118.374   7
   1  -8   8 2316.04 105.242   1
   1  -8   8 2427.63 104.925  10
   1  -8   8 2390.59 154.208   4
  -1   8  -8 2486.95 155.831   4
   1  -8   9 44.0871 10.1559   9
   1  -8   9 49.6753 23.7675   7
   1  -8   9 48.9758 17.8816   1
   1  -8   9 38.2427 8.92817   9
   1  -8   9 61.3271 18.3806  10
   1  -8   9 77.0331 19.9958   6
   1  -8   9 40.9356 16.3445  11
  -1   8  -9 27.0754 25.4017   4
   1  -8  10 1703.55 85.5911  10
   1  -8  10 1349.86 56.0518   9
   1  -8  10 1397.52 58.8429   9
   1  -8  10 1383.45 92.6462   7
   1  -8  10 1454.68 77.5286   1
   1  -8  10 1527.92 80.9332   6
  -1   8 -10 1688.06 128.258   4
   1  -8  10 1648.30 84.7619  11
   1  -8  11 10.4530 20.1959   7
   1  -8  11 9.69535 14.2068   6
   1  -8  11 3.69495 14.2783  10
   1  -8  11 6.68637 23.4465   2
   1  -8  11 3.72261 15.6027  11
   1  -8  12 1842.70 125.030   2
   1  -8  12 2123.90 103.191  11
   1  -8  12 2147.36 103.322  10
   1  -8  12 1863.64 113.172   7
   1  -8  13 35.6418 25.0012   8
   1  -8  13-7.02729 29.4567   2
   1  -8  13 43.3798 29.6358   7
   1  -8  14 1990.94 129.899   8
   1  -8  14 1709.24 109.685   7
   1  -8  14 1689.21 123.804   2
  -1   7  17 126.740 42.0321   9
   1  -7 -16 800.557 37.7242   6
  -1   7  16 941.763 93.0807   9
  -1   7  16 897.116 66.7902   8
   1  -7 -16 968.922 69.8507   8
   1  -7 -15 1221.37 61.2152   6
  -1   7  15 1299.24 105.546   9
   1  -7 -15 1305.68 62.7160   1
  -1   7  15 1300.63 81.9542   8
   1  -7 -14 632.078 44.5605   6
  -1   7  14 584.140 69.9797   9
   1  -7 -14 630.954 44.3055   1
   1  -7 -14 754.170 60.1537   8
  -1   7  14 628.301 55.2581   8
  -1   7  13 4303.37 168.954   8
  -1   7  13 3982.24 188.793   5
   1  -7 -13 4166.35 167.334   8
  -1   7  13 4097.14 194.304   9
   1  -7 -13 4109.88 151.051   1
  -1   7  13 4066.47 180.090   3
  -1   7  12 968.001 79.7999   5
  -1   7  12 888.604 79.1700   9
   1  -7 -12 910.837 63.6830   8
   1  -7 -12 756.307 39.3639   2
  -1   7  12 837.498 61.1989   8
   1  -7 -12 792.673 53.3810   1
  -1   7  11 6395.84 243.808   5
  -1   7  11 6293.35 244.937   9
   1  -7 -11 6380.67 218.967   8
   1  -7 -11 5657.79 186.455   2
  -1   7  11 6069.28 218.666   8
   1  -7 -11 6351.12 209.005   1
  -1   7  10 4728.70 202.921   5
  -1   7  10 5096.02 187.149   8
  -1   7  10 4746.93 202.549   9
   1  -7 -10 4815.93 161.752   2
   1  -7 -10 5280.41 187.722   8
   1  -7 -10 5071.28 178.591   1
   1  -7  -9 7796.39 256.438   8
  -1   7   9 7474.93 220.430   7
   1  -7  -9 8039.85 238.360   2
   1  -7  -9 7552.35 250.861   1
  -1   7   9 7356.22 288.394   4
  -1   7   9 7590.74 276.467   5
   1  -7  -8 4364.39 141.084   7
   1  -7  -8 4469.66 163.893   8
  -1   7   8 4307.15 136.692   7
   1  -7  -8 4166.68 148.665   2
   1  -7  -8 4432.26 162.420   1
  -1   7   8 4182.88 191.441   4
  -1   7   8 4560.98 183.534   5
   1  -7  -7 11231.3 325.962   7
   1  -7  -7 10984.3 345.891   8
  -1   7   7 11138.0 321.768   7
   1  -7  -7 11167.2 333.980   2
   1  -7  -7 11430.3 347.790   1
  -1   7   7 11008.7 384.315   4
  -1   7   7 11779.3 371.196   5
  -1   7   6 272.289 41.7267   4
  -1   7   6 377.046 42.4127   5
   1  -7  -6 311.184 26.3611   7
   1  -7  -6 300.856 32.0243   8
  -1   7   6 327.202 25.5456   7
   1  -7  -6 397.908 37.0132   1
  -1   7   5 17286.5 488.366   7
   1  -7  -5 17289.0 505.716   8
  -1   7   5 17575.3 524.395   5
  -1   7   5 18016.5 550.079   4
   1  -7  -5 16680.3 489.265   7
   1  -7  -5 17252.3 503.624   9
   1  -7  -5 18029.1 511.990   1
   1  -7  -4 252.833 24.7627   7
  -1   7   4 335.353 27.4888   7
   1  -7  -4 237.820 27.8127   8
  -1   7   4 244.759 40.2185   4
   1  -7  -4 263.846 26.3309   9
   1  -7  -3 20882.3 601.298   7
  -1   7   3 21669.3 599.712   7
  -1   7   3 20784.3 607.886   9
   1  -7  -3 21842.5 599.279   9
  -1   7   3 21433.1 654.198   4
  -1   7   2 1803.18 91.2469   5
   1  -7  -2 1908.71 83.7137   7
  -1   7   2 1806.53 80.6917   7
  -1   7   2 1843.96 83.2227  11
   1  -7  -2 1928.04 76.9890   9
  -1   7   2 1642.86 80.8841  10
  -1   7   2 1781.70 81.8301   9
   1  -7  -2 2008.95 92.3940   1
   1  -7  -1 13764.4 445.253   4
  -1   7   1 14145.5 421.822   5
  -1   7   1 13794.8 410.671   7
  -1   7   1 13977.6 410.608  11
  -1   7   1 13398.1 404.669   9
   1  -7  -1 14338.0 397.300   9
  -1   7   1 13686.2 409.903  10
   1  -7  -1 14843.8 422.902   1
   1  -7   0 132.264 24.0519   1
   1  -7   0 71.0827 26.5616   4
  -1   7   0 71.8499 17.8468   5
  -1   7   0 65.1733 14.3731  11
  -1   7   0 93.8316 16.8545  10
   1  -7   0 57.4429 11.6240   9
  -1   7   0 69.4698 12.8444   9
  -1   7  -1 5909.73 183.482   9
  -1   7  -1 5749.50 195.842  11
   1  -7   1 5795.78 204.886   6
   1  -7   1 5788.67 192.415  10
   1  -7   1 6234.80 177.827   9
   1  -7   1 5785.99 192.163  11
  -1   7  -1 5790.79 196.788  10
   1  -7   1 6011.29 234.784   4
  -1   7  -1 5617.72 197.051   5
   1  -7   1 6203.63 206.511   1
  -1   7  -2 2897.72 115.221  11
   1  -7   2 2967.69 110.560  11
   1  -7   2 2769.10 120.336   6
   1  -7   2 2730.29 108.452  10
   1  -7   2 2846.87 92.6728   9
  -1   7  -2 2909.35 115.584  10
   1  -7   2 2953.10 148.737   4
  -1   7  -2 2969.94 113.684   5
   1  -7   2 2892.41 121.144   1
  -1   7  -3 7403.16 238.547  11
   1  -7   3 7312.60 230.708  11
   1  -7   3 6875.19 240.922   6
   1  -7   3 7145.21 208.046   9
   1  -7   3 7607.77 231.637  10
  -1   7  -3 7406.11 238.082  10
   1  -7   3 7828.50 286.576   4
  -1   7  -3 7335.35 230.122   5
   1  -7   3 7287.06 242.047   1
   1  -7   4 1188.94 66.9655   1
   1  -7   4 1121.09 69.7234   7
   1  -7   4 1176.74 67.0658   6
   1  -7   4 1090.47 42.7072   9
   1  -7   4 1061.69 57.8415  10
  -1   7  -4 1006.17 61.6270  10
  -1   7  -4 1111.90 55.4660   5
   1  -7   4 1276.82 96.3064   4
  -1   7  -4 1080.79 63.5671  11
   1  -7   4 1169.53 60.0427  11
  -1   7  -5 5098.44 180.140  11
   1  -7   5 5189.18 173.381  11
  -1   7  -5 5063.59 179.565  10
   1  -7   5 5266.96 174.636  10
   1  -7   5 4866.77 149.124   9
  -1   7  -5 5169.54 155.271   3
  -1   7  -5 4571.03 219.007   4
   1  -7   5 5096.63 190.205   7
   1  -7   5 4756.10 180.123   6
   1  -7   5 5230.87 182.381   1
  -1   7  -5 4931.02 160.154   5
   1  -7   5 5563.64 233.579   4
   1  -7   6 534.668 40.5687  10
  -1   7  -6 521.089 42.8937  10
   1  -7   6 660.525 72.8423   4
   1  -7   6 501.206 27.7114   9
   1  -7   6 589.568 51.1446   7
  -1   7  -6 434.557 22.4801   3
   1  -7   6 531.598 43.9190   6
  -1   7  -6 473.896 26.8100   5
   1  -7   6 551.582 41.0267  11
  -1   7  -6 442.998 39.6390  11
   1  -7   6 547.799 43.7150   1
  -1   7  -6 515.231 63.4102   4
   1  -7   7 1510.55 74.2883  10
   1  -7   7 1332.02 52.7939   9
   1  -7   7 1352.81 56.7029   9
   1  -7   7 1298.62 82.9285   7
   1  -7   7 1357.43 74.4634   1
   1  -7   7 1539.31 75.4487  11
   1  -7   7 1416.65 75.6713   6
  -1   7  -7 1482.89 111.045   4
   1  -7   7 1561.36 114.683   4
   1  -7   8 112.349 13.7663   9
   1  -7   8 125.834 16.0833   9
   1  -7   8 152.835 29.6476   7
   1  -7   8 107.815 20.4394   1
   1  -7   8 71.6676 18.4585  10
   1  -7   8 102.704 19.7728   6
   1  -7   8 91.1106 19.7378  11
   1  -7   8 149.062 39.6962   4
  -1   7  -8 120.130 34.5121   4
   1  -7   9 206.045 48.5222   4
  -1   7  -9 175.862 47.3822   4
   1  -7   9 176.215 32.6754   7
   1  -7   9 203.875 26.8875   1
   1  -7   9 175.571 18.7807   9
   1  -7   9 252.936 29.3203   6
   1  -7   9 202.152 28.7804  10
   1  -7   9 233.187 29.4264  11
   1  -7  10 302.409 55.7745   4
  -1   7 -10 201.606 46.0552   4
   1  -7  10 219.128 35.9053   7
   1  -7  10 181.535 24.6876   1
   1  -7  10 246.322 31.9192  11
   1  -7  10 182.174 25.8096   6
   1  -7  10 186.259 21.1216   9
   1  -7  10 246.125 30.6799  10
   1  -7  11 454.632 34.1632   9
   1  -7  11 577.021 48.6569  11
   1  -7  11 484.024 38.5127   6
   1  -7  11 473.938 50.9119   7
   1  -7  11 442.035 56.7483   2
   1  -7  11 431.450 35.9991   1
   1  -7  11 518.301 45.6348  10
   1  -7  12 46.2526 19.1321  11
   1  -7  12 19.6004 23.8762   7
   1  -7  12 45.2426 27.1009   8
   1  -7  12 23.0905 16.5485  10
   1  -7  12 44.8527 26.8676   2
   1  -7  12 27.6636 13.8588   9
   1  -7  13 139.949 32.9554   7
   1  -7  13 125.536 36.7815   8
   1  -7  13 85.7518 33.4542   2
   1  -7  13 87.6255 24.1292  11
   1  -7  14 168.243 42.0296   2
   1  -7  14 111.520 32.4727   7
   1  -7  14 221.464 45.5327   8
  -1   6  17 73.5149 33.4232   9
  -1   6  16 1481.83 86.1291   8
   1  -6 -16 1558.52 89.5330   8
  -1   6  16 1381.81 113.060   9
   1  -6 -15 674.187 55.2246   8
  -1   6  15 609.299 52.0167   8
  -1   6  15 631.582 70.7725   9
   1  -6 -15 530.204 27.7453   1
   1  -6 -15 474.060 25.9021   6
  -1   6  15 603.739 58.9759   3
   1  -6 -14 2680.25 118.732   8
  -1   6  14 2372.89 112.283   8
   1  -6 -14 2200.76 88.2895   1
  -1   6  14 2384.82 139.382   9
  -1   6  14 2360.78 134.143   5
   1  -6 -14 2419.72 90.1792   6
  -1   6  14 2198.64 120.475   3
   1  -6 -13 304.305 37.2745   8
  -1   6  13 208.979 33.3474   8
   1  -6 -13 309.063 28.3716   1
  -1   6  13 298.077 47.0641   9
  -1   6  13 341.770 48.2642   5
  -1   6  13 272.565 39.3509   3
   1  -6 -13 337.337 29.8343   6
   1  -6 -12 2237.15 93.0849   6
   1  -6 -12 2338.73 107.033   8
  -1   6  12 2140.46 103.838   8
   1  -6 -12 2147.00 91.1884   1
  -1   6  12 2100.60 124.891   9
  -1   6  12 2336.89 124.829   5
   1  -6 -12 2046.27 76.7462   2
  -1   6  12 2158.41 115.699   3
  -1   6  11 208.762 36.1894   5
  -1   6  11 189.966 29.0875   8
   1  -6 -11 271.686 28.6474   1
   1  -6 -11 231.965 30.9461   8
  -1   6  11 241.208 39.3221   9
   1  -6 -11 275.052 23.1700   2
   1  -6 -11 266.273 28.4514   6
   1  -6 -10 220.511 29.2138   8
  -1   6  10 199.046 13.5078   7
  -1   6  10 208.113 29.2201   8
   1  -6 -10 190.688 24.9667   1
  -1   6  10 152.446 31.3295   5
  -1   6  10 177.241 33.2694   9
   1  -6 -10 186.316 19.9378   2
   1  -6 -10 189.270 25.2925   6
  -1   6   9 958.596 72.2008   5
   1  -6  -9 1155.08 65.3621   8
  -1   6   9 1039.87 63.8476   8
  -1   6   9 996.508 40.9208   7
   1  -6  -9 1055.09 60.0046   1
   1  -6  -9 1093.44 52.7048   2
  -1   6   9 1097.41 76.1577   9
   1  -6  -9 993.890 59.7258   6
   1  -6  -8 171.280 23.5182   1
  -1   6   8 179.893 25.2405   8
   1  -6  -8 160.977 23.4845   8
  -1   6   8 160.366 14.8763   7
   1  -6  -8 197.042 25.2825   6
   1  -6  -8 172.545 20.5549   2
  -1   6   8 235.001 33.1956   5
  -1   6   8 167.054 28.4672   9
  -1   6   7 2553.14 88.5181   7
   1  -6  -7 2656.02 109.107   8
   1  -6  -7 2525.81 108.737   6
   1  -6  -7 2553.64 91.8169   7
   1  -6  -7 2648.78 99.7138   2
   1  -6  -7 2674.60 108.569   1
  -1   6   7 2503.11 128.856   4
  -1   6   7 2796.46 125.557   5
   1  -6  -6 13.6480 8.87281   8
  -1   6   6 11.6117 6.95045   7
   1  -6  -6 14.8703 7.11000   7
   1  -6  -6 29.9995 10.5290   6
   1  -6  -6 12.6051 8.59369   2
   1  -6  -6 27.3352 12.8166   1
  -1   6   6 14.5181 15.0484   4
  -1   6   6 42.2930 16.1202   5
   1  -6  -5 1371.49 59.4681   7
   1  -6  -5 1189.37 68.0235   6
   1  -6  -5 1354.78 68.2245   9
  -1   6   5 1318.82 84.7205   4
  -1   6   5 1397.98 77.6867   5
   1  -6  -5 1366.92 69.5600   1
  -1   6   5 1262.76 56.5377   7
   1  -6  -5 1437.48 69.8081   8
  -1   6   4 639.062 49.5078   5
  -1   6   4 617.995 56.9410   4
   1  -6  -4 675.248 42.9365   9
  -1   6   4 634.111 45.4986   9
   1  -6  -4 611.574 37.1771   7
   1  -6  -4 680.002 44.1531   8
  -1   6   4 611.972 36.5675   7
  -1   6   3 236.520 35.4419   4
  -1   6   3 170.114 22.0349   9
   1  -6  -3 190.509 21.3934   9
   1  -6  -3 236.932 22.7635   7
  -1   6   3 203.685 21.1013   7
  -1   6   2 2.06180 7.96922   7
   1  -6  -2 13.1624 8.47885   7
   1  -6  -2 21.8456 8.18436   9
  -1   6   2 2.33713 8.19756   9
   1  -6  -2 2.73557 7.69350   1
  -1   6   2 19.5503 15.1928   4
  -1   6   1 8.92328 8.37197   7
   1  -6  -1 19.1477 11.4712   1
  -1   6   1 16.6438 7.80908   9
  -1   6   1 24.0140 9.81984  11
   1  -6  -1 20.8779 15.6577   4
  -1   6   1 25.0248 12.2287   5
  -1   6   1 8.68512 7.06008  10
   1  -6  -1 14.3566 6.86219   9
  -1   6   0 573.463 38.0216  11
  -1   6   0 605.750 40.8290   7
   1  -6   0 612.807 43.4802   1
  -1   6   0 617.698 38.9770  10
   1  -6   0 699.272 58.0579   4
  -1   6   0 596.930 41.6616   5
  -1   6   0 506.622 33.5642   9
   1  -6   0 657.256 33.7738   9
  -1   6  -1 4.53308 8.23476  11
   1  -6   1 11.4912 9.71402   6
  -1   6  -1 17.9976 8.70052  10
   1  -6   1 23.1908 7.06076   9
   1  -6   1 16.1668 8.26320  10
  -1   6  -1 14.4572 6.57212   9
  -1   6  -1 12.7914 9.29276   7
   1  -6   1 8.20580 9.93464   1
   1  -6   1 10.1318 7.83840  11
   1  -6   1 4.79665 16.2118   4
  -1   6  -1 21.2816 9.66637   5
  -1   6  -2 28.3117 9.97845  11
   1  -6   2 51.3431 14.2082   6
   1  -6   2 40.9113 17.9820   4
   1  -6   2 73.7816 16.2520   1
  -1   6  -2 56.6823 13.5297  10
   1  -6   2 46.1743 11.5224  11
  -1   6  -2 62.3011 13.1163   5
   1  -6   2 41.9965 10.8492  10
   1  -6   2 70.3328 10.1242   9
   1  -6   3 107.524 15.9690  10
   1  -6   3 56.7979 8.76134   9
   1  -6   3 92.8024 26.6471   4
   1  -6   3 84.6828 17.8324   1
   1  -6   3 115.944 16.5674  11
  -1   6  -3 72.0442 15.2009  10
   1  -6   3 64.9734 15.0895   6
  -1   6  -3 39.7074 11.7747  11
  -1   6  -3 76.8531 13.8368   5
  -1   6  -4 106.229 17.6618  11
   1  -6   4 78.5060 15.3320  11
   1  -6   4 114.684 19.5780   6
   1  -6   4 73.5986 16.3214   1
   1  -6   4 91.6323 14.9244  10
   1  -6   4 82.2132 11.0298   9
   1  -6   4 100.709 19.1533   7
  -1   6  -4 81.7989 12.7278   5
  -1   6  -4 82.9776 11.8918   3
   1  -6   4 98.2821 30.7360   4
  -1   6  -4 98.7769 17.7183  10
  -1   6  -5 7617.59 244.770  10
   1  -6   5 7768.88 240.297  10
  -1   6  -5 7728.53 224.834   5
   1  -6   5 7621.59 224.675   9
   1  -6   5 7951.22 257.737   7
   1  -6   5 7411.97 245.682   6
   1  -6   5 7758.32 246.652   1
   1  -6   5 7661.58 240.084  11
  -1   6  -5 7664.65 245.293  11
  -1   6  -5 7732.85 219.300   3
   1  -6   5 7533.41 290.476   4
   1  -6   6 2033.66 74.3924   9
   1  -6   6 2023.57 97.3283   7
   1  -6   6 1833.60 85.5012   1
  -1   6  -6 1894.99 86.7300  10
   1  -6   6 2006.32 85.3626  10
  -1   6  -6 1748.46 61.0206   5
   1  -6   6 1879.11 86.3982   6
   1  -6   6 1862.92 119.738   4
  -1   6  -6 1926.36 120.461   4
  -1   6  -6 1945.67 86.9497  11
   1  -6   6 1973.13 85.3450  11
   1  -6   7 3495.02 148.443   7
   1  -6   7 3699.84 135.854   1
   1  -6   7 3646.84 136.013  10
   1  -6   7 3551.21 134.905   6
   1  -6   7 3687.53 136.120  11
  -1   6  -7 3390.71 178.614   4
   1  -6   7 3681.44 183.099   4
  -1   6  -8 647.532 71.1888   4
   1  -6   8 633.604 72.1296   4
   1  -6   8 704.033 55.3512   7
   1  -6   8 603.707 42.7976   1
   1  -6   8 655.830 46.7628  10
   1  -6   8 594.349 42.9537   6
   1  -6   8 582.059 35.1034   9
   1  -6   8 633.383 45.5617  11
  -1   6  -9 31.0396 25.1934   4
   1  -6   9 38.4549 24.9696   4
   1  -6   9 24.4721 16.2194   7
   1  -6   9 12.3210 10.3316   1
   1  -6   9 3.23381 11.3430  10
   1  -6   9-2.60020 10.6255   6
   1  -6   9 14.9375 9.26365   9
   1  -6   9 29.0717 14.8329  11
   1  -6  10 2211.37 145.832   4
   1  -6  10 1868.33 102.900   7
   1  -6  10 1890.96 82.1599   1
   1  -6  10 1887.26 93.9996  10
   1  -6  10 1950.88 84.9534   6
   1  -6  10 1965.77 95.1827  11
   1  -6  10 1933.00 80.9918   9
   1  -6  11 1111.20 60.2954   9
   1  -6  11 1233.10 109.285   4
   1  -6  11 1270.06 80.7943   7
   1  -6  11 1151.07 57.3240   1
   1  -6  11 1288.71 61.4385   6
   1  -6  11 1252.12 74.7659  10
   1  -6  11 1175.77 72.7748  11
   1  -6  11 1222.53 89.2608   2
   1  -6  12 2296.82 99.6180   9
   1  -6  12 2242.77 117.153   7
   1  -6  12 2358.35 112.527  11
   1  -6  12 2409.14 87.6423   6
   1  -6  12 2339.72 133.606   2
   1  -6  12 2464.77 134.362   8
   1  -6  12 2338.34 112.033  10
   1  -6  13 3503.59 170.123   8
   1  -6  13 3763.47 150.619  10
   1  -6  13 3497.49 147.705  11
   1  -6  13 3107.11 148.008   7
   1  -6  13 3257.23 132.626   9
   1  -6  13 3447.60 170.290   2
   1  -6  14 1911.11 109.227   7
   1  -6  14 2136.00 128.543   8
   1  -6  14 2223.29 130.385   2
   1  -6  15 1016.73 77.3884   7
   1  -6  15 1184.39 91.9870   8
   1  -6  15 1180.39 93.9408   2
  -1   5  18 929.518 94.3954   9
  -1   5  17 7.90898 27.7337   9
  -1   5  16 500.614 65.2270   9
  -1   5  16 526.845 48.7827   8
  -1   5  15 35.5028 20.7753   5
  -1   5  15 42.1375 27.1569   9
  -1   5  15 39.0256 19.4244   3
  -1   5  15 43.7986 18.4501   8
   1  -5 -14 1367.52 76.5118   8
  -1   5  14 1510.78 78.6288   8
  -1   5  14 1363.30 98.9862   9
  -1   5  14 1291.50 89.8869   5
  -1   5  14 1191.54 79.8886   3
   1  -5 -13 347.134 37.9595   8
  -1   5  13 325.094 36.0148   8
   1  -5 -13 303.999 23.6338   6
  -1   5  13 274.821 46.1146   9
  -1   5  13 285.846 41.8209   5
   1  -5 -13 285.830 23.0821   1
  -1   5  13 303.537 38.8825   3
   1  -5 -12 3967.93 151.600   8
  -1   5  12 3781.03 148.257   8
   1  -5 -12 3710.99 130.360   6
  -1   5  12 3954.48 177.957   9
  -1   5  12 3880.68 170.654   5
  -1   5  12 3775.43 161.599   3
   1  -5 -12 3850.41 130.619   1
   1  -5 -11 68.5468 15.0296   1
   1  -5 -11 51.5651 16.6126   8
  -1   5  11 54.6658 5.66242   7
  -1   5  11 72.8678 19.7532   8
   1  -5 -11 50.1503 13.6396   6
  -1   5  11 73.6711 25.1919   9
  -1   5  11 38.4712 21.6668   5
   1  -5 -11 75.7905 12.8198   2
  -1   5  11 55.8207 20.1777   3
   1  -5 -10 7788.26 245.828   6
  -1   5  10 8052.01 257.191   8
  -1   5  10 7859.76 219.027   7
  -1   5  10 8283.57 280.241   5
  -1   5  10 8078.05 282.962   9
   1  -5 -10 7791.10 243.260   1
   1  -5 -10 8353.74 257.904   8
   1  -5 -10 7655.62 234.871   2
   1  -5  -9 466.554 35.4164   6
  -1   5   9 479.456 23.6840   7
  -1   5   9 509.990 40.6431   8
  -1   5   9 456.597 46.2388   5
  -1   5   9 507.754 49.5976   9
   1  -5  -9 507.239 40.3362   8
   1  -5  -9 484.385 35.8878   1
   1  -5  -9 467.249 30.9988   2
   1  -5  -8 7366.87 234.650   1
  -1   5   8 7404.02 213.688   7
  -1   5   8 7743.66 243.580   8
  -1   5   8 8012.14 262.707   5
   1  -5  -8 7805.82 242.141   8
   1  -5  -8 7408.99 226.950   2
   1  -5  -8 7439.36 237.581   6
   1  -5  -7 4363.90 152.968   8
  -1   5   7 4281.44 131.689   7
  -1   5   7 4592.38 157.369   8
   1  -5  -7 4417.03 151.059   1
   1  -5  -7 4367.47 143.946   2
  -1   5   7 4457.81 169.094   5
   1  -5  -7 4107.80 151.272   6
   1  -5  -6 6263.16 205.574   6
   1  -5  -6 6357.00 188.833   7
  -1   5   6 6185.42 184.890   7
   1  -5  -6 6208.24 203.542   8
   1  -5  -6 6226.15 196.066   2
  -1   5   6 6228.88 218.771   5
   1  -5  -6 6604.70 204.422   1
   1  -5  -5 6801.42 215.406   1
   1  -5  -5 6770.57 201.145   7
   1  -5  -5 6506.05 216.309   6
  -1   5   5 6643.51 198.443   7
   1  -5  -5 6861.69 214.139   8
   1  -5  -5 6672.42 207.376   2
  -1   5   5 6848.66 227.905   5
  -1   5   5 6896.64 238.252   4
   1  -5  -5 6823.99 217.386   9
  -1   5   4 7422.91 224.118   7
   1  -5  -4 7748.28 236.702   8
  -1   5   4 8052.78 263.899   4
  -1   5   4 7883.18 250.079   5
   1  -5  -4 7645.38 226.778   7
   1  -5  -4 7649.46 239.339   1
   1  -5  -4 7527.74 236.243   9
  -1   5   3 1096.92 71.7037   4
  -1   5   3 1297.27 67.1700   5
   1  -5  -3 1226.42 54.7734   7
   1  -5  -3 1260.46 58.2750   9
  -1   5   3 1285.04 54.6956   7
  -1   5   2 12237.0 353.087   7
  -1   5   2 12982.0 390.744   4
   1  -5  -2 11858.2 363.430   6
   1  -5  -2 12668.0 364.482   1
   1  -5  -2 12407.8 352.874   9
  -1   5   2 12160.9 358.510   9
  -1   5   1 1721.58 71.0765   7
  -1   5   1 1717.39 92.9394   4
   1  -5  -1 1689.87 76.4081   1
  -1   5   1 1626.42 69.2690   9
   1  -5  -1 1740.75 66.8892   9
  -1   5   0 1523.44 69.7197   7
   1  -5   0 1735.22 76.5760   6
   1  -5   0 1742.43 91.1709   4
  -1   5   0 1643.05 68.3331  11
  -1   5   0 1561.51 65.5914   9
   1  -5   0 1717.14 63.3038   9
  -1   5   0 1582.87 67.2115  10
   1  -5   1 9364.59 271.152  10
   1  -5   1 8982.22 263.803   9
  -1   5  -1 8993.58 268.433   9
  -1   5  -1 9711.44 281.822   7
   1  -5   1 9064.96 282.678   6
  -1   5  -1 9071.91 273.505  10
   1  -5   1 9646.21 272.307  11
  -1   5  -1 9141.39 274.255  11
   1  -5   1 9389.96 309.825   4
   1  -5   1 9964.70 285.215   1
   1  -5   2 1913.75 80.4459   1
  -1   5  -2 1777.16 78.9537   7
   1  -5   2 1781.38 78.9014   6
  -1   5  -2 1596.88 71.1696  10
   1  -5   2 1845.69 70.8352  11
  -1   5  -2 1843.83 74.9357  11
   1  -5   2 1762.27 99.3334   4
   1  -5   2 1847.97 70.9148  10
   1  -5   2 1720.89 63.5997   9
   1  -5   3 1904.17 74.6100  11
  -1   5  -3 1886.88 79.0183  11
   1  -5   3 1935.03 83.3004   6
   1  -5   3 1939.95 105.844   4
  -1   5  -3 1907.71 79.0010  10
   1  -5   3 1902.84 74.6729  10
   1  -5   3 1947.17 82.4795   1
   1  -5   3 1857.39 67.4741   9
   1  -5   4 1398.34 62.9156  11
  -1   5  -4 1535.85 67.6698  11
   1  -5   4 1432.98 63.0275  10
  -1   5  -4 1447.00 66.7031  10
  -1   5  -4 1445.28 56.9036   5
   1  -5   4 1355.52 56.1224   9
   1  -5   4 1389.72 72.0469   7
   1  -5   4 1449.04 68.7464   6
   1  -5   4 1431.84 68.1274   1
  -1   5  -4 1434.98 53.4447   3
   1  -5   4 1512.10 94.4272   4
  -1   5  -5 4946.97 144.985   5
   1  -5   5 5102.40 208.519   4
   1  -5   5 4910.83 174.823   7
  -1   5  -5 4720.64 138.650   3
   1  -5   5 4760.02 164.620   6
   1  -5   5 5024.10 162.149  10
  -1   5  -5 4687.14 163.519  10
   1  -5   5 4962.81 164.962   1
   1  -5   5 5052.08 162.942  11
  -1   5  -5 5230.51 166.544  11
   1  -5   6 387.978 37.5577   7
   1  -5   6 481.007 35.0097   1
   1  -5   6 462.750 34.8863  10
   1  -5   6 414.603 33.0763   6
   1  -5   6 513.597 57.0397   4
  -1   5  -6 399.397 49.7217   4
   1  -5   6 424.190 33.5447  11
   1  -5   7 4141.38 161.586   7
   1  -5   7 4193.99 147.194   1
   1  -5   7 4403.01 153.772  10
   1  -5   7 4240.26 148.526   6
  -1   5  -7 4406.80 198.122   4
   1  -5   7 4343.32 197.005   4
   1  -5   7 4485.46 154.563  11
   1  -5   8 77.0472 20.0417   7
   1  -5   8 82.2040 15.6716   1
   1  -5   8 57.8025 15.1830  10
   1  -5   8 65.1243 14.9854   6
   1  -5   8 66.3720 16.3218  11
   1  -5   8 40.3631 24.4805   4
  -1   5  -8 74.3247 26.1677   4
   1  -5   9 3316.42 173.996   4
  -1   5  -9 3372.27 173.979   4
   1  -5   9 3191.93 135.536   7
   1  -5   9 3151.21 115.521   1
   1  -5   9 3307.21 130.121  10
   1  -5   9 3251.37 117.356   6
   1  -5   9 2985.66 115.512   9
   1  -5   9 3392.29 131.143  11
   1  -5  10 625.556 72.2395   4
   1  -5  10 629.051 51.6607   7
   1  -5  10 526.193 34.7194   1
   1  -5  10 556.472 45.9191  10
   1  -5  10 567.410 36.7633   6
   1  -5  10 524.676 44.7096  11
   1  -5  10 520.204 38.5761   9
   1  -5  11 551.524 49.3395  11
   1  -5  11 603.157 34.6101   6
   1  -5  11 609.352 34.0688   1
   1  -5  11 616.822 51.9680  10
   1  -5  11 610.340 43.7394   9
   1  -5  11 500.836 54.3006   8
   1  -5  11 580.370 51.4103   7
   1  -5  11 614.846 74.7318   4
   1  -5  11 544.686 57.2230   2
   1  -5  12 5.49715 20.6068   8
   1  -5  12 3.98550 14.4659  10
   1  -5  12 12.0926 17.3110   7
   1  -5  12 3.97873 14.4413  11
   1  -5  12 3.05075 5.34909   6
   1  -5  12-14.9374 15.8378   9
   1  -5  12 2.87883 5.13702   1
   1  -5  12 5.44417 21.0363   2
   1  -5  13 25.2117 18.4761  10
   1  -5  13 8.27918 19.0109   7
   1  -5  13 68.5477 26.2299   8
   1  -5  13 21.0670 16.2871  11
   1  -5  13 3.28352 15.6973   9
   1  -5  13 22.5425 22.4121   2
   1  -5  14-8.82691 18.9540  10
   1  -5  14 4.21987 18.5491   7
   1  -5  14 18.0583 15.8756   9
   1  -5  14-4.40313 17.9867  11
   1  -5  14 5.78815 24.8577   2
   1  -5  14 5.87610 22.0273   8
   1  -5  15 23.4336 25.7554   2
   1  -5  15 17.1342 19.6713   7
   1  -5  15 11.9280 23.0491   8
  -1   4  18 1155.43 102.732   9
  -1   4  17 412.561 63.3523   9
  -1   4  16 2662.81 153.200   9
  -1   4  16 2610.72 117.657   8
  -1   4  15 449.139 43.0978   8
  -1   4  15 519.740 58.1524   5
  -1   4  15 533.722 62.7915   9
  -1   4  15 551.452 52.5830   3
  -1   4  14 5348.73 210.821   5
  -1   4  14 5164.68 185.549   8
  -1   4  14 5138.18 223.642   9
  -1   4  14 4792.05 195.322   3
   1  -4 -13 1433.48 79.2545   8
  -1   4  13 1451.98 78.0375   8
  -1   4  13 1502.54 94.5731   5
  -1   4  13 1525.55 88.7071   3
  -1   4  13 1607.40 104.589   9
  -1   4  12 1469.06 94.7311   9
   1  -4 -12 1450.92 74.6762   8
  -1   4  12 1164.39 40.9194   7
  -1   4  12 1305.85 70.4370   8
  -1   4  12 1223.97 41.7330   7
  -1   4  12 1325.20 84.9614   5
   1  -4 -12 1348.85 50.9867   6
  -1   4  12 1412.77 81.6219   3
   1  -4 -12 1293.84 50.9209   1
  -1   4  11 1246.70 84.3730   9
   1  -4 -11 1294.65 68.5880   8
  -1   4  11 1150.48 64.6320   8
  -1   4  11 1083.63 40.3745   7
  -1   4  11 1071.50 74.5406   5
   1  -4 -11 1177.16 51.8502   6
  -1   4  11 1196.14 73.6646   3
   1  -4 -11 1143.91 50.9872   1
   1  -4 -10 1207.95 54.1848   1
  -1   4  10 1137.00 77.6687   9
   1  -4 -10 1247.52 65.3935   8
  -1   4  10 1179.67 63.6232   8
  -1   4  10 1093.61 42.1733   7
  -1   4  10 1163.99 75.5185   5
   1  -4 -10 1178.98 54.1912   6
  -1   4  10 1175.03 71.3581   3
   1  -4 -10 1137.32 53.0857   2
  -1   4   9 45.9569 16.9695   5
   1  -4  -9 87.2997 16.9792   8
  -1   4   9 100.299 17.6760   8
  -1   4   9 94.5065 10.2813   7
  -1   4   9 100.605 22.6684   9
   1  -4  -9 68.9923 13.7273   6
   1  -4  -9 78.6080 13.3792   2
   1  -4  -9 73.7706 13.9669   1
   1  -4  -8 1273.73 56.6965   2
  -1   4   8 1335.31 65.7077   8
  -1   4   8 1291.52 48.2809   7
   1  -4  -8 1313.33 64.6471   8
   1  -4  -8 1268.45 59.9080   6
  -1   4   8 1405.32 76.9115   5
   1  -4  -8 1351.78 60.0121   1
   1  -4  -7 140.676 18.0216   1
   1  -4  -7 137.180 19.2240   8
  -1   4   7 149.030 19.7808   8
  -1   4   7 132.501 12.4038   7
   1  -4  -7 114.183 16.7106   6
  -1   4   7 150.842 23.8724   5
   1  -4  -7 140.829 16.3417   2
   1  -4  -6 6534.73 212.917   6
   1  -4  -6 6796.65 207.866   2
  -1   4   6 6826.99 197.832   7
   1  -4  -6 6984.60 215.020   8
  -1   4   6 6822.97 216.200   8
  -1   4   6 7185.30 230.738   5
   1  -4  -6 7182.24 213.293   1
   1  -4  -6 6993.15 224.025   9
   1  -4  -5 248.217 21.2399   2
   1  -4  -5 239.326 23.3505   6
   1  -4  -5 237.492 18.7263   7
  -1   4   5 276.141 18.2575   7
  -1   4   5 279.400 24.8215   8
   1  -4  -5 199.121 20.9327   8
  -1   4   5 284.333 28.9445   5
   1  -4  -5 272.818 23.7099   1
   1  -4  -5 272.544 26.3141   9
   1  -4  -4 744.860 37.9895   2
   1  -4  -4 647.069 37.7291   8
  -1   4   4 667.919 32.1590   7
   1  -4  -4 706.572 41.1186   9
   1  -4  -4 597.934 37.9673   1
  -1   4   4 708.088 48.6810   4
   1  -4  -4 628.082 39.4586   6
   1  -4  -4 675.128 33.5396   7
   1  -4  -3 1929.36 76.2798   9
  -1   4   3 1903.26 75.8284   6
   1  -4  -3 1843.35 68.9485   7
  -1   4   3 1853.31 67.9842   7
  -1   4   3 2017.34 91.3470   4
  -1   4   2 12.3183 6.28601   7
  -1   4   2 3.73728 7.63512   6
   1  -4  -2 3.14737 4.89411   9
   1  -4  -2 14.2359 7.13311   6
  -1   4   2-3.16985 8.40387   4
  -1   4   1 566.063 32.7249   7
  -1   4   1 618.864 36.8488   6
   1  -4  -1 601.089 32.1788   9
   1  -4  -1 592.297 37.2061   1
  -1   4   1 661.932 48.2166   4
   1  -4   0 30.2674 6.86799   9
  -1   4   0 28.8599 7.82135   9
  -1   4   0 46.7387 9.81142   7
  -1   4   0 34.0360 9.42074   6
   1  -4   0 34.9440 8.86432   7
   1  -4   0 51.7306 12.0791   1
   1  -4   0 35.2169 13.1097   4
  -1   4   0 55.4631 15.2643   4
   1  -4   0 24.0058 8.43326   6
   1  -4   1 838.847 38.5284  10
   1  -4   1 774.566 36.0867   9
  -1   4  -1 815.520 38.0390   9
  -1   4  -1 799.287 43.3475   7
   1  -4   1 878.180 46.0092   6
  -1   4  -1 857.724 40.0521  10
   1  -4   1 820.587 38.2412  11
   1  -4   1 873.032 45.2874   1
  -1   4  -1 839.442 39.7722  11
   1  -4   1 834.178 57.4480   4
  -1   4  -2 1621.60 67.4775  10
   1  -4   2 1800.47 63.9821   9
  -1   4  -2 1955.76 76.7297   7
   1  -4   2 1845.55 75.7191   7
   1  -4   2 1811.44 74.3678   6
   1  -4   2 1809.87 66.0791  10
   1  -4   2 1749.06 65.4625  11
  -1   4  -2 1735.53 68.2196  11
   1  -4   2 1795.36 73.7204   1
   1  -4   2 1655.58 91.5814   4
   1  -4   3 3834.94 128.437   1
   1  -4   3 3880.73 133.135   7
   1  -4   3 3840.86 128.955   6
   1  -4   3 3635.40 117.435   9
   1  -4   3 3724.08 120.774  11
  -1   4  -3 3648.74 123.596  11
  -1   4  -3 3567.45 122.997  10
   1  -4   3 3758.61 120.734  10
  -1   4  -3 3778.34 114.663   3
   1  -4   3 3712.30 155.699   4
  -1   4  -4 4105.37 121.271   3
   1  -4   4 4298.27 175.354   4
   1  -4   4 4149.92 146.692   7
   1  -4   4 4234.75 140.207   6
   1  -4   4 4208.02 135.346  10
  -1   4  -4 4125.39 137.481  10
   1  -4   4 4085.01 135.188  11
  -1   4  -4 4105.32 137.342  11
   1  -4   4 4377.87 140.784   1
   1  -4   5 10827.1 325.346   7
   1  -4   5 10663.3 313.134  11
  -1   4  -5 10435.1 313.697  11
   1  -4   5 10551.2 314.301   6
   1  -4   5 10794.4 313.285  10
  -1   4  -5 10961.9 315.543  10
   1  -4   5 11398.6 364.053   4
   1  -4   5 10644.6 312.970   1
   1  -4   6 4581.44 164.252   7
   1  -4   6 4844.62 157.352  11
   1  -4   6 4729.00 153.652   6
   1  -4   6 4668.75 156.355  10
   1  -4   6 4790.51 199.542   4
   1  -4   6 4519.60 151.534   1
   1  -4   7 9021.56 291.297   7
   1  -4   7 9343.33 284.608  11
   1  -4   7 9188.13 275.848   6
   1  -4   7 9710.22 286.081  10
  -1   4  -7 9275.29 330.991   4
   1  -4   7 9381.24 333.407   4
   1  -4   7 9214.74 274.441   1
   1  -4   8 30.7928 15.5790   7
   1  -4   8 25.0334 12.8173  11
   1  -4   8 48.9671 11.7036   6
   1  -4   8 44.5082 13.0809  10
   1  -4   8 31.0565 20.1943   4
  -1   4  -8 49.7473 25.4257   4
   1  -4   8 55.3357 12.0685   1
   1  -4   9 5373.02 193.014   7
   1  -4   9 5470.20 190.983  11
   1  -4   9 5669.76 172.685   6
   1  -4   9 5511.73 191.757  10
   1  -4   9 5447.67 235.907   4
   1  -4   9 5386.00 169.734   1
   1  -4  10 42.6117 10.2007   1
   1  -4  10 61.5340 17.6278  11
   1  -4  10 83.2487 12.2354   6
   1  -4  10 110.125 25.1304   8
   1  -4  10 43.7544 16.7750   7
   1  -4  10 85.5585 20.0998  10
   1  -4  10 71.6007 16.5706   9
   1  -4  10 89.8405 23.8731   2
   1  -4  10 35.7726 26.8723   4
   1  -4  11 4624.03 169.043  11
   1  -4  11 4225.12 125.535   6
   1  -4  11 4421.60 167.106  10
   1  -4  11 4285.54 163.720   7
   1  -4  11 4372.59 157.921   9
   1  -4  11 4741.08 184.054   8
   1  -4  11 4437.07 179.878   2
   1  -4  11 3967.36 123.973   1
   1  -4  11 4628.38 217.437   4
   1  -4  12 347.552 40.0789  10
   1  -4  12 367.932 39.0610   7
   1  -4  12 346.340 36.6945   9
   1  -4  12 342.821 40.3584  11
   1  -4  12 377.322 45.5241   8
   1  -4  12 344.341 44.9426   2
   1  -4  12 341.016 58.6860   4
   1  -4  13 5886.02 214.437   9
   1  -4  13 5948.45 217.443   7
   1  -4  13 6134.85 225.758  11
   1  -4  13 6277.45 227.216  10
   1  -4  13 6035.43 236.837   2
   1  -4  14 240.635 39.9412   2
   1  -4  14 238.709 34.3585   7
   1  -4  14 227.466 35.1106  10
   1  -4  14 235.183 40.7674   8
   1  -4  14 197.267 31.0809   9
   1  -4  14 190.718 34.2636  11
   1  -4  15 4014.35 181.257   8
   1  -4  15 3881.96 169.703  11
   1  -4  15 3713.63 162.572   9
   1  -4  15 4238.27 182.044   2
   1  -4  15 4010.12 161.367   7
   1  -4  15 4105.61 171.641  10
   1  -4  16 28.2598 21.8518   8
  -1   3  18-15.5410 34.9265   9
  -1   3  17 7.38590 26.8085   9
  -1   3  16-6.95256 28.4015   9
  -1   3  16 13.4869 18.1526   8
  -1   3  15 32.5274 25.8823   9
  -1   3  15 29.4610 18.1723   8
  -1   3  15 51.5618 28.3459   4
  -1   3  15 34.4993 12.4466   2
  -1   3  15 63.8286 22.2224   3
  -1   3  15 9.99134 21.4741   5
  -1   3  14 778.741 74.0119   9
  -1   3  14 746.245 30.8924   7
  -1   3  14 605.454 28.3613   7
  -1   3  14 760.670 53.0522   8
  -1   3  14 699.604 57.7165   3
  -1   3  14 897.592 76.6514   4
  -1   3  14 783.067 42.0972   2
  -1   3  14 759.116 63.8107   5
  -1   3  13 1443.24 98.0048   9
  -1   3  13 1336.34 49.5975   7
  -1   3  13 1325.74 48.6857   7
  -1   3  13 1432.05 73.5426   8
  -1   3  13 1231.60 77.0327   3
  -1   3  13 1260.38 59.1193   2
  -1   3  13 1168.14 80.5991   5
  -1   3  12 408.833 49.1401   9
  -1   3  12 426.025 41.9741   3
  -1   3  12 404.870 23.0571   7
  -1   3  12 417.670 36.6011   8
  -1   3  12 423.131 24.0515   7
  -1   3  12 437.314 45.5630   5
  -1   3  12 451.171 31.3262   2
  -1   3  11 1670.06 90.3158   5
  -1   3  11 1756.33 101.747   9
   1  -3 -11 1704.13 80.1112   8
  -1   3  11 1705.54 78.1956   8
  -1   3  11 1713.41 60.0555   7
   1  -3 -11 1497.65 53.8304   1
  -1   3  11 1716.50 69.7985   2
  -1   3  11 1745.77 88.4460   3
   1  -3 -11 1579.33 53.6816   6
   1  -3 -10 744.519 35.8715   6
  -1   3  10 796.150 42.2560   2
   1  -3 -10 782.838 35.9537   1
  -1   3  10 846.434 58.9756   5
  -1   3  10 836.142 63.7251   9
   1  -3 -10 817.372 49.6648   8
  -1   3  10 775.778 48.1985   8
  -1   3  10 734.781 34.9725   7
  -1   3  10 842.343 56.5275   3
   1  -3 -10 845.037 44.2437   2
   1  -3  -9 687.648 35.4513   6
  -1   3   9 636.923 36.8208   2
   1  -3  -9 669.388 34.3581   1
  -1   3   9 590.948 48.6800   5
  -1   3   9 618.667 51.9962   9
   1  -3  -9 712.437 44.7184   8
  -1   3   9 704.273 43.2970   8
  -1   3   9 701.118 32.1894   7
  -1   3   9 676.632 49.6170   3
   1  -3  -9 724.055 39.8321   2
   1  -3  -8 4337.03 139.351   6
  -1   3   8 4212.92 139.435   2
   1  -3  -8 4419.81 138.225   1
  -1   3   8 4401.99 162.016   5
  -1   3   8 4537.91 169.011   9
   1  -3  -8 4492.49 148.898   8
  -1   3   8 4341.46 147.899   8
  -1   3   8 4498.47 132.565   7
  -1   3   8 4350.84 161.394   3
   1  -3  -8 4264.21 141.370   2
   1  -3  -7 200.220 18.9430   2
   1  -3  -7 261.596 23.3808   8
  -1   3   7 234.498 22.7177   8
  -1   3   7 226.384 16.3397   7
   1  -3  -7 255.588 20.6265   1
  -1   3   7 204.114 19.0560   2
   1  -3  -7 224.859 20.2487   6
  -1   3   7 282.665 29.3623   5
  -1   3   6 6971.34 218.756   5
   1  -3  -6 6748.50 214.853   9
   1  -3  -6 6815.87 203.953   8
  -1   3   6 6725.61 204.654   8
  -1   3   6 6251.02 190.696   7
   1  -3  -6 6672.86 199.945   1
  -1   3   6 6812.14 198.796   2
   1  -3  -6 6470.05 201.015   6
   1  -3  -6 6888.00 200.551   2
   1  -3  -5 108.309 13.8426   1
  -1   3   5 152.932 16.5653   8
   1  -3  -5 151.265 16.6578   8
  -1   3   5 164.790 13.3164   7
   1  -3  -5 137.820 15.8920   6
   1  -3  -5 156.879 15.9308   2
  -1   3   5 163.310 21.6494   5
   1  -3  -5 148.070 18.8734   9
   1  -3  -4 12457.1 343.594   8
  -1   3   4 12370.0 345.442   8
   1  -3  -4 12064.8 336.646   7
  -1   3   4 12144.2 343.083   6
  -1   3   4 11751.9 334.098   7
   1  -3  -4 11752.0 344.774   6
   1  -3  -4 12208.1 341.917   2
   1  -3  -4 12352.4 351.084   9
   1  -3  -4 12293.2 344.168   1
   1  -3  -3 775.744 37.3881   2
  -1   3   3 750.031 37.9534   6
   1  -3  -3 738.551 34.0995   7
  -1   3   3 745.631 33.2697   7
   1  -3  -3 793.301 40.6986   9
  -1   3   3 767.235 42.2698   9
  -1   3   3 832.239 47.1263   4
  -1   3   2 1768.91 79.7555   4
   1  -3  -2 1993.34 71.8487   9
  -1   3   2 1870.30 71.1449   6
  -1   3   2 1890.03 66.0778   7
  -1   3   1 3170.66 106.418   6
   1  -3  -1 3161.11 102.587   9
  -1   3   1 3160.63 118.887   4
   1  -3  -1 3201.62 107.018   1
  -1   3   1 3183.52 102.260   7
  -1   3   0 15869.3 448.940   7
  -1   3   0 16391.4 452.808   6
   1  -3   0 16160.8 453.330   6
   1  -3   0 16200.9 445.838   9
   1  -3   0 16368.6 470.028   4
   1  -3   0 16901.1 453.690   1
  -1   3   0 15945.0 471.367   4
   1  -3   1 19299.6 528.192  11
  -1   3  -1 17856.9 530.244   9
   1  -3   1 19480.6 530.823   9
  -1   3  -1 20271.0 538.629   7
   1  -3   1 20008.7 539.619   6
   1  -3   1 19229.3 528.381  10
   1  -3   1 21112.8 540.374   1
   1  -3   1 20661.6 562.460   4
   1  -3   2 12740.4 348.830   1
   1  -3   2 12082.5 340.767   9
  -1   3  -2 12552.3 350.610   7
   1  -3   2 12885.4 351.881   7
   1  -3   2 12390.7 348.751   6
   1  -3   2 12106.1 338.667  11
  -1   3  -2 11914.6 340.741  11
   1  -3   2 12051.3 338.583  10
  -1   3  -2 12220.7 341.144  10
  -1   3  -2 12234.8 338.274   3
   1  -3   2 12423.0 374.166   4
   1  -3   3 6716.78 227.914   4
  -1   3  -3 6601.72 184.783   3
  -1   3  -3 6576.19 227.483   4
   1  -3   3 6622.66 203.206   7
  -1   3  -3 6703.71 198.487   6
   1  -3   3 6710.49 198.825   6
   1  -3   3 6459.05 191.351  10
  -1   3  -3 6310.19 193.293  10
   1  -3   3 6827.85 198.630   1
   1  -3   3 6597.93 191.704  11
  -1   3  -3 6400.96 193.369  11
   1  -3   4 17503.4 489.063   7
   1  -3   4 17032.3 478.321  11
  -1   3  -4 17234.5 479.232  11
   1  -3   4 17431.1 481.560   6
  -1   3  -4 17167.8 479.254  10
   1  -3   4 17146.6 478.404  10
   1  -3   4 17925.8 481.973   1
   1  -3   4 17151.4 519.591   4
   1  -3   5 3347.91 118.181   7
   1  -3   5 3155.66 109.559  11
   1  -3   5 3213.52 108.255   6
   1  -3   5 3153.20 109.426  10
   1  -3   5 3265.80 108.156   1
   1  -3   5 3112.72 142.283   4
   1  -3   6 1491.19 69.1577   7
   1  -3   6 1531.08 65.6029  11
   1  -3   6 1381.57 58.6110   6
   1  -3   6 1402.72 63.8325  10
   1  -3   6 1435.99 58.5341   1
   1  -3   6 1462.06 92.0474   4
   1  -3   7 6937.44 224.065   7
   1  -3   7 6934.25 221.066  11
   1  -3   7 6936.87 207.687   6
   1  -3   7 7056.10 221.650  10
   1  -3   7 6976.53 206.844   1
   1  -3   7 7285.66 265.965   4
   1  -3   8 1714.78 80.3266   7
   1  -3   8 1888.35 82.9449  11
   1  -3   8 1856.98 66.7050   6
   1  -3   8 1749.45 80.5369  10
   1  -3   8 1559.03 62.8402   1
   1  -3   8 1574.38 104.690   4
   1  -3   9 8896.16 287.809   8
   1  -3   9 8220.64 268.205   7
   1  -3   9 8774.89 273.915  11
   1  -3   9 8435.34 243.904   6
   1  -3   9 8676.68 274.130  10
   1  -3   9 8384.36 316.180   4
   1  -3   9 8541.99 242.551   1
   1  -3  10 2455.03 79.8060   1
   1  -3  10 2711.91 116.303  11
   1  -3  10 2663.00 81.2762   6
   1  -3  10 2737.07 111.921   7
   1  -3  10 2753.83 111.584   9
   1  -3  10 2778.28 117.457  10
   1  -3  10 2909.20 128.414   8
   1  -3  10 2976.06 127.217   2
   1  -3  10 2860.07 154.360   4
   1  -3  11 901.600 62.9834  11
   1  -3  11 927.698 68.6635   8
   1  -3  11 948.560 59.7330   7
   1  -3  11 1014.35 62.1947   9
   1  -3  11 970.701 65.1007  10
   1  -3  11 1007.59 69.3360   2
   1  -3  11 946.238 87.7071   4
   1  -3  12 228.218 35.4637   8
   1  -3  12 254.956 49.9064   4
   1  -3  12 162.861 25.9150   7
   1  -3  12 198.543 29.2898   9
   1  -3  12 176.061 29.4277  10
   1  -3  12 200.666 33.1117   2
   1  -3  12 219.930 32.1240  11
   1  -3  13 64.4631 21.3116   8
   1  -3  13 32.8469 28.8064   4
   1  -3  13 32.9223 18.0094   7
   1  -3  13 26.6071 16.7283   9
   1  -3  13 17.6279 14.9140  10
   1  -3  13 40.7801 25.1355   2
   1  -3  13 26.3057 19.2895  11
   1  -3  14 28.0542 19.6017  11
   1  -3  14 10.1108 15.4801   7
   1  -3  14 56.4520 25.9040   8
   1  -3  14-4.70005 18.1668  10
   1  -3  14 37.0312 22.1244   2
   1  -3  14 12.3862 17.3100   9
   1  -3  15 49.1768 20.1174  11
   1  -3  15 41.1032 18.4715   7
   1  -3  15 31.6925 22.7099   8
   1  -3  15 35.8243 21.0107   9
   1  -3  15 56.3940 25.7030   2
   1  -3  15 34.5469 21.2223  10
   1  -3  16-5.40046 22.0617   8
   1  -3  16-9.72787 21.3812   9
  -1   2  17 1841.16 124.882   9
  -1   2  16 160.087 37.1753   9
  -1   2  16 136.283 26.2560   8
  -1   2  15 3648.79 137.311   8
  -1   2  15 3151.48 107.492   7
  -1   2  15 3369.14 123.252   2
  -1   2  15 3525.00 144.972   3
  -1   2  15 3784.76 179.784   4
  -1   2  15 3473.64 170.098   9
  -1   2  14 826.373 53.8216   8
  -1   2  14 676.646 35.5172   7
  -1   2  14 645.728 36.3762   7
  -1   2  14 730.052 59.6519   5
  -1   2  14 640.065 43.1660   2
  -1   2  14 821.700 74.4823   4
  -1   2  14 786.932 57.6643   3
  -1   2  14 589.727 64.0499   9
  -1   2  13 2344.72 86.8797   7
  -1   2  13 2531.41 106.744   8
  -1   2  13 2649.35 91.1127   7
  -1   2  13 2525.26 115.159   3
  -1   2  13 2760.77 140.587   4
  -1   2  13 2694.55 102.403   2
  -1   2  13 2428.53 118.618   5
  -1   2  13 2447.50 132.073   9
  -1   2  12 421.866 26.8190   7
  -1   2  12 440.534 35.9743   8
  -1   2  12 380.614 27.0210   7
  -1   2  12 397.312 41.0836   5
  -1   2  12 419.557 50.4286   4
  -1   2  12 468.501 42.4378   3
  -1   2  12 426.739 50.0619   9
  -1   2  12 371.666 31.9303   2
  -1   2  11 1280.94 62.0212   2
  -1   2  11 1235.72 63.9849   8
  -1   2  11 1356.18 76.2080   5
  -1   2  11 1395.68 86.8232   9
  -1   2  11 1183.28 70.3281   3
   1  -2 -10 410.839 33.5879   8
  -1   2  10 421.915 33.5929   8
  -1   2  10 411.299 31.6318   2
  -1   2  10 443.253 40.2358   5
  -1   2  10 446.646 39.7866   3
  -1   2  10 466.907 46.1076   9
   1  -2  -9 338.152 18.0602   1
  -1   2   9 269.236 33.8254   9
   1  -2  -9 358.461 29.7826   8
  -1   2   9 323.324 27.4252   8
   1  -2  -9 336.466 17.8132   6
  -1   2   9 330.426 26.6042   2
  -1   2   9 394.118 36.1304   5
  -1   2   9 310.993 32.0667   3
   1  -2  -9 304.170 27.2107   2
   1  -2  -8 1660.79 56.7455   1
  -1   2   8 1534.00 75.9411   5
  -1   2   8 1622.21 83.1805   9
   1  -2  -8 1575.66 69.0695   8
  -1   2   8 1546.99 67.2513   8
   1  -2  -8 1572.68 57.1710   6
  -1   2   8 1506.57 65.6114   2
  -1   2   8 1596.11 76.8650   3
   1  -2  -8 1664.00 68.7077   2
   1  -2  -7 1428.01 55.1664   1
  -1   2   7 1650.00 74.2635   5
  -1   2   7 1606.90 78.4182   9
   1  -2  -7 1587.22 64.8896   8
  -1   2   7 1513.15 63.2868   8
  -1   2   7 1485.06 56.6069   7
   1  -2  -7 1436.83 56.1525   6
  -1   2   7 1576.08 63.1631   2
  -1   2   7 1573.91 72.9712   3
   1  -2  -7 1679.61 65.2538   2
   1  -2  -6 547.300 28.1550   1
  -1   2   6 562.112 37.8213   5
  -1   2   6 532.768 39.4217   9
   1  -2  -6 497.362 30.2831   8
  -1   2   6 491.147 30.1241   8
  -1   2   6 541.815 27.2529   7
   1  -2  -6 516.444 28.0849   6
  -1   2   6 578.436 31.6739   2
   1  -2  -6 557.144 31.7582   2
  -1   2   6 554.813 38.0296   3
   1  -2  -5 16.6675 5.99400   1
   1  -2  -5 29.3712 7.38702   8
  -1   2   5 16.9979 6.37840   8
  -1   2   5 15.0368 4.91833   7
  -1   2   5 13.7965 5.55048   6
   1  -2  -5 15.7135 6.11189   6
  -1   2   5 13.1518 6.04999   2
  -1   2   5 6.93580 6.51095   9
   1  -2  -5 8.11816 5.24178   2
   1  -2  -4 3687.52 112.468   1
  -1   2   4 3379.44 112.406   8
   1  -2  -4 3570.84 112.238   8
  -1   2   4 3424.91 110.863   6
  -1   2   4 3638.01 108.539   7
   1  -2  -4 3519.87 113.446   2
  -1   2   4 3768.94 114.065   2
   1  -2  -4 3695.80 121.509   9
   1  -2  -4 3505.38 113.172   6
   1  -2  -3 2101.23 76.4160   9
  -1   2   3 2130.59 71.4277   2
  -1   2   3 2023.55 67.1369   7
  -1   2   3 1993.56 70.6710   6
  -1   2   2 9232.57 262.878   4
  -1   2   2 8917.80 250.354   7
  -1   2   2 8560.66 254.293   6
   1  -2  -2 9437.55 258.801   9
  -1   2   1 3980.29 125.211   4
  -1   2   1 3588.58 116.159   9
   1  -2  -1 3710.59 115.150   9
  -1   2   1 3690.48 112.167   7
  -1   2   1 3717.97 116.111   6
  -1   2   0 14432.9 383.496   6
   1  -2   0 13263.0 379.840   9
  -1   2   0 13877.7 395.221   4
   1  -2   0 13764.5 393.901   4
  -1   2   0 13924.0 380.095   7
   1  -2   1 25.7802 6.06117   9
  -1   2  -1 24.4545 6.70550   7
   1  -2   1 28.6506 7.02031   6
   1  -2   1 25.8639 9.91915   4
  -1   2  -2 5520.77 153.252   3
   1  -2   2 5573.93 182.506   4
   1  -2   2 5631.56 163.615   7
   1  -2   2 5709.96 162.688   6
   1  -2   2 5353.41 152.153  11
  -1   2  -2 5305.27 153.505  11
   1  -2   2 5257.90 152.192  10
  -1   2  -2 5187.80 153.238  10
  -1   2  -3 187.396 23.5814   4
   1  -2   3 178.039 23.5087   4
   1  -2   3 193.641 17.4484   7
  -1   2  -3 190.780 15.3931   6
   1  -2   3 192.079 16.0149   6
   1  -2   3 177.944 13.0418  11
  -1   2  -3 172.021 13.1531  11
  -1   2  -3 176.571 13.1174  10
   1  -2   3 150.671 12.2094  10
   1  -2   4 1360.83 74.2527   4
   1  -2   4 1299.50 56.1229   7
  -1   2  -4 1295.11 50.4064   6
   1  -2   4 1321.95 50.5826   1
   1  -2   4 1236.47 51.0639   6
   1  -2   4 1305.88 50.7508  11
   1  -2   4 1306.32 50.7959  10
   1  -2   5 772.880 56.9819   4
   1  -2   5 755.140 40.6756   7
  -1   2  -5 743.035 33.9634   6
   1  -2   5 673.652 34.1853   6
  -1   2  -5 722.380 31.0412   5
   1  -2   5 774.019 38.1531  11
   1  -2   5 739.579 33.8195   1
   1  -2   5 726.722 37.5658  10
   1  -2   6 8401.75 282.707   4
   1  -2   6 8332.76 247.314   7
   1  -2   6 7919.06 232.008   1
   1  -2   6 8288.39 245.471  11
   1  -2   6 7986.37 233.425   6
   1  -2   6 8101.27 245.103  10
  -1   2  -6 8379.25 228.903   5
   1  -2   7 453.609 48.3394   4
   1  -2   7 480.301 34.7416   7
   1  -2   7 474.585 25.1029   1
   1  -2   7 499.127 35.4474  11
   1  -2   7 552.910 26.9475   6
   1  -2   7 488.239 35.4194  10
  -1   2  -7 513.800 23.6536   5
   1  -2   8 1154.68 68.4398   8
   1  -2   8 1136.29 58.6525   7
   1  -2   8 1177.16 43.3116   1
   1  -2   8 1214.48 44.7609   6
   1  -2   8 1166.54 62.4587  11
   1  -2   8 1257.73 64.1769  10
   1  -2   8 1213.57 85.1994   4
   1  -2   9 1484.42 71.1088   7
   1  -2   9 1525.32 78.0813  10
   1  -2   9 1724.45 87.5279   8
   1  -2   9 1471.21 76.4094  11
   1  -2   9 1627.89 81.5468   2
   1  -2   9 1509.93 101.310   4
   1  -2  10 2936.76 122.195   9
   1  -2  10 2752.30 113.991   7
   1  -2  10 3067.49 127.037  10
   1  -2  10 3233.45 134.720   8
   1  -2  10 2976.20 125.658  11
   1  -2  10 3219.54 129.169   2
   1  -2  10 2974.03 156.593   4
   1  -2  11 2556.10 115.986   9
   1  -2  11 2611.78 108.744   7
   1  -2  11 2790.12 122.863  10
   1  -2  11 3066.72 131.877   8
   1  -2  11 2725.94 121.953  11
   1  -2  11 2713.30 120.117   2
   1  -2  11 2769.01 153.457   4
   1  -2  12 5652.32 203.107   9
   1  -2  12 5202.53 187.327   7
   1  -2  12 5603.62 207.885  10
   1  -2  12 6104.41 216.710   8
   1  -2  12 5448.33 206.387  11
   1  -2  12 5619.66 204.188   2
   1  -2  12 5668.12 249.500   4
   1  -2  13 745.455 59.2404   9
   1  -2  13 675.828 48.8743   7
   1  -2  13 723.164 59.9470  10
   1  -2  13 838.144 66.0778   8
   1  -2  13 778.739 61.4953  11
   1  -2  13 796.411 59.6561   2
   1  -2  13 738.824 80.3938   4
   1  -2  14 1825.07 104.104   8
   1  -2  14 1835.04 103.779  10
   1  -2  14 1714.68 100.873  11
   1  -2  14 1790.00 85.5277   7
   1  -2  14 1763.38 99.0064   9
   1  -2  14 1725.66 95.3699   2
   1  -2  15 1550.74 95.4164   8
   1  -2  15 1439.78 92.2006  10
   1  -2  15 1312.78 89.6647  11
   1  -2  15 1457.04 76.3392   7
   1  -2  15 1458.54 91.1802   9
   1  -2  15 1472.94 86.9613   2
   1  -2  16 154.874 32.6590  11
   1  -2  16 166.358 33.9517  10
   1  -2  16 142.894 31.2292   9
   1  -2  16 118.785 32.6912   8
   1  -2  17 1429.79 97.0112   9
   1  -2  17 1597.00 100.919   8
  -1   1  17 31.2853 31.0984  10
  -1   1  17-13.6094 27.0565   9
  -1   1  17-15.4737 29.0034  11
  -1   1  16 6.40344 23.2446   9
  -1   1  16 19.2272 17.5149   8
  -1   1  15 846.013 54.1115   2
  -1   1  15 851.401 45.1663   7
  -1   1  15 780.733 54.2748   8
  -1   1  15 844.958 74.1372   9
  -1   1  15 869.159 80.4617   4
  -1   1  14 62.4425 28.1597   4
  -1   1  14 95.3535 21.7543   8
  -1   1  14 110.447 16.9727   7
  -1   1  14 71.8016 19.6276   3
  -1   1  14 82.2407 23.3531   5
  -1   1  14 89.2926 20.3325   2
  -1   1  14 78.3738 29.7677   9
  -1   1  13 5175.49 173.773   8
  -1   1  13 4688.67 156.946   7
  -1   1  13 4619.48 180.295   5
  -1   1  13 4905.62 177.992   3
  -1   1  13 4855.82 171.552   2
  -1   1  13 5367.09 215.225   4
  -1   1  13 4860.44 202.341   9
  -1   1  12 535.926 52.8821   9
  -1   1  12 474.604 43.4195   5
  -1   1  12 545.240 44.3888   3
  -1   1  12 588.700 58.5001   4
  -1   1  12 566.544 41.9013   2
  -1   1  12 499.067 33.5429   7
  -1   1  12 633.294 43.0861   8
  -1   1  11 2717.97 128.593   9
  -1   1  11 2562.60 112.362   5
  -1   1  11 2740.72 133.852   4
  -1   1  11 2768.77 112.765   3
  -1   1  11 2464.26 104.475   2
  -1   1  11 2719.61 105.345   8
  -1   1  10 577.643 50.2438   9
  -1   1  10 578.463 43.6336   5
  -1   1  10 637.394 55.6971   4
  -1   1  10 580.062 42.9830   3
  -1   1  10 582.780 40.3904   2
  -1   1  10 537.830 37.3720   8
  -1   1   9 1782.18 90.9417   9
  -1   1   9 1795.60 82.4886   5
  -1   1   9 1809.51 82.2800   3
  -1   1   9 1734.60 76.7303   2
  -1   1   9 1841.95 75.4011   8
  -1   1   8 5891.53 201.099   9
  -1   1   8 6003.28 191.243   5
  -1   1   8 5727.35 180.314   8
  -1   1   8 5783.52 184.705   2
  -1   1   8 5677.14 190.086   3
   1  -1  -7 6015.82 169.189   1
  -1   1   7 6213.10 203.611   9
   1  -1  -7 5999.04 185.298   8
  -1   1   7 5950.52 183.279   8
  -1   1   7 6218.56 193.873   5
  -1   1   7 5987.13 194.465   3
   1  -1  -7 6121.71 190.469   2
  -1   1   7 6094.47 188.436   2
   1  -1  -6 8964.45 244.332   1
   1  -1  -6 8623.35 245.312   6
   1  -1  -6 8677.21 254.325   8
  -1   1   6 8805.04 253.201   8
  -1   1   6 8684.18 243.250   6
  -1   1   6 9093.71 272.754   9
  -1   1   6 9060.60 264.860   5
   1  -1  -6 9189.56 261.129   2
  -1   1   6 8917.34 259.169   2
  -1   1   6 8811.78 265.637   3
  -1   1   5 25873.0 705.719   9
  -1   1   5 25818.9 686.466   8
  -1   1   5 25396.6 681.219   6
   1  -1  -5 24020.0 686.252   8
  -1   1   5 26109.7 693.707   2
   1  -1  -5 26373.0 694.451   2
   1  -1  -5 25427.1 683.180   6
  -1   1   5 25188.1 699.756   3
  -1   1   4 8980.93 261.124   9
   1  -1  -4 8636.25 244.139   8
  -1   1   4 8918.50 245.107   8
  -1   1   4 8551.11 243.795   6
  -1   1   4 9069.81 252.359   2
   1  -1  -4 8978.05 252.096   2
  -1   1   4 8812.48 257.945   3
   1  -1  -4 8618.57 245.305   6
  -1   1   3 11214.5 303.979   8
   1  -1  -3 10749.4 302.930   8
  -1   1   3 11484.4 316.798   3
  -1   1   3 11625.4 311.626   2
  -1   1   3 10722.2 306.068   6
  -1   1   3 11170.5 317.405   9
   1  -1  -3 11633.4 316.211   9
  -1   1   2 38994.0 1026.74   7
  -1   1   2 37264.5 1033.79   3
  -1   1   2 39536.5 1030.45   2
   1  -1  -2 39362.5 1034.37   9
  -1   1   2 37769.8 1027.90   6
  -1   1   1 10571.9 287.489   4
  -1   1   1 10249.4 284.007   7
   1  -1  -1 10241.6 284.082   7
  -1   1   0 32169.2 865.332   4
   1  -1   1 5457.03 155.179   7
   1  -1   1 5406.16 156.386   6
   1  -1   1 5340.62 152.964   3
   1  -1   2 39982.6 1076.40   3
   1  -1   2 40175.6 1082.52   6
   1  -1   2 40447.6 1100.95   4
   1  -1   2 42443.7 1084.07   7
   1  -1   3 9346.93 265.680   7
   1  -1   3 9452.95 258.762  11
   1  -1   3 9554.48 258.965  10
   1  -1   3 9308.11 286.995   4
  -1   1  -3 9554.91 288.043   4
   1  -1   3 9292.04 262.615   6
  -1   1  -3 9451.36 262.048   6
  -1   1  -4 15363.5 427.861   5
   1  -1   4 15238.2 424.489   6
  -1   1  -4 16177.9 432.021   7
   1  -1   4 15926.7 431.853   7
   1  -1   4 15984.7 459.467   4
  -1   1  -4 15474.9 423.677   6
   1  -1   5 1649.45 71.7765   8
   1  -1   5 1569.66 62.0188   7
  -1   1  -5 1645.53 54.5003   6
  -1   1  -5 1656.18 60.1918   5
   1  -1   5 1602.99 55.3467   6
   1  -1   5 1580.84 83.3847   4
   1  -1   6 6698.72 220.341   8
   1  -1   6 7135.18 208.129   7
  -1   1  -6 6930.83 193.514   6
   1  -1   6 6675.74 192.823   1
   1  -1   6 7035.11 195.380   6
  -1   1  -6 7080.10 203.235   5
   1  -1   6 7170.00 243.935   4
   1  -1   7 1123.62 60.6706   8
   1  -1   7 1020.54 48.5564   7
  -1   1  -7 1096.68 45.2816   5
   1  -1   7 1104.07 73.1299   4
   1  -1   7 936.000 34.3072   1
   1  -1   8 4523.26 146.999   7
   1  -1   8 4640.30 188.542   4
   1  -1   8 4294.98 130.397   3
   1  -1   8 4869.38 166.524   8
   1  -1   9 339.243 31.2902   2
   1  -1   9 268.085 31.8545   8
   1  -1   9 293.757 18.3220   3
   1  -1   9 363.779 47.3165   4
   1  -1   9 313.188 26.8524   7
   1  -1  10 2286.56 101.315  11
   1  -1  10 2128.19 99.5316   9
   1  -1  10 2133.22 102.250   8
   1  -1  10 2075.67 85.0089   7
   1  -1  10 2109.17 99.0267  10
   1  -1  10 2297.06 128.020   4
   1  -1  10 1987.69 69.2573   3
   1  -1  10 2015.45 92.5104   2
   1  -1  11 21.6860 15.2772   9
   1  -1  11 113.873 23.9308   8
   1  -1  11 129.768 33.9136   4
   1  -1  11 83.2242 16.0377   7
   1  -1  11 76.9068 20.7963  10
   1  -1  11 78.3147 9.58673   3
   1  -1  11 68.4589 19.6227  11
   1  -1  11 104.946 20.3602   2
   1  -1  12 102.510 24.3300   9
   1  -1  12 137.752 26.9102   8
   1  -1  12 147.140 36.0332   4
   1  -1  12 96.3759 17.6243   7
   1  -1  12 106.003 23.9442  10
   1  -1  12 64.8166 8.03612   3
   1  -1  12 122.737 22.5700   2
   1  -1  12 92.2943 23.0311  11
   1  -1  13 74.9449 24.5025   8
   1  -1  13 82.9056 33.1740   4
   1  -1  13 77.9015 16.3831   7
   1  -1  13 38.3859 20.4535   9
   1  -1  13 41.5396 19.8961  10
   1  -1  13 68.5690 19.4293   2
   1  -1  13 86.8263 23.5198  11
   1  -1  14 23.1739 18.4400   8
   1  -1  14 29.5944 20.1597  11
   1  -1  14 12.4690 13.6437   7
   1  -1  14 64.4304 35.4080   4
   1  -1  14 9.23507 18.8743   9
   1  -1  14 30.1494 16.9194   2
   1  -1  14 59.5359 23.2573  10
   1  -1  15 5.02694 12.6855   7
   1  -1  15 5.28124 19.7978  10
   1  -1  15 19.2589 18.6045   8
   1  -1  15 9.96981 19.2621   9
   1  -1  15-6.76059 14.1677   2
   1  -1  16 44.2721 24.8861  11
   1  -1  16 34.8832 21.9205   8
   1  -1  16 47.8531 23.3864   9
   1  -1  16 11.1462 20.2449  10
   1  -1  17 28.6211 25.7458   9
   1  -1  17 46.0517 25.8420   8
  -1   0  17 1642.42 120.367  11
  -1   0  17 1330.62 108.910  10
  -1   0  17 1444.00 105.505   9
  -1   0  16 292.668 51.8954  11
  -1   0  16 280.963 49.1203  10
  -1   0  16 312.246 49.3004   9
  -1   0  15 1117.69 85.4966   9
  -1   0  15 1010.96 91.4217   4
  -1   0  15 966.004 55.6922   7
  -1   0  15 1230.27 68.4079   8
  -1   0  15 1167.23 95.7574  11
  -1   0  15 1299.27 98.9175  10
  -1   0  15 1051.17 67.3893   2
  -1   0  14 371.155 31.1915   7
  -1   0  14 281.647 31.9496   8
  -1   0  14 252.620 33.0611   2
  -1   0  14 302.875 32.0556   3
  -1   0  14 385.196 48.2609   9
  -1   0  14 298.682 32.6378   5
  -1   0  14 333.943 50.2969   4
  -1   0  13 306.110 32.4688   8
  -1   0  13 305.920 29.2063   7
  -1   0  13 353.363 37.4369   2
  -1   0  13 256.932 40.3938   9
  -1   0  13 312.627 32.3884   3
  -1   0  13 293.375 31.9187   5
  -1   0  13 382.388 52.2628   4
  -1   0  12 50.4132 15.0683   8
  -1   0  12 91.5909 16.9846   7
  -1   0  12 96.5250 19.3042   5
  -1   0  12 77.4174 22.6815   9
  -1   0  12 72.0851 17.5045   2
  -1   0  12 112.150 20.6303   3
  -1   0  12 87.8505 27.7903   4
  -1   0  11 345.581 44.6722   4
  -1   0  11 312.722 31.7931   5
  -1   0  11 316.799 38.5083   9
  -1   0  11 370.164 34.6901   2
  -1   0  11 323.086 30.5173   8
  -1   0  11 366.722 32.9835   3
  -1   0  10 75.6404 14.6058   8
  -1   0  10 60.7604 14.7848   5
  -1   0  10 86.5626 16.8413   3
  -1   0  10 89.7341 20.8423   9
  -1   0  10 93.9357 18.7959   2
  -1   0   9 3424.76 138.381   9
  -1   0   9 3294.44 123.253   5
  -1   0   9 3421.31 145.617   4
  -1   0   9 3398.63 120.327   8
  -1   0   9 3413.51 127.643   2
  -1   0   9 3584.37 127.150   3
  -1   0   8 1314.76 60.3545   5
  -1   0   8 1146.53 54.4655   8
  -1   0   8 1261.86 68.4190   9
  -1   0   8 1218.28 61.4134   2
  -1   0   8 1337.42 75.4092   4
  -1   0   8 1188.44 59.3098   3
  -1   0   7 2408.45 90.3992   5
  -1   0   7 2562.35 87.9246   8
  -1   0   7 2516.41 101.649   9
  -1   0   7 2318.28 94.2036   2
  -1   0   7 2524.16 107.462   4
  -1   0   7 2396.48 93.0062   3
  -1   0   6 151.217 16.1058   5
  -1   0   6 140.162 19.8794   4
  -1   0   6 152.269 17.7289   3
  -1   0   6 166.185 20.2430   9
  -1   0   6 175.339 15.2784   8
   1   0  -6 104.946 15.6348   2
  -1   0   6 132.266 16.7019   2
   1   0  -6 160.457 9.89860   1
  -1   0   5 1056.24 41.2850   8
  -1   0   5 1015.60 48.1542   3
  -1   0   5 1024.40 35.9875   6
  -1   0   5 1053.69 51.7933   9
   1   0  -5 1047.73 49.7382   9
   1   0  -5 1147.38 51.1140   2
   1   0  -5 1045.91 37.0843   1
  -1   0   5 1109.59 50.0636   2
  -1   0   4 349.340 17.9991   8
  -1   0   4 377.172 24.6711   3
  -1   0   4 376.169 17.9733   6
  -1   0   4 420.727 27.2165   9
  -1   0   4 384.440 25.0489   2
   1   0  -4 399.480 25.8486   2
  -1   0   3 3565.15 115.400   3
  -1   0   3 3847.21 116.190   2
  -1   0   3 3578.76 116.134   9
  -1   0   3 3620.50 106.571   6
  -1   0   2 1.00482 3.40017   2
  -1   0   2 5.22256 3.79556   9
  -1   0   2 10.7175 3.87404   6
  -1   0   1 350.161 18.5718   3
  -1   0   1 321.072 18.2600   9
   1   0   1 294.700 15.6059   6
  -1   0  -1 245.518 14.4405   3
   1   0   1 308.578 15.0888   2
   1   0   1 267.332 14.2050   7
   1   0   2 7116.57 209.114   8
   1   0   2 7412.72 201.965   7
   1   0   2 7259.97 203.011   6
   1   0   3 21066.2 561.201   8
   1   0   3 19920.6 548.343   6
   1   0   3 20658.7 549.095   7
   1   0   4 66.7121 11.3028   8
   1   0   4 82.0313 8.87630   7
  -1   0  -4 73.5926 8.65128   7
  -1   0  -4 82.5925 7.69750   6
  -1   0  -4 96.1640 11.9846   5
  -1   0  -5 3180.73 92.8259   6
   1   0   5 3300.94 114.295   8
  -1   0  -5 3169.54 106.618   5
   1   0   5 3243.75 127.962   4
   1   0   5 3020.37 99.1108   7
   1   0   6 157.113 14.2012   7
   1   0   6 149.067 9.79837   1
  -1   0  -6 155.409 17.2777   5
   1   0   6 176.201 20.7824   8
   1   0   6 166.845 26.2033   4
  -1   0  -6 153.181 9.52153   6
  -1   0  -7 195.173 19.7006   5
   1   0   7 171.683 15.9751   7
   1   0   7 203.127 32.4379   4
   1   0   7 248.588 26.1037   8
   1   0   8 2753.00 111.749   8
   1   0   8 2692.59 98.1507   2
  -1   0  -8 2762.49 99.6048   5
   1   0   8 2526.02 92.0859   7
   1   0   8 2876.35 134.055   4
   1   0   9 192.093 21.3871   2
   1   0   9 207.085 27.5549   8
   1   0   9 227.884 36.7092   4
   1   0   9 202.040 19.2509   7
   1   0  10 3502.87 121.149   7
   1   0  10 3461.09 127.902   2
   1   0  10 3949.84 147.495   8
   1   0  10 3776.34 146.286   9
   1   0  10 3531.32 119.535   3
   1   0  10 3955.49 176.233   4
   1   0  11 424.511 30.0489   7
   1   0  11 370.804 32.5673   2
   1   0  11 450.804 42.7991   8
   1   0  11 376.008 41.1889   9
   1   0  11 389.222 27.8009   3
   1   0  11 479.554 56.6820   4
   1   0  12 6446.46 208.821   7
   1   0  12 6964.94 278.136   4
   1   0  12 6749.09 206.877   3
   1   0  12 7072.40 220.548   2
   1   0  12 6865.33 242.455   9
   1   0  12 7111.84 241.781   8
   1   0  13 71.8182 22.4746   8
   1   0  13 108.802 34.7119   4
   1   0  13 95.1251 15.9788   7
   1   0  13 49.5591 20.7696   9
   1   0  13 60.2466 17.2858   2
   1   0  13 65.1422 13.2299   3
   1   0  14 3514.33 157.764  11
   1   0  14 3332.42 113.689   3
   1   0  14 3801.73 155.229   8
   1   0  14 3381.99 120.438   7
   1   0  14 3415.06 154.858   9
   1   0  14 3333.32 155.613  10
   1   0  14 3149.73 126.944   2
   1   0  14 3497.71 186.017   4
   1   0  15 224.287 36.6480   8
   1   0  15 279.602 25.8481   7
   1   0  15 261.308 41.7403   9
   1   0  15 243.617 40.7526  11
   1   0  15 189.518 25.2954   2
   1   0  15 251.586 39.8640  10
   1   0  16 1991.71 118.027  11
   1   0  16 2191.37 114.716   8
   1   0  16 1952.36 116.466   9
   1   0  16 1908.47 117.276  10
   1   0  17 989.557 82.1833  11
   1   0  17 1088.24 80.4769   8
   1   0  17 1092.14 85.6713  10
   1   0  17 924.275 80.8804   9
  -1  -1  17 331.109 57.0772  11
  -1  -1  17 355.500 57.7998  10
  -1  -1  17 309.700 48.2945   9
  -1  -1  16 151.747 39.6017  11
  -1  -1  16 151.748 35.5754   9
  -1  -1  16 65.3955 30.6019  10
  -1  -1  15 1280.83 98.2319  10
  -1  -1  15 1296.93 72.0956   8
  -1  -1  15 1209.56 66.5349   7
  -1  -1  15 1155.41 86.5284   9
  -1  -1  15 1265.07 98.2615  11
  -1  -1  15 1211.45 77.4809   2
  -1  -1  15 1307.17 103.691   4
  -1  -1  14 1198.28 92.7064  10
  -1  -1  14 1043.15 63.1143   8
  -1  -1  14 1016.27 58.5824   7
  -1  -1  14 1029.66 52.9638   3
  -1  -1  14 971.467 76.2474   9
  -1  -1  14 960.406 83.9556  11
  -1  -1  14 930.574 66.8262   2
  -1  -1  14 1171.58 93.0776   4
  -1  -1  13 4032.95 183.480  10
  -1  -1  13 3885.10 165.506   9
  -1  -1  13 3958.49 144.807   8
  -1  -1  13 3652.18 139.445   7
  -1  -1  13 3632.09 132.742   3
  -1  -1  13 3710.60 177.256  11
  -1  -1  13 4169.89 187.010   4
  -1  -1  13 3841.54 154.803   2
  -1  -1  12 1225.62 87.1830  10
  -1  -1  12 1069.80 73.2111   9
  -1  -1  12 1075.62 60.8479   8
  -1  -1  12 953.704 57.0990   7
  -1  -1  12 1094.43 83.7171   4
  -1  -1  12 997.752 54.3100   3
  -1  -1  12 975.075 53.0875   5
  -1  -1  12 1140.03 69.4096   2
  -1  -1  12 1133.67 83.5555  11
  -1  -1  11 4447.51 177.381   9
  -1  -1  11 4664.18 160.959   8
  -1  -1  11 4539.12 194.471   4
  -1  -1  11 4592.74 155.762   3
  -1  -1  11 4620.94 193.053  10
  -1  -1  11 4495.46 153.797   5
  -1  -1  11 4683.50 193.090  11
  -1  -1  11 4839.15 173.262   2
  -1  -1  10 462.010 34.8870   8
  -1  -1  10 429.940 32.0350   3
  -1  -1  10 479.150 50.4865   4
  -1  -1  10 458.944 42.3526   9
  -1  -1  10 430.572 31.8853   5
  -1  -1  10 446.666 39.9326   2
  -1  -1   9 7087.82 221.437   8
  -1  -1   9 7326.79 220.546   3
  -1  -1   9 7634.74 256.199   4
  -1  -1   9 7083.29 237.063   9
  -1  -1   9 6832.50 216.027   5
  -1  -1   9 6966.27 233.168   2
  -1  -1   8 634.369 38.1249   8
  -1  -1   8 584.103 36.6390   3
  -1  -1   8 590.259 50.1910   4
  -1  -1   8 757.765 48.3882   9
  -1  -1   8 649.656 36.0836   5
  -1  -1   8 608.934 43.4399   2
  -1  -1   7 29806.8 798.144   8
  -1  -1   7 29674.1 826.869   4
  -1  -1   7 29462.2 799.175   3
  -1  -1   7 29417.0 810.767   9
  -1  -1   7 29268.7 812.076   2
  -1  -1   7 28465.2 792.364   5
  -1  -1   6 4289.55 134.405   5
  -1  -1   6 4584.85 149.079   9
  -1  -1   6 4534.75 158.430   4
  -1  -1   6 4327.44 140.465   3
  -1  -1   6 4404.34 138.460   8
  -1  -1   6 4534.53 125.206   6
  -1  -1   6 4477.18 151.380   2
   1   1  -6 4291.24 124.803   1
  -1  -1   5 19923.4 548.895   9
  -1  -1   5 20175.3 556.681   4
  -1  -1   5 19725.6 541.673   3
  -1  -1   5 19980.5 537.745   8
  -1  -1   5 19265.7 529.287   6
   1   1  -5 19560.3 529.538   1
  -1  -1   5 20397.6 552.948   2
  -1  -1   4 3104.40 108.701   4
   1   1  -4 2993.19 98.6567   3
  -1  -1   4 3188.04 108.772   2
  -1  -1   4 3133.30 100.805   3
   1   1  -4 3018.62 93.2965   1
  -1  -1   4 3105.04 103.437   9
   1   1  -4 3262.41 102.513   9
   1   1  -3 42582.5 1142.66   4
  -1  -1   3 43963.9 1144.56   4
  -1  -1   3 41808.9 1139.95   3
  -1  -1   3 42122.7 1140.31   9
   1   1  -3 41257.8 1134.59   1
  -1  -1   2 632.125 28.3034   4
  -1  -1   2 628.466 28.0395   9
  -1  -1   2 602.754 28.6109   3
  -1  -1   2 643.383 31.9602   2
  -1  -1   2 613.898 33.4663  10
  -1  -1   2 640.190 33.8948  11
  -1  -1   1 38797.4 1039.83   3
  -1  -1   1 38875.4 1038.83   1
  -1  -1   1 39328.2 1037.32   9
   1   1   0 2995.54 103.881   2
   1   1   0 4072.00 103.004   8
  -1  -1  -1 43426.6 1168.67  10
  -1  -1  -1 43170.5 1168.72  11
   1   1   1 44942.4 1172.34   1
   1   1   1 45089.2 1168.36   2
   1   1   2 5388.86 152.276   7
   1   1   2 5642.09 158.115   1
  -1  -1  -2 5313.28 165.268   5
   1   1   2 5659.02 154.684  11
   1   1   2 5551.69 154.523  10
   1   1   3 16454.4 463.889   5
   1   1   3 16659.4 460.007   8
   1   1   3 17099.4 451.650   1
   1   1   3 16507.5 445.343   7
  -1  -1  -4 375.842 16.7409   7
   1   1   4 386.277 16.7809   7
   1   1   4 381.777 27.9274   5
   1   1   4 371.987 25.8525   8
   1   1   4 426.316 20.0593   1
   1   1   5 4003.30 115.114   7
  -1  -1  -5 4011.56 134.172   5
   1   1   5 4130.48 137.036   5
  -1  -1  -5 3891.81 116.389   6
   1   1   5 4084.77 134.522   8
   1   1   5 3970.38 116.385   1
   1   1   6 6339.81 176.639   7
  -1  -1  -6 6563.90 198.701   5
   1   1   6 6129.74 178.312   2
  -1  -1  -6 6135.99 174.395   6
   1   1   6 6455.83 201.368   5
   1   1   6 6212.38 198.251   8
  -1  -1  -6 6078.93 197.935   8
   1   1   6 6169.43 173.741   1
   1   1   7 2799.21 87.7765   7
  -1  -1  -7 2739.08 105.089   5
   1   1   7 2822.74 90.4683   2
  -1  -1  -7 2775.70 81.2153   6
   1   1   7 2728.70 108.503   5
   1   1   7 2803.38 108.883   8
  -1  -1  -7 2645.76 107.563   8
   1   1   7 2796.28 80.8675   1
   1   1   8 4782.11 147.995   2
   1   1   8 4856.10 168.925   8
  -1  -1  -8 4956.78 165.062   5
   1   1   8 4729.37 143.936   7
   1   1   8 5014.74 171.094   5
   1   1   9 2568.40 106.706   5
   1   1   9 2355.18 85.5146   2
   1   1   9 2420.17 105.060   8
   1   1   9 2420.90 82.1279   7
   1   1  10 923.152 42.3244   7
   1   1  10 933.010 60.2603   8
   1   1  10 914.143 45.6029   2
   1   1  10 1025.09 65.6389   9
   1   1  10 1096.78 81.4507   4
   1   1  11 68.5719 11.3990   7
   1   1  11 47.5242 11.5478   2
   1   1  11 60.6142 25.4579   4
   1   1  11 91.7252 22.4856   9
   1   1  11 71.9734 20.0207   8
   1   1  12 325.417 23.9110   7
   1   1  12 304.941 37.2019   8
   1   1  12 325.143 27.1326   2
   1   1  12 367.485 50.7103   4
   1   1  12 324.459 28.8684   3
   1   1  12 387.395 43.4643   9
   1   1  13 856.420 42.6802   7
   1   1  13 918.009 66.2971   8
   1   1  13 903.805 48.0079   2
   1   1  13 993.553 72.8480   9
   1   1  13 863.698 50.9123   3
   1   1  13 1042.92 90.7250   4
   1   1  14 150.808 40.7891   4
   1   1  14 147.976 29.3988   8
   1   1  14 151.246 19.3002   2
   1   1  14 155.104 17.0828   7
   1   1  14 134.220 20.4811   3
   1   1  14 198.520 36.2350   9
   1   1  15 107.781 16.7028   2
   1   1  15 136.441 32.0824   9
   1   1  15 110.246 15.3995   7
   1   1  15 132.421 28.2220   8
   1   1  16 29.3602 25.8164   9
   1   1  16 14.2478 18.3582   8
   1   1  17 303.260 49.1210  11
   1   1  17 381.830 53.0112  10
   1   1  17 331.001 50.9150   9
   1   1  17 446.427 50.4337   8
   1   1  18 99.4203 34.6826   9
  -1  -2  17 228.663 47.7048  11
  -1  -2  17 215.147 47.4706  10
  -1  -2  17 188.353 40.1509   9
  -1  -2  16 2809.70 155.565  11
  -1  -2  16 2503.28 136.119   9
  -1  -2  16 2518.62 149.695  10
  -1  -2  15 363.519 37.8848   7
  -1  -2  15 337.400 46.2878   9
  -1  -2  15 292.233 48.9485  11
  -1  -2  15 361.022 37.9941   8
  -1  -2  15 366.069 44.7570   2
  -1  -2  15 349.024 53.2891  10
  -1  -2  14 1451.87 101.119  10
  -1  -2  14 1145.47 68.5757   7
  -1  -2  14 1129.82 80.6511   9
  -1  -2  14 1216.50 93.5499  11
  -1  -2  14 1342.45 73.4025   8
  -1  -2  14 1184.75 79.9557   2
  -1  -2  14 1205.54 100.089   4
  -1  -2  13 182.465 36.3616  10
  -1  -2  13 180.097 26.5796   8
  -1  -2  13 180.599 27.1758   7
  -1  -2  13 186.846 31.2824   9
  -1  -2  13 126.901 32.8777  11
  -1  -2  13 209.567 32.9070   2
  -1  -2  13 214.360 42.8771   4
  -1  -2  12 629.883 62.3368  10
  -1  -2  12 647.256 47.1491   8
  -1  -2  12 721.793 50.3343   7
  -1  -2  12 676.366 36.4123   3
  -1  -2  12 591.469 52.9787   9
  -1  -2  12 693.309 65.4586  11
  -1  -2  12 789.590 59.7588   2
  -1  -2  12 816.202 73.4493   4
  -1  -2  11 1669.49 99.6578  10
  -1  -2  11 1460.12 75.0209   8
  -1  -2  11 1488.05 76.5702   7
  -1  -2  11 1540.55 63.8184   3
  -1  -2  11 1601.98 87.6300   2
  -1  -2  11 1725.44 102.156  11
  -1  -2  11 1669.48 87.7034   9
  -1  -2  11 1492.39 99.6456   4
  -1  -2  10 3222.78 134.396   9
  -1  -2  10 3279.73 125.827   8
  -1  -2  10 3455.64 157.934   4
  -1  -2  10 3292.01 112.538   3
  -1  -2  10 3248.85 149.246  10
  -1  -2  10 3558.05 141.185   2
  -1  -2  10 3143.44 148.041  11
  -1  -2   9 4584.45 163.009   9
  -1  -2   9 4588.37 155.423   8
  -1  -2   9 4688.59 185.807   4
  -1  -2   9 4397.09 142.452   3
  -1  -2   9 4516.19 181.112  10
  -1  -2   9 4232.19 134.799   5
  -1  -2   9 4623.84 168.820   2
  -1  -2   9 4525.39 180.530  11
  -1  -2   8 3824.59 154.416  11
  -1  -2   8 3847.00 138.664   9
  -1  -2   8 3927.58 133.741   8
  -1  -2   8 3820.24 157.250   4
  -1  -2   8 3644.10 122.564   3
  -1  -2   8 3720.66 153.544  10
  -1  -2   8 3733.92 144.662   2
  -1  -2   8 3720.08 116.055   5
  -1  -2   7 753.395 54.1557  11
   1   2  -7 689.555 28.9017   1
  -1  -2   7 724.564 44.2377   9
  -1  -2   7 708.505 40.9427   8
  -1  -2   7 814.566 57.6605   4
  -1  -2   7 766.599 37.8258   3
  -1  -2   7 770.124 55.4425  10
  -1  -2   7 761.002 32.1017   5
  -1  -2   7 789.889 51.5011   2
  -1  -2   6 64.2708 12.0150   9
  -1  -2   6 64.0619 15.7220   2
  -1  -2   6 72.7503 16.0611   4
  -1  -2   6 60.6625 9.65678   3
  -1  -2   6 97.4132 18.4759  10
   1   2  -6 67.1966 8.60448   1
  -1  -2   6 59.2790 15.2958  11
  -1  -2   6 69.8219 7.87181   5
  -1  -2   5 1855.20 64.7149   1
  -1  -2   5 1880.47 81.3094   2
   1   2  -5 2031.56 85.7349   4
   1   2  -5 1832.55 65.1560   3
  -1  -2   5 1920.08 85.4890   4
  -1  -2   5 1755.01 65.9958   3
  -1  -2   5 1922.10 85.3350  10
   1   2  -5 1867.72 63.9235   1
  -1  -2   5 1783.48 70.3921   9
  -1  -2   5 1828.99 84.0662  11
  -1  -2   4 1243.09 58.4222   2
  -1  -2   4 1154.68 45.5700   1
  -1  -2   4 1268.62 60.1936   4
   1   2  -4 1241.92 59.2364   4
   1   2  -4 1210.61 46.1615   3
  -1  -2   4 1058.94 45.1289   3
  -1  -2   4 1127.37 58.7387  10
   1   2  -4 1134.28 44.8416   1
  -1  -2   4 1115.07 47.0234   9
  -1  -2   4 1093.87 57.4402  11
  -1  -2   3 8979.71 254.827   1
  -1  -2   3 9442.75 268.784   2
   1   2  -3 8735.83 266.215   4
  -1  -2   3 8849.25 268.512   4
   1   2  -3 9145.22 254.851   3
  -1  -2   3 8725.54 269.675  10
  -1  -2   3 8757.82 268.602  11
   1   2  -3 9030.04 254.672   1
   1   2  -3 9377.56 251.280   9
  -1  -2   3 8824.33 252.573   9
  -1  -2   2 568.385 32.7109   2
  -1  -2   2 542.798 27.4026   1
   1   2  -2 563.529 22.8067   9
  -1  -2   2 534.599 23.7688   9
  -1  -2   2 518.797 32.3782  10
  -1  -2   2 581.383 33.5102  11
  -1  -2   2 549.081 31.6399   4
  -1  -2   1 2386.01 74.6736   9
   1   2  -1 2468.33 86.8785  11
  -1  -2   1 2434.59 86.9813  11
   1   2  -1 2487.23 87.0158  10
  -1  -2   1 2408.96 86.5644  10
  -1  -2   1 2720.14 87.8135   2
  -1  -2   1 2683.96 83.2714   1
  -1  -2   1 2628.68 85.6675   4
   1   2   0 1407.53 52.6213   2
  -1  -2   0 1450.07 49.9687   8
  -1  -2   0 1374.30 54.0123   5
   1   2   1 6076.87 142.860   2
  -1  -2  -1 6226.48 146.275   8
   1   2   2 3133.38 100.880   1
   1   2   2 3172.34 93.7039   2
   1   2   2 3107.54 110.114   5
  -1  -2  -2 3389.47 104.179   8
   1   2   2 3312.83 100.029  10
   1   2   2 3242.11 100.063  11
   1   2   3 14293.4 394.796   5
   1   2   3 13748.1 379.238   1
   1   2   3 13785.3 384.944   8
  -1  -2  -3 13407.6 384.961   8
   1   2   4 482.866 33.7968   5
   1   2   4 472.361 29.1465   8
   1   2   4 410.820 23.0146   1
  -1  -2  -4 420.720 23.7461   1
   1   2   5 2676.36 105.257   5
  -1  -2  -5 2627.70 87.3557   1
   1   2   5 2692.22 98.7085   8
   1   2   5 2739.46 86.8812   1
   1   2   6 334.382 19.1419   1
  -1  -2  -6 244.813 17.4851   1
   1   2   6 334.430 31.2467   5
  -1  -2  -6 219.234 23.4455   8
   1   2   6 350.326 27.8916   8
  -1  -2  -6 245.009 25.7630   5
   1   2   7 2496.00 77.6702   1
   1   2   7 2424.93 70.4209   7
   1   2   7 2288.43 70.5682   2
   1   2   7 2554.06 105.273   5
   1   2   7 2403.58 97.7325   8
  -1  -2  -7 2356.29 97.9326   8
  -1  -2  -7 2509.24 101.167   5
   1   2   8 6799.33 195.015   1
   1   2   8 7087.92 192.613   7
   1   2   8 6978.24 226.851   8
  -1  -2  -8 7399.21 229.737   8
  -1  -2  -8 7266.16 229.815   5
   1   2   8 7077.49 234.567   5
   1   2   8 6760.07 193.913   2
   1   2   9 6074.88 168.120   7
  -1  -2  -9 5762.76 164.149   6
  -1  -2  -9 5891.30 204.257   8
   1   2   9 6222.37 205.399   8
  -1  -2  -9 6534.81 207.700   5
   1   2   9 5821.30 209.436   5
   1   2   9 6002.35 170.842   2
   1   2  10 4094.85 119.968   7
   1   2  10 3873.79 122.620   2
   1   2  10 4445.74 165.394   9
   1   2  10 4346.94 164.457   5
   1   2  10 4154.53 156.720   8
   1   2  11 6178.19 176.607   7
   1   2  11 5953.28 180.298   2
   1   2  11 6526.04 229.631   9
   1   2  11 6413.34 223.635   5
   1   2  11 6527.25 219.917   8
   1   2  12 4364.49 166.519   8
   1   2  12 4664.65 202.097   4
   1   2  12 4096.93 122.675   7
   1   2  12 4281.99 174.986   9
   1   2  12 4145.87 168.069   5
   1   2  12 3989.23 126.811   2
   1   2  13 616.764 28.5379   7
   1   2  13 667.271 46.1263   3
   1   2  13 782.846 77.7231   4
   1   2  13 684.267 32.8556   2
   1   2  13 761.897 64.5778   9
   1   2  13 787.216 58.9510   8
   1   2  14 4146.78 124.029   7
   1   2  14 4741.04 193.279   9
   1   2  14 4147.68 128.935   2
   1   2  14 4864.43 180.781   8
   1   2  14 4856.41 217.957   4
   1   2  14 4492.57 157.690   3
   1   2  15 305.924 17.8771   2
   1   2  15 388.121 49.8234   9
   1   2  15 414.185 36.8337   3
   1   2  15 460.285 47.9237   8
   1   2  16 5425.80 227.031   9
   1   2  16 5171.47 207.027   8
   1   2  17 648.681 70.7509   9
   1   2  17 764.423 65.4546   8
   1   2  18 3056.76 168.706   9
  -1  -3  16 289.223 42.6380   9
  -1  -3  16 246.586 48.5342  10
  -1  -3  16 224.449 46.0332  11
  -1  -3  15-26.8864 23.5694  11
  -1  -3  15 6.75158 22.8134  10
  -1  -3  15-14.7508 20.0855   9
  -1  -3  15 5.08614 20.7767   2
  -1  -3  15 28.7025 17.1447   7
  -1  -3  15 7.14984 17.0830   8
  -1  -3  14 1306.23 98.0470  10
  -1  -3  14 1389.28 78.9383   7
  -1  -3  14 1368.85 100.985  11
  -1  -3  14 1397.98 78.6090   8
  -1  -3  14 1329.76 84.8844   9
  -1  -3  14 1453.42 94.0791   2
  -1  -3  14 1469.09 113.029   4
  -1  -3  13 30.3519 22.7865  10
  -1  -3  13 69.3792 19.8104   7
  -1  -3  13 36.1708 21.9130  11
  -1  -3  13 40.9368 16.6545   8
  -1  -3  13 33.4380 19.2263   9
  -1  -3  13 53.0120 23.9280   2
  -1  -3  13 61.4335 29.3386   4
  -1  -3  12 2027.66 117.557  10
  -1  -3  12 1748.35 92.4417   7
  -1  -3  12 1998.71 116.761  11
  -1  -3  12 2221.87 99.0653   8
  -1  -3  12 1996.70 101.491   9
  -1  -3  12 2131.05 111.534   2
  -1  -3  12 1994.99 123.703   4
  -1  -3  11 5.28192 17.1488  10
  -1  -3  11 9.77953 12.5981   7
  -1  -3  11 36.7622 19.0631  11
  -1  -3  11 6.30699 11.8235   8
  -1  -3  11 10.3892 11.7039   9
  -1  -3  11 4.40882 16.0039   2
  -1  -3  11-5.94267 17.6129   4
  -1  -3  10 1588.33 94.0939  10
  -1  -3  10 1427.85 73.8652   8
  -1  -3  10 1392.09 75.4501   7
  -1  -3  10 1467.96 91.3331  11
  -1  -3  10 1494.79 87.2555   2
  -1  -3  10 1423.03 75.3849   9
  -1  -3  10 1337.99 93.2418   4
  -1  -3   9 542.296 40.8136   9
  -1  -3   9 588.964 42.5030   8
  -1  -3   9 597.524 50.7807   2
  -1  -3   9 591.812 52.9001  11
  -1  -3   9 504.922 23.3761   6
  -1  -3   9 507.868 22.2662   6
  -1  -3   9 582.872 55.8303   4
  -1  -3   9 487.688 48.8638  10
  -1  -3   8 7471.58 244.455   2
  -1  -3   8 6665.94 198.636   6
  -1  -3   8 7569.36 258.570   4
  -1  -3   8 7359.51 248.445  11
  -1  -3   8 7095.07 246.732  10
  -1  -3   8 7093.54 223.219   9
  -1  -3   7 1546.11 69.0496   9
  -1  -3   7 1680.92 92.3348   4
   1   3  -7 1553.75 58.7720   1
  -1  -3   7 1658.67 85.1738   2
  -1  -3   7 1594.64 61.2244   1
  -1  -3   7 1529.73 84.0326  11
  -1  -3   7 1693.31 87.5190  10
  -1  -3   6 8018.31 247.264   9
  -1  -3   6 8553.60 243.864   1
  -1  -3   6 8843.30 272.531   2
   1   3  -6 8289.55 236.952   3
   1   3  -6 8535.96 276.641   4
  -1  -3   6 8725.26 280.498   4
   1   3  -6 8286.69 241.497   1
  -1  -3   6 8139.56 271.456  10
  -1  -3   6 8447.91 272.855  11
  -1  -3   5 3591.28 119.324   9
  -1  -3   5 3839.65 141.138   2
   1   3  -5 3712.99 115.886   3
  -1  -3   5 4113.94 150.551   4
   1   3  -5 3869.66 145.787   4
  -1  -3   5 3801.15 121.487   1
   1   3  -5 3805.97 121.210   1
  -1  -3   5 3577.63 140.527  10
  -1  -3   5 3652.35 140.654  11
  -1  -3   4 12454.3 352.162   9
   1   3  -4 13229.3 383.229   4
  -1  -3   4 13451.9 385.492   4
  -1  -3   4 13182.9 378.913   2
   1   3  -4 12349.8 353.696   3
   1   3  -4 12880.5 359.998   1
  -1  -3   4 12831.7 359.647   1
  -1  -3   4 12904.1 377.951  11
   1   3  -4 13076.0 376.692  11
   1   3  -4 12101.5 374.107  10
  -1  -3   4 12830.3 378.184  10
  -1  -3   3 7273.38 226.749  10
  -1  -3   3 6963.66 202.412   9
   1   3  -3 7421.44 231.100   4
   1   3  -3 7433.76 215.019   1
  -1  -3   3 7309.06 214.416   1
   1   3  -3 7282.56 209.892   3
  -1  -3   3 7417.52 227.285  11
  -1  -3   3 6946.71 204.067   5
  -1  -3   3 7773.64 233.329   4
  -1  -3   3 7479.72 227.863   2
  -1  -3   2 7522.84 234.047  11
  -1  -3   2 7415.73 220.770   5
  -1  -3   2 8027.36 227.393   1
  -1  -3   2 7673.34 234.689  10
  -1  -3   2 7703.15 239.472   4
  -1  -3   2 8142.43 237.516   2
  -1  -3   1 32849.4 938.229  11
  -1  -3   1 33181.1 932.322   5
  -1  -3   1 34346.8 939.443  10
  -1  -3   1 36391.3 941.974   2
  -1  -3   1 35493.9 935.074   1
  -1  -3   1 36492.7 945.618   4
  -1  -3   0 7771.82 224.486   8
  -1  -3   0 8046.11 228.502   1
   1   3   0 7498.78 229.328  10
   1   3   0 7635.38 228.980  11
  -1  -3   0 8102.13 234.408   4
  -1  -3   0 7601.29 229.011   5
  -1  -3  -1 19113.1 515.748   8
  -1  -3  -1 19899.5 517.997   1
   1   3   1 18342.6 516.252  10
   1   3   1 17568.1 521.928   5
   1   3   1 18714.7 516.191  11
  -1  -3  -1 18677.5 522.624   5
  -1  -3  -2 698.815 35.7839   8
   1   3   2 642.518 34.7560   1
   1   3   2 698.386 41.5527   5
   1   3   2 682.199 34.5335  10
   1   3   2 681.656 34.2006  11
  -1  -3  -3 1202.93 53.8103   8
   1   3   3 1269.80 54.7426   8
   1   3   3 1263.11 52.0632   1
  -1  -3  -3 1174.46 42.5687   2
   1   3   3 1233.43 50.7622  10
   1   3   3 1215.32 50.5287  11
   1   3   3 1293.64 61.8348   5
   1   3   4 5512.18 168.540   1
  -1  -3  -4 5448.31 168.956   1
   1   3   4 5716.74 186.479   5
   1   3   4 5530.05 174.461   8
   1   3   5 4433.17 139.091   1
  -1  -3  -5 4504.75 140.268   1
   1   3   5 4343.73 158.788   5
   1   3   5 4397.68 148.014   8
   1   3   6 12.4093 8.72888   5
  -1  -3  -6 29.0522 11.2310   5
   1   3   6 9.21436 6.83551   8
  -1  -3  -6 19.1419 7.30999   1
   1   3   6 6.92744 5.36463   1
  -1  -3  -6 18.4914 8.67151   8
  -1  -3  -7 3798.43 138.696   8
  -1  -3  -7 4119.59 148.446   5
   1   3   7 3777.14 137.411   8
   1   3   7 3700.82 120.597   1
  -1  -3  -7 3794.18 123.144   1
   1   3   7 3781.20 148.629   5
  -1  -3  -8 981.037 58.8704   8
   1   3   8 977.603 58.2615   8
  -1  -3  -8 1061.43 64.4910   5
   1   3   8 1059.19 44.4666   1
   1   3   8 960.752 64.5312   5
  -1  -3  -8 995.508 45.2926   1
  -1  -3  -9 3239.51 129.846   5
  -1  -3  -9 2935.60 96.0288   6
   1   3   9 3115.61 129.963   9
   1   3   9 2727.10 94.5815   1
   1   3   9 3184.04 133.358   5
  -1  -3  -9 3270.84 125.927   8
   1   3   9 3063.50 122.645   8
  -1  -3 -10 1063.91 40.4210   6
   1   3  10 964.578 68.5492   5
   1   3  10 1048.47 70.0004   9
  -1  -3 -10 1091.60 66.5383   8
   1   3  10 971.447 63.1058   8
   1   3  11 1445.12 88.7149   5
   1   3  11 1473.28 88.2816   9
  -1  -3 -11 1415.02 80.9947   8
   1   3  11 1554.31 83.5309   8
   1   3  12 888.137 67.9010   5
   1   3  12 768.680 58.4095   8
   1   3  12 767.692 65.5019   9
   1   3  13 109.834 24.0768   8
   1   3  13 124.753 27.2177   5
   1   3  14 127.350 32.9673   9
   1   3  14 87.5993 36.9740   4
   1   3  14 127.709 24.1721   3
   1   3  14 120.356 27.7939   8
   1   3  15 880.034 77.0868   9
   1   3  15 848.200 58.8315   3
   1   3  15 939.758 69.4548   8
   1   3  16 12.7102 26.6422   9
   1   3  16 33.0051 21.6562   8
   1   3  17 501.273 65.9595   9
   1   3  17 372.006 47.5967   8
   1   3  18-21.5846 36.3120   9
   1   3  18-5.01730 26.6004   8
  -1  -4  16 2221.89 136.696  10
  -1  -4  16 2124.35 134.132  11
  -1  -4  15 651.936 69.6459  11
  -1  -4  15 871.690 79.5648  10
  -1  -4  15 685.819 61.3780   9
  -1  -4  15 780.674 72.7974   2
  -1  -4  15 769.246 60.8927   7
  -1  -4  14 1022.17 88.4232  10
  -1  -4  14 1199.46 76.0513   7
  -1  -4  14 1087.20 90.4401  11
  -1  -4  14 1376.47 78.5272   8
  -1  -4  14 1237.76 79.0937   9
  -1  -4  14 1156.30 87.4529   2
  -1  -4  14 1386.20 109.976   4
  -1  -4  13 333.360 47.9934  10
  -1  -4  13 264.115 34.6055   7
  -1  -4  13 277.796 42.8783  11
  -1  -4  13 217.964 31.4247   8
  -1  -4  13 251.586 33.6244   9
  -1  -4  13 247.145 41.4499   2
  -1  -4  13 237.353 46.6934   4
  -1  -4  12 2947.05 146.672  10
  -1  -4  12 2849.83 144.372  11
  -1  -4  12 3077.59 127.112   8
  -1  -4  12 2722.13 121.590   9
  -1  -4  12 3094.88 145.025   2
  -1  -4  12 2849.58 155.433   4
  -1  -4  11 48.1006 22.4367  10
  -1  -4  11 45.7091 17.4841   8
  -1  -4  11 73.5214 20.9954   7
  -1  -4  11 53.1749 21.7603  11
  -1  -4  11 41.7485 15.9779   9
  -1  -4  11 74.1079 24.5341   2
  -1  -4  11 19.0809 22.3400   4
  -1  -4  10 7268.52 256.020  10
  -1  -4  10 6859.95 229.728   8
  -1  -4  10 6420.78 229.700   7
  -1  -4  10 6820.16 223.097   9
  -1  -4  10 6501.18 190.702   6
  -1  -4  10 7219.83 252.528   2
  -1  -4  10 7244.90 270.759   4
  -1  -4  10 7023.95 252.559  11
  -1  -4   9 16.4992 19.9637   4
  -1  -4   9 8.92807 17.2512   2
  -1  -4   9 7.49544 10.7335   9
  -1  -4   9 14.2652 7.39505   6
  -1  -4   9 4.59504 12.1831  10
  -1  -4   9 9.14582 13.5549  11
  -1  -4   8 3516.51 122.688   9
  -1  -4   8 3310.15 114.422   1
  -1  -4   8 3391.34 147.981   2
  -1  -4   8 3316.01 110.343   6
  -1  -4   8 3527.16 159.386   4
   1   4  -8 3440.56 111.778   1
  -1  -4   8 3184.37 144.980  10
  -1  -4   8 3373.89 146.493  11
  -1  -4   7 273.548 23.9425   9
   1   4  -7 327.746 38.8827   4
  -1  -4   7 354.164 42.8245   4
  -1  -4   7 390.699 40.5233   2
  -1  -4   7 310.214 25.0883   1
  -1  -4   7 248.896 21.4050   6
  -1  -4   7 300.744 35.5162  11
   1   4  -7 290.788 23.0925   1
  -1  -4   7 324.658 36.6866  10
   1   4  -6 86.5341 21.2159   4
  -1  -4   6 72.5090 20.4486   4
  -1  -4   6 65.1640 19.2630   2
  -1  -4   6 61.0445 11.7738   1
   1   4  -6 72.1433 12.6806   1
  -1  -4   6 73.6267 17.4646  11
   1   4  -6 73.0455 9.36482   3
  -1  -4   6 41.2637 9.71001   9
  -1  -4   6 52.8000 14.8448  10
  -1  -4   5 1182.01 72.6084   4
   1   4  -5 1120.87 69.8706   4
  -1  -4   5 1096.87 66.0821   2
   1   4  -5 1071.14 51.4029   1
  -1  -4   5 1108.12 52.2778   1
  -1  -4   5 1100.82 63.8830  11
   1   4  -5 1061.32 44.4457   3
  -1  -4   5 1046.35 63.0346  10
  -1  -4   5 985.638 43.5021   9
  -1  -4   4 2097.52 70.8232   9
   1   4  -4 2278.08 105.366   4
  -1  -4   4 2299.88 100.455   2
   1   4  -4 2257.86 96.2090  11
  -1  -4   4 2305.80 97.1769  11
   1   4  -4 2145.76 77.7100   3
  -1  -4   4 2269.00 104.831   4
  -1  -4   4 2186.13 68.7059   5
  -1  -4   4 2233.18 85.1357   1
   1   4  -4 2241.16 85.1491   1
  -1  -4   4 2373.80 98.6309  10
   1   4  -4 2262.17 96.4524  10
   1   4  -3 806.543 49.0289  10
  -1  -4   3 843.706 49.9163  10
  -1  -4   3 833.844 55.7252   4
  -1  -4   3 799.706 35.2897   5
  -1  -4   3 720.293 41.7360   1
   1   4  -3 840.637 44.4752   1
  -1  -4   3 834.723 49.6799  11
   1   4  -3 872.675 50.9524  11
   1   4  -3 879.713 56.3541   4
  -1  -4   2 3436.35 116.797   1
  -1  -4   2 3241.73 121.292  11
  -1  -4   2 3254.19 109.089   5
  -1  -4   2 3657.11 133.224   4
  -1  -4   2 3338.59 121.875  10
  -1  -4   1 9.11805 6.62260   1
  -1  -4   1 14.3328 6.65080  11
  -1  -4   1 8.22224 6.16833   5
   1   4  -1 3.47654 5.40736   5
  -1  -4   1 5.23689 8.14161   4
  -1  -4   1 12.3017 7.68889  10
  -1  -4   0 4.79511 5.40500   8
  -1  -4   0 7.37679 6.23509  10
   1   4   0-1.95789 7.10951  11
  -1  -4   0 5.54933 5.20491  11
   1   4   0 5.88043 6.36695  10
  -1  -4   0 7.65100 6.21318   5
  -1  -4   0 7.27793 7.19263   4
   1   4   1 24783.5 681.043   4
  -1  -4  -1 23370.7 669.480   5
   1   4   1 23332.6 665.194  11
  -1  -4  -1 25150.1 666.803   1
  -1  -4  -1 24558.3 663.170   8
   1   4   1 23809.0 664.744  10
  -1  -4  -2 4463.22 157.989   5
   1   4   2 4460.96 159.870   5
   1   4   2 4668.45 150.797  11
  -1  -4  -2 4814.10 153.067   1
   1   4   2 4880.66 153.449   1
   1   4   2 4643.68 150.619  10
  -1  -4  -2 4876.56 152.937   8
   1   4   3 3652.75 124.363  10
   1   4   3 3725.11 126.184   1
   1   4   3 3750.06 124.480  11
   1   4   3 3754.43 129.363   8
  -1  -4  -3 3734.37 127.728   8
   1   4   3 3741.86 137.991   5
   1   4   4 308.930 24.7914  11
  -1  -4  -4 310.235 30.3465   5
   1   4   4 266.530 28.9217   5
   1   4   4 304.642 26.3587   8
  -1  -4  -4 281.404 15.7563   7
   1   4   4 300.486 24.4114  10
   1   4   4 309.599 24.9594   1
  -1  -4  -4 269.693 24.0428   1
  -1  -4  -5 311.656 25.5505   1
   1   4   5 340.694 26.4490   1
  -1  -4  -5 343.190 14.6534   7
   1   4   5 293.775 27.4102   8
   1   4   5 359.399 34.7488   5
   1   4   6 9.11880 6.83766   1
  -1  -4  -6 7.55806 6.62672   1
   1   4   6-2.54232 6.73996   8
  -1  -4  -6 10.0618 9.43029   8
   1   4   6 3.47647 8.62069   5
   1   4   7 10911.9 334.858   8
  -1  -4  -7 10975.2 335.190   8
   1   4   7 10804.2 319.271   1
  -1  -4  -7 11254.9 322.581   1
   1   4   7 11419.5 352.293   5
  -1  -4  -7 11015.6 347.345   5
   1   4   8 1217.59 67.9803   8
   1   4   8 1312.50 79.7193   5
   1   4   8 1259.69 56.8505   1
  -1  -4  -8 1301.27 58.9984   1
  -1  -4  -8 1442.68 73.3523   8
  -1  -4  -9 17019.9 500.011   8
   1   4   9 16651.7 497.638   8
  -1  -4  -9 17210.2 472.742   6
  -1  -4  -9 16921.9 475.163   1
   1   4   9 16172.2 471.011   1
   1   4   9 17805.0 508.937   9
   1   4   9 17356.9 516.630   5
  -1  -4 -10 473.554 42.3150   8
   1   4  10 426.109 40.0648   8
  -1  -4 -10 320.375 24.5076   6
  -1  -4 -10 413.315 27.8125   1
   1   4  10 380.874 25.3741   1
   1   4  10 382.683 42.9101   9
   1   4  10 391.982 45.3175   5
  -1  -4 -11 8051.90 237.801   6
   1   4  11 8043.25 288.946   5
   1   4  11 8433.37 276.524   8
   1   4  11 8665.22 289.322   9
  -1  -4 -11 8579.71 279.856   8
  -1  -4 -12 32.8806 7.34625   6
  -1  -4 -12 32.0112 7.08580   6
   1   4  12 70.4518 20.7712   8
   1   4  12 45.5181 21.2181   5
   1   4  12 49.0325 20.0522   9
  -1  -4 -12 40.3918 16.5273   8
   1   4  13 2768.72 142.728   5
   1   4  13 3096.61 135.645   8
   1   4  13 2956.93 148.104   9
  -1  -4 -13 3051.67 136.922   8
   1   4  14 315.551 44.7711   5
   1   4  14 310.684 40.9675   8
   1   4  14 430.109 52.0499   9
   1   4  15 2536.27 136.973   5
   1   4  15 2743.71 147.489   9
   1   4  15 2906.44 132.979   8
   1   4  15 2529.12 118.381   3
   1   4  16 158.411 39.7932   9
   1   4  16 138.568 31.5798   8
   1   4  17 2908.13 161.860   9
   1   4  17 2809.86 139.109   8
   1   4  18 389.643 59.2095   9
   1   4  18 384.870 49.6805   8
  -1  -5  15 824.854 77.9376   2
  -1  -5  15 833.693 77.9751  10
  -1  -5  15 721.118 73.3842  11
  -1  -5  15 618.217 59.5873   7
  -1  -5  14 87.3939 25.6607   7
  -1  -5  14 113.627 33.5319  11
  -1  -5  14 91.8610 26.3345   8
  -1  -5  14 66.8315 21.5858   9
  -1  -5  14 54.8626 29.2057   2
  -1  -5  14 82.2429 31.4431  10
  -1  -5  13 894.806 77.3135  10
  -1  -5  13 861.980 65.9373   7
  -1  -5  13 832.125 75.0268  11
  -1  -5  13 1053.98 70.2527   8
  -1  -5  13 709.989 56.4076   9
  -1  -5  13 930.006 78.8728   2
  -1  -5  13 940.988 89.1877   4
  -1  -5  12 177.613 36.4820  10
  -1  -5  12 235.391 33.8739   8
  -1  -5  12 222.434 33.1807   7
  -1  -5  12 257.005 41.8616  11
  -1  -5  12 265.352 31.2426   9
  -1  -5  12 171.279 35.1558   2
  -1  -5  12 201.900 44.1756   4
  -1  -5  11 238.188 39.2118  10
  -1  -5  11 266.490 34.5159   8
  -1  -5  11 334.860 39.4128   7
  -1  -5  11 312.860 43.4136  11
  -1  -5  11 229.772 16.9082   6
  -1  -5  11 149.893 40.4332   4
  -1  -5  11 287.926 30.8958   9
  -1  -5  11 369.155 48.0737   2
  -1  -5  10 2112.77 90.8491   9
  -1  -5  10 2297.97 131.815   4
  -1  -5  10 1911.97 101.608   7
  -1  -5  10 1900.85 109.875  10
  -1  -5  10 2056.43 76.0869   6
  -1  -5  10 2163.61 116.417  11
  -1  -5  10 2123.40 118.246   2
  -1  -5   9 910.322 69.3856  10
  -1  -5   9 931.852 79.8662   4
  -1  -5   9 983.718 65.4144   7
  -1  -5   9 978.556 70.8957  11
  -1  -5   9 1083.45 77.2993   2
  -1  -5   9 957.763 49.9880   1
  -1  -5   9 936.144 46.3078   6
  -1  -5   9 947.294 52.2671   9
  -1  -5   8 1341.96 60.6354   9
  -1  -5   8 1201.79 57.3316   6
  -1  -5   8 1351.38 86.4019   2
  -1  -5   8 1345.48 62.9493   1
  -1  -5   8 1249.60 80.4608  11
  -1  -5   8 1325.76 82.4112  10
   1   5  -8 1273.61 59.3274   1
  -1  -5   7 555.699 32.0661   9
  -1  -5   7 419.791 45.4802   2
  -1  -5   7 576.582 57.1900   4
   1   5  -7 509.252 23.7119   3
  -1  -5   7 495.127 33.4190   6
  -1  -5   7 528.441 36.4622   1
   1   5  -7 532.518 35.6352   1
  -1  -5   7 522.065 47.4700  10
  -1  -5   7 468.953 45.7284  11
  -1  -5   6 1606.95 86.9900  11
   1   5  -6 1539.84 70.3168   1
  -1  -5   6 1716.34 73.1483   1
  -1  -5   6 1836.43 94.5556   2
   1   5  -6 1636.85 59.3249   3
  -1  -5   6 1519.26 85.0078  10
  -1  -5   6 1477.61 94.2546   4
  -1  -5   6 1497.96 59.2325   9
  -1  -5   5 7.92833 4.74423   9
  -1  -5   5-3.84428 11.9494   2
   1   5  -5 7.08252 6.50458   3
   1   5  -5-3.30398 11.5862  10
  -1  -5   5-6.82206 10.6029  10
  -1  -5   5 24.7389 10.1088   1
   1   5  -5 20.2279 10.1023   1
  -1  -5   5 4.52110 14.6779   4
   1   5  -5-4.53587 12.7531   4
   1   5  -5-3.28082 12.2992  11
  -1  -5   5 6.81702 9.03577  11
  -1  -5   4 8345.45 278.901  11
   1   5  -4 8460.33 279.617  11
   1   5  -4 8690.17 280.329  10
  -1  -5   4 9061.73 282.394  10
  -1  -5   4 8857.46 268.492   1
   1   5  -4 9021.70 270.103   1
   1   5  -4 9002.97 299.962   4
  -1  -5   4 9037.31 299.739   4
  -1  -5   3 2811.42 113.772  11
   1   5  -3 2875.86 115.268  11
   1   5  -3 2887.00 108.691   1
  -1  -5   3 2992.20 108.645   1
   1   5  -3 2704.89 113.412  10
  -1  -5   3 2834.10 113.714  10
   1   5  -3 2962.35 129.914   4
  -1  -5   3 2785.15 126.697   4
  -1  -5   3 2662.96 93.1902   5
  -1  -5   2 21711.7 581.499   1
   1   5  -2 20983.5 581.506   1
  -1  -5   2 19970.8 568.664   5
  -1  -5   2 22143.9 605.260   4
   1   5  -2 19869.6 572.742   5
  -1  -5   2 20774.9 584.922  10
  -1  -5   2 19892.1 584.172  11
  -1  -5   1 8984.88 261.465   1
  -1  -5   1 8600.21 276.222   4
  -1  -5   1 8369.79 254.426   5
   1   5  -1 8086.91 257.394   5
  -1  -5   1 8544.24 261.776  10
  -1  -5   1 8439.81 261.047  11
  -1  -5   0 22756.9 640.436  11
   1   5   0 22545.4 644.505   5
  -1  -5   0 22642.2 637.555   8
   1   5   0 23643.1 616.069   9
  -1  -5   0 23433.4 643.349   1
  -1  -5   0 23479.0 655.973   4
  -1  -5   0 21260.3 638.969   5
  -1  -5   0 23003.1 640.346  10
  -1  -5  -1 1725.68 72.0830   8
  -1  -5  -1 1751.53 72.0195  10
  -1  -5  -1 1574.30 72.8203   1
  -1  -5  -1 1569.56 70.0384  11
   1   5   1 1690.98 74.0564  11
   1   5   1 1730.19 74.9602  10
   1   5   1 1714.08 86.9001   4
  -1  -5  -1 1601.82 75.1110   5
  -1  -5  -2 4624.38 164.166   5
   1   5   2 4680.89 157.083  11
  -1  -5  -2 4972.10 159.975   1
   1   5   2 4792.23 160.192   1
   1   5   2 4679.99 156.947  10
  -1  -5  -2 4580.08 156.907   8
   1   5   3 4312.83 145.561  10
   1   5   3 4318.95 146.099  11
   1   5   3 4269.88 148.927   1
  -1  -5  -3 4587.40 149.776   8
  -1  -5  -3 4057.19 154.601   5
   1   5   3 4282.03 159.496   5
   1   5   4 4777.05 160.920  10
   1   5   4 4855.46 163.522   1
   1   5   4 4810.87 162.034  11
   1   5   4 5127.77 168.808   8
  -1  -5  -4 4850.21 146.294   7
   1   5   4 4962.27 178.877   5
   1   5   5 10183.9 304.898   1
  -1  -5  -5 10437.7 305.840   1
   1   5   5 10170.9 304.566  11
   1   5   5 10318.7 305.997  10
   1   5   5 10313.9 325.847   5
   1   5   5 10384.8 311.254   8
  -1  -5  -5 9921.72 281.154   7
   1   5   6 4251.91 154.494   8
  -1  -5  -6 4239.14 120.566   7
  -1  -5  -6 4302.97 154.458   8
   1   5   6 4234.02 167.204   5
   1   5   6 4233.52 146.831   1
  -1  -5  -6 4393.69 148.170   1
   1   5   7 6816.17 228.923   8
  -1  -5  -7 6819.77 227.694   8
   1   5   7 6998.61 244.429   5
  -1  -5  -7 6971.19 218.333   1
   1   5   7 6795.22 216.615   1
   1   5   8 4553.38 170.288   8
  -1  -5  -8 4654.42 158.662   1
   1   5   8 4606.21 157.073   1
   1   5   8 4834.46 187.924   5
  -1  -5  -8 4741.04 171.353   8
  -1  -5  -9 1352.66 75.8418   8
   1   5   9 1252.50 74.6716   8
  -1  -5  -9 1350.31 63.2743   6
   1   5   9 1382.35 80.5312   9
  -1  -5  -9 1258.05 63.6579   1
   1   5   9 1345.74 63.5623   1
   1   5   9 1391.56 87.3253   5
   1   5  10 1202.22 72.8304   8
  -1  -5 -10 1161.07 57.3580   6
   1   5  10 1262.20 79.8212   9
  -1  -5 -10 1204.46 60.2039   1
   1   5  10 1208.13 57.2571   1
   1   5  10 1169.46 81.3642   5
  -1  -5 -10 1366.80 76.2699   8
   1   5  11 2390.48 114.361   8
  -1  -5 -11 2409.59 92.2257   6
  -1  -5 -11 2556.06 117.969   8
   1   5  11 2478.93 128.563   5
   1   5  11 2484.73 125.355   9
  -1  -5 -11 2505.95 95.4441   1
   1   5  12 244.105 37.9581   9
   1   5  12 215.489 31.4764   8
  -1  -5 -12 195.036 20.1319   6
   1   5  12 283.923 42.2705   5
  -1  -5 -12 212.489 21.1068   1
  -1  -5 -12 234.818 34.5066   8
   1   5  13 4412.46 171.460   8
   1   5  13 4373.72 186.272   9
  -1  -5 -13 4339.89 173.312   8
   1   5  13 4480.51 189.720   5
  -1  -5 -13 3812.98 126.311   6
   1   5  14 683.012 59.8421   8
   1   5  14 708.740 70.3317   9
  -1  -5 -14 675.837 60.7774   8
   1   5  14 736.903 69.8839   5
   1   5  15 1255.19 93.8660   5
   1   5  15 1269.95 97.1542   9
   1   5  15 1253.04 83.5063   8
   1   5  16 61.9695 32.3396   9
   1   5  16 102.367 29.3346   8
   1   5  17 65.6264 35.5745   9
   1   5  17 95.3642 30.9207   8
   1   5  18 62.1448 32.5900   9
   1   5  18 51.5495 27.7909   8
  -1  -6  15 1455.84 105.144  10
  -1  -6  15 1569.50 112.184   2
  -1  -6  15 1458.82 94.0394   7
  -1  -6  15 1445.82 104.400  11
  -1  -6  14 18.7068 24.7976  11
  -1  -6  14 13.6973 17.6486   8
  -1  -6  14 12.4993 22.6888  10
  -1  -6  14 6.62791 26.3571   2
  -1  -6  14 47.7652 24.9279   7
  -1  -6  13 913.717 59.9388   9
  -1  -6  13 1035.16 72.9774   8
  -1  -6  13 912.782 71.3124   7
  -1  -6  13 944.093 79.5620  11
  -1  -6  13 963.736 80.8724  10
  -1  -6  13 889.334 82.5494   2
  -1  -6  13 960.161 94.5269   4
  -1  -6  12 427.173 37.7928   9
  -1  -6  12 510.804 51.5239   8
  -1  -6  12 456.614 48.1685   7
  -1  -6  12 493.163 55.8496  11
  -1  -6  12 369.530 21.0037   6
  -1  -6  12 402.014 51.3395  10
  -1  -6  12 436.964 64.3541   4
  -1  -6  12 457.587 57.3616   2
  -1  -6  11 1983.82 112.690  10
  -1  -6  11 2042.05 105.109   8
  -1  -6  11 1717.30 100.483   7
  -1  -6  11 2138.65 116.415  11
  -1  -6  11 1869.60 73.4548   6
  -1  -6  11 1783.64 115.780   2
  -1  -6  11 1816.14 83.1518   9
  -1  -6  11 1869.57 126.242   4
  -1  -6  10 1504.10 70.7244   9
  -1  -6  10 1653.00 72.6555   1
  -1  -6  10 1589.74 104.191   2
  -1  -6  10 1603.82 92.4697   7
  -1  -6  10 1568.73 97.2149  11
  -1  -6  10 1497.01 67.5424   6
  -1  -6  10 1627.90 99.3566  10
  -1  -6  10 1580.75 111.795   4
  -1  -6   9 2504.58 124.245  11
  -1  -6   9 2272.34 88.8708   9
   1   6  -9 2164.10 129.729   4
  -1  -6   9 2206.82 113.158   7
  -1  -6   9 2216.66 90.5541   6
  -1  -6   9 2397.10 121.259  10
  -1  -6   9 2381.84 129.424   2
  -1  -6   9 2434.43 96.9490   1
  -1  -6   9 2347.67 136.130   4
  -1  -6   8 126.544 27.2554  10
  -1  -6   8 110.732 14.7766   9
   1   6  -8 115.217 31.7575   4
  -1  -6   8 80.4899 27.9595   4
  -1  -6   8 117.110 26.6301   7
  -1  -6   8 76.5403 16.1576   6
   1   6  -8 106.139 18.4286   1
  -1  -6   8 102.428 19.8296   1
  -1  -6   8 135.365 27.2120  11
  -1  -6   8 94.3502 26.5923   2
  -1  -6   7 12.6733 11.1983  10
  -1  -6   7 3.66121 5.94418   9
  -1  -6   7-11.6622 23.1848   4
   1   6  -7 23.1332 17.9760   4
  -1  -6   7 15.4162 15.3242   7
  -1  -6   7-4.70992 10.5850   6
  -1  -6   7 21.0967 14.7957  11
   1   6  -7 5.18398 4.85979   3
  -1  -6   7 14.8027 17.3024   2
  -1  -6   7 10.5058 10.1493   1
   1   6  -7 2.51670 9.13544   1
  -1  -6   6 50.5414 15.2298   1
   1   6  -6 44.8463 14.2724   1
  -1  -6   6 61.4016 7.67935   9
  -1  -6   6 37.2397 19.5608   2
  -1  -6   6 36.7194 12.2218   6
   1   6  -6 60.5357 19.4723  11
  -1  -6   6 54.9686 17.7035  11
  -1  -6   6 60.2093 25.1697   4
  -1  -6   6 50.8957 17.2675  10
   1   6  -6 68.7828 19.9891  10
   1   6  -6 57.2557 10.2389   3
  -1  -6   5 74.0868 22.4837   2
   1   6  -5 111.366 14.4966   3
   1   6  -5 61.5070 19.0132  11
  -1  -6   5 87.2690 20.2863  11
  -1  -6   5 91.0077 17.7041   1
   1   6  -5 70.5363 16.0374   1
  -1  -6   5 97.3587 25.9587   4
   1   6  -5 65.4631 18.8041  10
  -1  -6   5 109.276 21.1638  10
  -1  -6   4 1070.08 78.0291   4
  -1  -6   4 1066.42 59.2682   1
   1   6  -4 1089.56 61.0205   1
   1   6  -4 1025.75 64.9514  10
  -1  -6   4 1068.18 64.6436  10
   1   6  -4 1072.38 66.1250  11
  -1  -6   4 1003.15 62.9523  11
   1   6  -3 289.212 32.8474  11
  -1  -6   3 304.238 32.0921  11
  -1  -6   3 442.723 45.7521   4
  -1  -6   3 321.596 23.8512   5
  -1  -6   3 318.214 30.5581   1
   1   6  -3 333.807 32.1194   1
   1   6  -3 366.356 43.5498   4
   1   6  -3 368.249 35.7662  10
  -1  -6   3 285.979 31.3280  10
   1   6  -2 90.5375 18.8779  11
  -1  -6   2 77.9540 17.2698  11
   1   6  -2 94.8995 18.2710   1
  -1  -6   2 82.7366 17.1225   1
   1   6  -2 81.0646 15.2168   5
  -1  -6   2 79.3660 14.2430   5
  -1  -6   2 95.8516 22.8915   4
   1   6  -2 127.721 25.9536   4
  -1  -6   2 95.1742 18.0786  10
   1   6  -2 93.3523 17.4083  10
  -1  -6   1 410.453 35.0911   1
  -1  -6   1 392.832 33.8308  11
   1   6  -1 378.297 33.5713   5
  -1  -6   1 434.979 35.1463  10
  -1  -6   1 433.444 32.7213   5
  -1  -6   1 501.948 45.9939   4
  -1  -6   0 624.385 41.8520  11
  -1  -6   0 590.367 42.4816   1
   1   6   0 621.681 27.3376   9
  -1  -6   0 580.161 40.1998   8
  -1  -6   0 679.538 43.3963  10
  -1  -6   0 602.675 41.9713   5
  -1  -6   0 641.750 51.1654   4
   1   6   0 622.136 44.5249   5
   1   6   1 2427.67 81.2428   9
  -1  -6  -1 2301.63 94.9008  10
  -1  -6  -1 2334.12 98.7947   1
  -1  -6  -1 2354.49 96.8630   8
  -1  -6  -1 2514.65 97.6945  11
   1   6   1 2232.85 101.878   5
  -1  -6  -1 2563.72 112.386   4
  -1  -6  -1 2338.11 100.159   5
   1   6   2 1046.05 56.9170  11
  -1  -6  -2 989.926 57.1000   1
   1   6   2 1040.68 47.0616   9
  -1  -6  -2 1038.11 56.4433   8
   1   6   2 1009.51 56.0064  10
  -1  -6  -2 970.515 59.5624   5
   1   6   3 749.552 42.4125   9
   1   6   3 845.426 49.4204  10
  -1  -6  -3 700.717 46.9485   8
  -1  -6  -3 755.768 41.0577   7
   1   6   3 918.595 53.2391   1
   1   6   3 791.073 47.9267  11
  -1  -6  -3 847.304 55.4320   5
   1   6   4 377.191 30.2510   9
   1   6   4 370.498 31.1779  10
   1   6   4 307.334 30.9504   1
  -1  -6  -4 356.283 24.4518   7
   1   6   4 315.450 29.9334  11
   1   6   4 396.839 40.3489   5
   1   6   5 349.806 33.7460   8
  -1  -6  -5 377.792 23.3808   7
   1   6   5 350.544 32.4342   1
  -1  -6  -5 403.514 34.4967   1
   1   6   5 347.093 31.7838  11
   1   6   5 429.937 42.5746   5
   1   6   5 388.190 32.9400  10
  -1  -6  -6 2615.16 84.9486   7
   1   6   6 2642.67 113.284   8
   1   6   6 2890.49 110.951  10
  -1  -6  -6 2750.38 109.090   1
   1   6   6 2503.18 106.393   1
   1   6   6 2746.34 127.345   5
   1   6   6 2629.44 108.566  11
   1   6   7 732.229 52.8489   8
  -1  -6  -7 753.142 29.1039   7
   1   6   7 814.956 50.5987   1
  -1  -6  -7 753.267 49.2783   1
   1   6   7 868.847 53.2369  11
   1   6   7 779.232 62.5089   5
  -1  -6  -7 836.743 55.5199   8
  -1  -6  -8 4435.39 165.373   8
   1   6   8 4202.99 164.248   8
  -1  -6  -8 4501.72 180.613   5
   1   6   8 4255.73 179.497   5
   1   6   8 4353.85 166.949   9
  -1  -6  -8 4391.70 155.708   1
   1   6   8 4137.31 152.801   1
  -1  -6  -9 2203.98 104.135   8
  -1  -6  -9 2086.00 92.0186   6
   1   6   9 2144.59 103.726   8
   1   6   9 2137.19 116.190   5
   1   6   9 2210.00 108.587   9
  -1  -6  -9 2086.12 93.1683   1
   1   6   9 2131.43 92.5981   1
  -1  -6 -10 3322.08 136.169   8
  -1  -6 -10 3024.19 117.400   6
   1   6  10 3017.62 132.490   8
   1   6  10 2954.26 147.117   5
   1   6  10 3050.27 139.140   9
   1   6  10 2942.22 115.898   1
  -1  -6 -10 3053.34 119.258   1
  -1  -6 -11 208.469 32.0057   8
   1   6  11 195.460 31.1946   8
  -1  -6 -11 163.226 21.5487   6
   1   6  11 161.622 33.0208   5
   1   6  11 213.310 34.6851   9
  -1  -6 -11 254.140 27.4403   1
   1   6  12 908.571 65.8496   8
  -1  -6 -12 871.321 49.3278   6
  -1  -6 -12 785.713 49.5150   1
  -1  -6 -12 945.327 68.0717   8
   1   6  12 982.846 75.0734   9
   1   6  12 794.206 72.0367   5
   1   6  13 1153.72 89.6483   5
  -1  -6 -13 1085.12 53.9179   6
   1   6  13 1031.05 73.5249   8
  -1  -6 -13 995.241 54.2217   1
   1   6  13 1191.62 87.1730   9
  -1  -6 -13 1192.31 79.1054   8
   1   6  14 1629.80 95.3507   8
   1   6  14 1685.39 109.559   9
  -1  -6 -14 1636.20 97.3808   8
   1   6  14 1648.50 108.730   5
  -1  -6 -14 1425.90 61.3999   6
   1   6  15 2529.08 117.943   8
   1   6  15 2716.26 141.098   9
  -1  -6 -15 2434.93 117.653   8
  -1  -6 -15 1629.48 53.2751   6
  -1  -6 -15 1572.75 53.2330   6
   1   6  15 2447.22 133.440   5
   1   6  16 1198.10 81.6042   3
   1   6  16 1291.31 103.668   9
   1   6  16 1260.14 86.8939   8
   1   6  17 1648.60 120.635   9
   1   6  17 1727.49 104.895   8
   1   6  18 65.0034 38.1110   9
   1   6  18 63.4120 28.9252   8
  -1  -7  14 55.4086 28.2896  10
  -1  -7  14 46.7004 23.8519   7
  -1  -7  14 49.7774 29.0722   2
  -1  -7  14 30.8597 24.5678  11
  -1  -7  13 734.861 68.7676  11
  -1  -7  13 568.788 57.1583   7
  -1  -7  13 502.464 58.4808  10
  -1  -7  13 550.252 68.0788   2
  -1  -7  13 664.151 61.0595   8
  -1  -7  12 249.791 26.9357   9
  -1  -7  12 302.980 41.2565   8
  -1  -7  12 292.087 42.8641   7
  -1  -7  12 286.072 49.1797   2
  -1  -7  12 338.585 46.5496  11
  -1  -7  12 264.472 42.7358  10
  -1  -7  12 341.516 59.0045   4
  -1  -7  11 1649.13 73.7125   9
  -1  -7  11 1705.69 116.416   2
  -1  -7  11 1747.43 79.1644   1
  -1  -7  11 1598.97 100.380   7
  -1  -7  11 1722.93 106.554  11
  -1  -7  11 1888.24 78.7166   6
  -1  -7  11 1940.47 111.575  10
  -1  -7  11 1918.67 132.736   4
  -1  -7  10 874.271 45.0271   9
   1   7 -10 868.435 85.1630   4
  -1  -7  10 852.698 69.2674   7
  -1  -7  10 824.871 50.3161   6
  -1  -7  10 947.380 73.6868  10
  -1  -7  10 1004.08 75.2428  11
  -1  -7  10 886.131 79.9133   2
  -1  -7  10 955.402 55.9447   1
  -1  -7  10 848.746 86.6423   4
  -1  -7   9 4287.44 139.645   9
   1   7  -9 4807.19 214.279   4
  -1  -7   9 4346.99 183.794   7
  -1  -7   9 4493.63 158.481   6
  -1  -7   9 4634.50 188.769  10
  -1  -7   9 4952.08 192.720  11
  -1  -7   9 4720.78 164.159   1
  -1  -7   9 4413.41 201.240   2
  -1  -7   9 4635.25 216.222   4
  -1  -7   8 2612.00 108.536   1
  -1  -7   8 2640.61 126.316  10
  -1  -7   8 2319.64 79.5136   9
   1   7  -8 2706.85 147.646   4
  -1  -7   8 2698.32 140.762   2
  -1  -7   8 2511.36 123.968   7
  -1  -7   8 2443.17 102.842   6
  -1  -7   8 2925.82 130.860  11
  -1  -7   8 2719.07 148.697   4
  -1  -7   7 2908.70 131.855  11
   1   7  -7 2704.66 88.5728   3
  -1  -7   7 2810.12 150.793   4
   1   7  -7 2697.51 147.634   4
  -1  -7   7 2520.01 125.149   7
  -1  -7   7 2555.46 109.956   6
  -1  -7   7 2845.54 130.811  10
  -1  -7   7 2772.67 141.264   2
  -1  -7   7 2937.32 116.966   1
  -1  -7   6 3773.91 156.341  11
   1   7  -6 3790.15 158.005  11
   1   7  -6 3728.59 125.212   3
   1   7  -6 3851.62 158.815  10
  -1  -7   6 3711.12 155.940  10
   1   7  -6 3732.01 179.872   4
  -1  -7   6 3687.01 156.296   7
  -1  -7   6 3768.58 141.961   6
  -1  -7   6 3745.59 144.845   1
  -1  -7   6 4104.18 184.279   4
  -1  -7   6 3920.15 171.815   2
   1   7  -5 2140.40 129.061   4
  -1  -7   5 2383.57 112.245   7
  -1  -7   5 2683.47 137.345   4
  -1  -7   5 2197.73 110.243  11
   1   7  -5 2443.12 114.867  11
   1   7  -5 2516.11 115.357  10
  -1  -7   5 2247.06 110.662  10
  -1  -7   5 2279.98 103.459   1
  -1  -7   4 11579.7 383.228   4
  -1  -7   4 11273.1 346.026   1
   1   7  -4 11107.8 356.207  11
  -1  -7   4 11540.0 355.640  11
   1   7  -4 11154.0 356.847  10
  -1  -7   4 10798.2 351.696  10
  -1  -7   3 3503.70 154.525   4
  -1  -7   3 3142.94 125.946   1
   1   7  -3 2999.70 115.425   5
   1   7  -3 3165.65 132.917  11
  -1  -7   3 2842.36 125.575  11
  -1  -7   3 3030.67 127.850  10
   1   7  -3 3135.99 132.149  10
  -1  -7   2 28072.4 788.639   5
  -1  -7   2 30897.8 838.423   4
  -1  -7   2 28782.8 804.110   1
   1   7  -2 28135.3 797.943   5
  -1  -7   2 28574.0 803.713  11
   1   7  -2 28073.9 809.926  11
   1   7  -2 27886.7 809.257  10
  -1  -7   2 29146.0 804.993  10
  -1  -7   1 6284.72 214.718   5
  -1  -7   1 6768.75 224.662   1
   1   7  -1 6633.97 223.239   5
  -1  -7   1 6867.87 222.498  11
   1   7  -1 6576.50 227.582  11
  -1  -7   1 6548.15 220.730  10
   1   7  -1 6465.20 225.522  10
  -1  -7   0 14804.7 446.144   1
  -1  -7   0 15124.0 442.504  11
  -1  -7   0 14630.3 440.476   8
   1   7   0 15078.8 412.208   9
  -1  -7   0 14978.3 442.728  10
   1   7   0 14933.0 450.487   5
  -1  -7   0 15725.9 469.917   4
  -1  -7   0 15186.2 443.886   5
  -1  -7  -1 6182.44 210.504   1
  -1  -7  -1 6125.77 204.258  11
  -1  -7  -1 6252.65 205.009  10
   1   7   1 6184.83 184.378   9
  -1  -7  -1 6564.77 228.726   4
  -1  -7  -1 6091.10 210.258   5
   1   7   1 6074.65 216.014   5
  -1  -7  -1 5843.96 203.900   8
  -1  -7  -2 8425.65 268.553   1
  -1  -7  -2 8362.96 255.788   7
  -1  -7  -2 8333.62 264.052   8
   1   7   2 8443.16 247.341   9
   1   7   2 8059.51 276.062   5
  -1  -7  -2 7951.72 270.662   5
   1   7   3 1765.29 84.7781  10
   1   7   3 1720.65 84.6227  11
  -1  -7  -3 1806.34 86.3764   8
  -1  -7  -3 1877.96 77.4673   7
   1   7   3 1855.56 76.9065   9
  -1  -7  -3 1854.18 94.1326   5
   1   7   4 16279.8 473.702  11
  -1  -7  -4 15952.2 475.199   8
  -1  -7  -4 16367.6 457.600   7
   1   7   4 15854.1 464.978   9
   1   7   4 16139.0 473.558  10
   1   7   4 16436.8 478.532   1
   1   7   5 1226.78 61.5974   1
  -1  -7  -5 1217.66 62.2167   1
   1   7   5 1257.02 60.3464  11
   1   7   5 1226.23 73.2803   5
   1   7   5 1323.06 66.6840   8
  -1  -7  -5 1308.52 45.9074   7
   1   7   5 1126.97 57.8150  10
   1   7   6 15718.4 466.737   1
  -1  -7  -6 15796.2 466.749   1
  -1  -7  -6 15700.1 436.227   7
   1   7   6 15823.0 473.444   8
   1   7   6 15490.2 463.669  11
   1   7   6 16080.0 490.619   5
   1   7   6 15610.4 463.629  10
  -1  -7  -7 1358.40 73.6442   1
   1   7   7 1322.32 72.7516   1
   1   7   7 1333.22 76.8475   8
  -1  -7  -7 1380.82 77.0769   8
  -1  -7  -7 1280.96 50.0254   7
   1   7   7 1374.95 73.8057  11
   1   7   7 1329.94 87.7156   5
   1   7   7 1353.35 73.5767  10
   1   7   8 3513.08 136.722  10
  -1  -7  -8 3414.27 139.035   8
   1   7   8 3250.73 139.905   8
  -1  -7  -8 3132.43 96.4993   7
  -1  -7  -8 3315.18 103.440   2
   1   7   8 3306.54 133.290  11
   1   7   8 3164.90 151.716   5
  -1  -7  -8 3267.53 131.109   1
   1   7   8 3375.44 132.450   1
   1   7   9 294.049 32.1278   1
  -1  -7  -9 264.067 30.4821   1
   1   7   9 293.060 35.9087   8
  -1  -7  -9 243.397 33.0542   8
  -1  -7  -9 241.721 13.6341   2
  -1  -7  -9 247.372 13.5047   2
   1   7   9 298.387 42.1401   5
   1   7  10 2492.43 124.141   9
  -1  -7 -10 2459.83 117.076   8
   1   7  10 2307.62 105.281   1
  -1  -7 -10 2526.03 108.942   1
   1   7  10 2603.24 137.148   5
   1   7  10 2536.56 119.468   8
   1   7  11 181.269 32.8444   9
   1   7  11 204.501 32.8589   8
  -1  -7 -11 256.845 35.4306   8
   1   7  11 202.491 39.0826   5
   1   7  11 220.107 26.9193   1
  -1  -7 -11 226.926 28.7238   1
   1   7  12 1855.88 98.1608   8
   1   7  12 1723.71 109.820   5
  -1  -7 -12 2058.05 103.795   8
   1   7  12 1800.67 106.253   9
  -1  -7 -12 1789.00 81.6282   1
  -1  -7 -13 90.4065 24.4999   8
  -1  -7 -13 64.3276 16.6887   1
   1   7  13 98.7214 26.1348   8
  -1  -7 -13 84.0055 17.1532   6
   1   7  13 41.2472 25.9727   9
   1   7  13 58.3957 25.8698   5
  -1  -7 -14 270.950 40.4023   8
  -1  -7 -14 216.990 25.8577   1
   1   7  14 223.186 42.7312   9
  -1  -7 -14 271.337 27.5374   6
   1   7  14 248.780 46.7379   5
   1   7  14 224.323 37.1084   8
   1   7  15 35.3009 24.5878   8
   1   7  15 54.6079 28.6345   9
  -1  -7 -15 44.2263 12.9812   6
  -1  -7 -15 62.6478 26.3757   8
  -1  -7 -16 0.79783 5.44459   6
  -1  -7 -16 10.5158 5.46787   6
   1   7  16-7.34785 25.7656   9
   1   7  16-10.3777 21.1965   8
   1   7  17 150.176 42.0238   9
   1   7  17 106.481 30.9229   8
   1   7  18 75.2392 39.9890   9
   1   7  18 65.0746 28.8050   8
  -1  -8  14 22.7347 27.5118   2
  -1  -8  14 24.2092 24.7300  11
  -1  -8  14 36.3419 24.0894  10
  -1  -8  14 5.59793 26.2368   7
  -1  -8  13 1555.40 103.630   7
  -1  -8  13 1573.99 118.627   2
  -1  -8  13 1813.70 111.304  11
  -1  -8  13 1544.74 101.538   8
  -1  -8  13 1623.14 107.687  10
  -1  -8  12-5.74602 22.2041  10
  -1  -8  12 7.32168 27.4474   2
  -1  -8  12 16.3488 21.6692   7
  -1  -8  12 28.7102 24.6610  11
  -1  -8  11 1206.90 87.7722  10
  -1  -8  11 1275.68 100.964   2
  -1  -8  11 1195.20 64.5681   6
  -1  -8  11 1156.29 85.8615  11
  -1  -8  11 1127.91 85.8704   7
  -1  -8  10 3.14306 12.4969   1
   1   8 -10-23.9126 27.9500   4
  -1  -8  10-7.91821 31.4830   4
  -1  -8  10-5.22063 18.3062   7
  -1  -8  10 5.29080 17.8774  10
  -1  -8  10 11.5861 14.3638   6
  -1  -8  10-13.6954 32.0869   2
  -1  -8  10 26.4276 21.0153  11
  -1  -8   9 1178.75 80.6270  11
   1   8  -9 1230.34 102.194   4
  -1  -8   9 1167.51 82.8001   7
  -1  -8   9 969.590 62.0849   6
  -1  -8   9 1148.25 98.3513   4
  -1  -8   9 1043.18 76.9530  10
  -1  -8   9 1180.08 68.4429   1
  -1  -8   9 1031.89 90.3250   2
  -1  -8   8 586.634 47.8409   1
  -1  -8   8 537.225 67.9885   4
   1   8  -8 649.338 72.5552   4
  -1  -8   8 643.733 59.7983   7
  -1  -8   8 529.827 44.2108   6
  -1  -8   8 594.520 55.7857  10
  -1  -8   8 571.925 63.5693   2
  -1  -8   8 517.263 52.1841  11
  -1  -8   7 1100.81 75.9602  11
   1   8  -7 1112.10 75.8773  11
   1   8  -7 1178.50 47.8720   3
  -1  -8   7 1083.16 93.3187   4
   1   8  -7 1086.34 94.3300   4
  -1  -8   7 1124.10 78.1380   7
  -1  -8   7 915.835 61.5789   6
   1   8  -7 1009.23 74.1380  10
  -1  -8   7 1102.52 75.8223  10
  -1  -8   7 1038.34 84.9306   2
  -1  -8   7 945.727 64.5525   1
  -1  -8   6 602.280 53.5849  11
   1   8  -6 624.337 54.4439  11
   1   8  -6 601.296 36.8935   3
   1   8  -6 511.653 51.2636  10
  -1  -8   6 615.230 52.9782  10
   1   8  -6 523.596 64.6466   4
  -1  -8   6 512.742 51.6051   7
  -1  -8   6 595.369 46.8704   6
  -1  -8   6 608.905 66.7371   4
  -1  -8   6 501.725 45.0268   1
  -1  -8   6 519.246 59.4887   2
  -1  -8   5 510.735 61.2875   4
  -1  -8   5 471.429 47.7384   7
  -1  -8   5 483.368 42.3135   6
  -1  -8   5 528.619 48.3521  11
   1   8  -5 490.361 48.7424  11
  -1  -8   5 405.300 41.3366   1
   1   8  -5 413.513 56.6118   4
   1   8  -5 466.042 46.8222  10
  -1  -8   5 593.312 50.3814  10
   1   8  -4 4015.52 188.410   4
  -1  -8   4 3923.69 157.286   7
  -1  -8   4 3619.68 150.529  10
   1   8  -4 3601.28 155.411  10
  -1  -8   4 4132.74 183.882   4
  -1  -8   4 3566.31 150.041  11
   1   8  -4 3751.85 156.057  11
  -1  -8   4 3538.30 146.737   1
   1   8  -3 603.749 66.5397   4
  -1  -8   3 701.192 54.6987   7
   1   8  -3 696.626 56.3055  10
  -1  -8   3 598.493 50.4137  10
  -1  -8   3 761.265 68.1993   4
   1   8  -3 721.753 48.5996   5
   1   8  -3 777.034 58.5165  11
  -1  -8   3 706.657 54.0475  11
  -1  -8   3 789.612 55.4159   1
   1   8  -2 51.0902 16.5540  10
  -1  -8   2 54.6923 16.8215   7
  -1  -8   2 69.2912 17.8605  10
  -1  -8   2 97.0334 20.0884  11
   1   8  -2 58.8760 18.4663  11
   1   8  -2 38.6317 19.1528   4
  -1  -8   2 75.3417 23.7133   4
   1   8  -2 73.7972 17.8661   5
  -1  -8   2 59.8651 19.8701   1
  -1  -8   1 59.7436 17.8050   1
  -1  -8   1 46.3123 15.2682  11
   1   8  -1 60.4946 17.4292  10
  -1  -8   1 91.6665 27.8726   4
   1   8  -1 95.2261 19.8933   5
   1   8  -1 64.4440 18.1824  11
  -1  -8   1 43.0163 14.2968  10
   1   8  -1 59.3147 6.44259   9
   1   8   0 168.539 15.3215   9
  -1  -8   0 194.756 25.6730  10
  -1  -8   0 192.981 27.9348   1
   1   8   0 135.073 25.6033  10
  -1  -8   0 249.795 36.7539   4
   1   8   0 161.964 26.8561   5
  -1  -8   0 203.703 27.4496   5
  -1  -8   0 206.825 27.2716   8
  -1  -8   0 208.922 27.7036  11
   1   8   0 200.469 29.5844  11
  -1  -8  -1 2901.76 126.072   1
  -1  -8  -1 3118.93 128.440   5
   1   8   1 2806.57 129.813   5
  -1  -8  -1 2782.40 137.626   4
  -1  -8  -1 2926.19 121.961   8
  -1  -8  -1 2977.99 121.814  11
   1   8   1 3022.14 102.019   9
  -1  -8  -1 2810.23 118.890  10
  -1  -8  -2 1093.11 67.4429   1
  -1  -8  -2 984.411 60.5513  11
   1   8   2 938.612 68.3941   5
  -1  -8  -2 1075.04 68.7731   5
  -1  -8  -2 1060.97 63.5775   8
  -1  -8  -2 1022.77 61.9850  10
   1   8   2 1006.00 50.4752   9
   1   8   3 426.479 39.3212  11
   1   8   3 423.153 39.7000  10
  -1  -8  -3 440.579 43.7075   5
  -1  -8  -3 416.304 34.0357   7
  -1  -8  -3 394.268 38.4153   8
   1   8   3 410.742 32.5942   9
   1   8   4 864.401 51.6858   9
   1   8   4 854.540 59.8993   1
   1   8   4 827.031 56.8240  10
  -1  -8  -4 793.406 62.4152   5
   1   8   4 907.390 58.6351  11
  -1  -8  -4 946.270 60.1103   8
  -1  -8  -4 850.699 48.9378   7
   1   8   5 909.506 62.8980   8
  -1  -8  -5 846.589 46.0594   7
   1   8   5 830.346 67.7908   5
  -1  -8  -5 911.232 60.3515   1
   1   8   5 747.488 56.7330   1
   1   8   5 733.478 54.4995  10
   1   8   5 811.753 55.9999  11
  -1  -8  -6 6768.89 206.585   7
   1   8   6 6907.18 239.809   8
  -1  -8  -6 6790.60 232.274   1
   1   8   6 6456.77 232.541   1
   1   8   6 6536.02 251.646   5
   1   8   6 6744.82 266.555   4
   1   8   6 6785.43 230.436  10
   1   8   6 6911.85 231.595  11
   1   8   7 66.2714 18.9198   1
  -1  -8  -7 31.8648 17.2644   1
  -1  -8  -7 30.6599 9.61979   7
  -1  -8  -7 26.4932 16.2788   8
   1   8   7 37.3963 17.8672   8
   1   8   7 18.1010 13.1705   9
   1   8   7 34.8971 15.0138  10
   1   8   7 37.4438 20.0719   5
  -1  -8  -7 36.6538 17.7159   5
   1   8   7 49.0138 17.0721  11
  -1  -8  -8 6770.88 232.864   1
   1   8   8 6426.34 230.606   1
  -1  -8  -8 7056.65 239.541   8
   1   8   8 6598.82 239.601   8
  -1  -8  -8 6488.37 194.128   7
   1   8   8 7000.35 233.949  10
   1   8   8 6904.30 259.284   5
   1   8   8 6760.00 232.265  11
  -1  -8  -9 56.9234 18.6105   1
   1   8   9 58.0397 19.2758   1
  -1  -8  -9 32.9925 16.8983   8
   1   8   9 61.3935 20.9968   8
  -1  -8  -9 50.8477 6.86710   7
  -1  -8  -9 45.2413 9.22762   2
   1   8   9 71.4792 19.9877  10
   1   8   9 35.0748 21.9534   5
   1   8   9 56.5616 17.7182  11
  -1  -8 -10 1118.77 75.2740   8
   1   8  10 1119.80 69.9430   1
  -1  -8 -10 1098.65 68.9726   1
   1   8  10 1110.60 76.0923   8
   1   8  10 1191.47 73.5172  10
   1   8  10 1090.55 87.3692   5
   1   8  10 1190.42 73.7577  11
  -1  -8 -11 18.0533 16.3820   8
   1   8  11 9.32370 14.4905   8
   1   8  11 6.87485 13.2828   1
  -1  -8 -11 28.1129 14.3556   1
   1   8  11-4.09005 15.3326  10
   1   8  11-6.36330 23.0965   5
   1   8  11-4.09984 13.3103  11
  -1  -8 -12 1277.20 73.2897   1
  -1  -8 -12 1242.85 82.8336   8
   1   8  12 1124.04 92.7653   5
   1   8  12 1165.05 87.8546   9
   1   8  12 1287.60 84.7587   8
  -1  -8 -13 13.2621 15.2299   1
  -1  -8 -13 14.8190 18.5235   8
   1   8  13 20.6281 24.9620   5
   1   8  13 24.4683 22.2080   9
   1   8  13 29.7558 22.7741   8
   1   8  14 3296.65 153.142   8
  -1  -8 -14 2981.15 128.041   1
   1   8  14 3532.15 171.992   9
  -1  -8 -14 3352.19 155.119   8
   1   8  15 163.057 32.8008   8
  -1  -8 -15 68.0151 15.1373   6
   1   8  15 148.058 39.7290   9
  -1  -8 -15 122.168 22.0790   1
   1   8  16 3730.88 190.899   9
  -1  -8 -16 3430.88 123.216   6
   1   8  16 3537.54 165.498   8
   1   8  17 752.099 84.5933   9
   1   8  17 825.030 72.4955   8
  -1  -9  13 1093.67 87.2648   7
  -1  -9  13 1179.92 88.1306   8
  -1  -9  13 1008.44 83.4714  11
  -1  -9  13 1071.51 84.8158  10
  -1  -9  13 1116.73 102.547   2
  -1  -9  12 62.6674 25.6232  10
  -1  -9  12 35.2329 29.6509   7
  -1  -9  12 28.4640 23.8785  11
  -1  -9  12 15.5649 30.0869   2
   1   9 -11 2856.25 173.310   4
  -1  -9  11 2869.07 146.319   7
  -1  -9  11 2689.96 140.887  10
  -1  -9  11 2783.74 117.773   6
  -1  -9  11 2754.67 141.204  11
  -1  -9  11 2409.46 154.971   2
  -1  -9  10 763.418 70.0042   7
  -1  -9  10 763.509 79.8196   2
  -1  -9  10 715.701 54.3625   6
  -1  -9  10 838.671 70.3069  10
  -1  -9  10 758.802 67.2296  11
   1   9 -10 837.187 90.5106   4
  -1  -9   9 5000.13 199.557  11
   1   9  -9 4591.25 229.149   4
  -1  -9   9 4907.74 204.195   7
  -1  -9   9 4519.05 174.623   6
  -1  -9   9 4886.49 233.390   4
  -1  -9   9 4804.08 197.033  10
  -1  -9   9 4694.31 179.604   1
  -1  -9   9 4662.16 218.768   2
  -1  -9   8 1226.11 81.4688  11
  -1  -9   8 1074.24 97.4045   4
   1   9  -8 1097.14 98.8311   4
  -1  -9   8 1097.30 82.1490   7
  -1  -9   8 915.905 63.8966   6
  -1  -9   8 1044.04 76.3487  10
  -1  -9   8 1197.43 94.7185   2
  -1  -9   8 962.727 67.0705   1
  -1  -9   7 5474.44 214.838  11
   1   9  -7 5359.66 214.801  11
   1   9  -7 5608.84 171.490   3
  -1  -9   7 5895.67 252.761   4
   1   9  -7 5659.38 253.469   4
  -1  -9   7 5140.38 216.987   7
  -1  -9   7 5432.74 199.970   6
   1   9  -7 5534.83 216.474  10
  -1  -9   7 5655.79 213.927  10
  -1  -9   7 5457.42 236.824   2
   1   9  -7 5466.62 204.568   1
  -1  -9   7 5462.89 203.456   1
   1   9  -6 1193.69 80.4096  11
  -1  -9   6 979.003 71.9095  11
   1   9  -6 1187.21 57.7688   3
  -1  -9   6 1097.12 74.9743  10
   1   9  -6 1311.39 83.5404  10
   1   9  -6 968.959 91.5707   4
  -1  -9   6 1016.27 77.1564   7
  -1  -9   6 1016.61 68.4093   6
  -1  -9   6 1104.05 94.0428   4
  -1  -9   6 1051.64 69.9521   1
   1   9  -6 964.908 69.0577   1
  -1  -9   6 1103.04 88.1320   2
  -1  -9   5 4455.59 208.197   4
  -1  -9   5 4449.81 186.109   7
  -1  -9   5 4292.47 173.349   6
   1   9  -5 4495.92 218.236   4
   1   9  -5 4810.84 188.682  10
  -1  -9   5 4431.78 178.611  10
   1   9  -5 4558.71 185.769  11
  -1  -9   5 4337.23 178.184  11
   1   9  -5 4485.53 180.216   1
  -1  -9   5 4752.34 178.917   1
  -1  -9   4 1215.69 93.7560   4
   1   9  -4 1096.56 96.3055   4
  -1  -9   4 1010.66 74.0126   7
  -1  -9   4 866.288 65.1764   6
   1   9  -4 1177.90 79.0380  11
  -1  -9   4 1300.03 77.6896  11
   1   9  -4 1242.42 80.1207  10
  -1  -9   4 1013.40 70.5851  10
  -1  -9   4 1190.87 74.9687   1
   1   9  -4 1094.18 74.3172   1
   1   9  -3 10907.9 401.256   4
  -1  -9   3 11050.5 359.810   7
   1   9  -3 10805.0 360.353  10
  -1  -9   3 11344.8 354.383  10
  -1  -9   3 11967.3 393.474   4
   1   9  -3 10464.7 341.031   5
   1   9  -3 10860.3 360.993  11
  -1  -9   3 11193.2 353.933  11
  -1  -9   3 11103.0 355.401   1
   1   9  -3 11291.7 359.538   1
   1   9  -2 8.69327 14.1114  11
  -1  -9   2 11.2434 11.1073  11
   1   9  -2 14.6388 22.7504   4
  -1  -9   2-4.08396 13.2587   7
  -1  -9   2 7.49996 14.0577  10
   1   9  -2 38.3254 18.7187   1
  -1  -9   2-7.89513 13.8427   1
   1   9  -2 7.29844 13.2457   5
  -1  -9   2-5.95332 17.6433   4
   1   9  -2-4.35222 12.2367  10
   1   9  -1 7011.45 247.801  10
  -1  -9   1 6698.82 237.672   8
  -1  -9   1 7178.37 240.432  10
   1   9  -1 6637.87 242.430   5
  -1  -9   1 6875.11 238.432  11
   1   9  -1 7180.76 249.301  11
  -1  -9   1 7395.97 271.845   4
   1   9  -1 7021.20 247.962   1
  -1  -9   1 6913.91 244.747   1
  -1  -9   0 3.53381 11.4722  10
   1   9   0 6.45154 6.73269   9
  -1  -9   0 3.93433 13.7958   1
   1   9   0-4.09321 12.7225  11
  -1  -9   0 3.57532 12.9770   8
  -1  -9   0-3.54008 12.4134  11
   1   9   0 8.18471 12.7199  10
  -1  -9   0-5.48645 18.5385   4
   1   9   0-4.23790 17.3117   5
  -1  -9  -1 7025.69 238.961  10
   1   9   1 6949.34 213.331   9
  -1  -9  -1 7009.23 245.345   1
   1   9   1 6904.24 248.769   1
  -1  -9  -1 7202.71 240.991  11
   1   9   1 7078.03 247.062  11
  -1  -9  -1 6899.71 237.236   7
  -1  -9  -1 6941.74 239.971   8
   1   9   1 6972.84 245.180  10
  -1  -9  -1 7457.41 268.508   4
   1   9   1 7295.25 255.483   5
   1   9   2 1483.17 68.1466   9
  -1  -9  -2 1624.89 83.4483  10
  -1  -9  -2 1527.53 82.7479   8
  -1  -9  -2 1502.73 81.1205  11
  -1  -9  -2 1524.25 85.9957   1
   1   9   2 1362.43 88.9466   5
   1   9   2 1519.78 109.334   4
  -1  -9  -2 1457.04 87.0210   5
   1   9   3 4089.67 168.575   1
  -1  -9  -3 4326.37 168.839   1
  -1  -9  -3 3957.16 161.565   8
   1   9   3 4302.68 179.936   5
   1   9   3 3999.41 196.469   4
  -1  -9  -3 4461.96 176.945   5
   1   9   3 4228.02 148.640   9
   1   9   4 2334.06 115.378   1
   1   9   4 2442.32 112.189  11
  -1  -9  -4 2444.09 112.561   8
   1   9   4 2202.52 109.588  10
  -1  -9  -4 2544.83 125.098   5
   1   9   4 2270.81 139.559   4
  -1  -9  -5 6758.76 221.389   7
   1   9   5 6898.52 241.248  11
   1   9   5 7055.63 248.623   1
  -1  -9  -5 7299.75 246.140   1
   1   9   5 6909.99 242.223  10
   1   9   5 6833.97 280.500   4
  -1  -9  -5 7103.36 259.693   5
  -1  -9  -6 2344.11 95.5182   7
   1   9   6 2478.22 114.958  11
  -1  -9  -6 2513.18 118.629   1
   1   9   6 2345.28 117.557   1
   1   9   6 2624.82 117.852  10
   1   9   6 2618.47 114.558   9
   1   9   6 2442.12 145.806   4
   1   9   6 2572.23 133.880   5
   1   9   7 5310.72 202.616   8
  -1  -9  -7 5338.06 197.034   8
  -1  -9  -7 5066.43 165.216   7
  -1  -9  -7 5135.49 194.860   1
   1   9   7 4851.96 193.494   1
   1   9   7 5473.51 195.567  11
   1   9   7 5285.54 216.982   5
   1   9   7 4989.04 228.352   4
   1   9   7 5225.71 192.796   9
   1   9   7 4832.62 190.447  10
  -1  -9  -8 186.163 30.9422   1
   1   9   8 158.059 28.4707   1
  -1  -9  -8 152.303 28.6730   8
   1   9   8 192.913 32.7172   8
  -1  -9  -8 198.443 30.3498   6
  -1  -9  -8 175.392 17.9992   7
   1   9   8 162.176 28.1063  11
   1   9   8 217.033 36.8932   5
   1   9   8 116.245 34.3426   4
   1   9   8 157.987 28.3089  10
   1   9   8 184.581 30.2802   9
   1   9   9 1035.30 70.8903  10
   1   9   9 996.869 73.2671   9
  -1  -9  -9 1119.68 75.4008   8
   1   9   9 1066.33 76.5120   8
  -1  -9  -9 1111.30 45.4182   7
  -1  -9  -9 874.732 66.6148   6
   1   9   9 1153.09 73.5941  11
  -1  -9  -9 1178.59 51.8929   2
  -1  -9  -9 1223.24 74.3603   1
   1   9   9 990.971 70.0809   1
   1   9   9 997.259 83.0021   5
  -1  -9 -10 1016.18 67.0163   1
   1   9  10 908.076 64.9833   1
   1   9  10 995.503 68.1941  10
  -1  -9 -10 896.350 68.5358   8
   1   9  10 747.216 65.6377   8
  -1  -9 -10 866.798 62.6672   6
   1   9  10 848.848 64.7313  11
  -1  -9 -10 825.690 38.9751   2
   1   9  10 755.719 75.6824   5
  -1  -9 -10 846.414 39.7252   2
   1   9  11 80.5804 25.9076   8
  -1  -9 -11 75.8631 23.5745   8
  -1  -9 -11 48.0767 16.8777   6
   1   9  11 70.0030 21.7634  11
   1   9  11 39.2685 20.9195  10
   1   9  11 54.0301 26.9073   5
   1   9  11 99.3098 23.8983   1
  -1  -9 -11 74.5839 21.8308   1
  -1  -9 -12 1826.42 96.0778   6
   1   9  12 1815.01 106.865   8
  -1  -9 -12 1820.18 105.779   8
  -1  -9 -12 1891.11 97.5960   1
   1   9  13 68.7791 24.3689   8
  -1  -9 -13 90.9835 23.1074   1
  -1  -9 -13 61.6386 23.6635   8
  -1  -9 -13 75.4521 22.7228   6
  -1  -9 -14-3.64092 17.0611   1
   1   9  14 32.5401 20.3306   8
  -1  -9 -14 7.14540 14.9742   6
   1   9  14-6.77879 22.9057   9
  -1  -9 -15 16.9432 14.9176   1
   1   9  15 22.0072 29.9773   9
   1   9  15 38.8837 24.4307   8
  -1  -9 -15 52.1922 18.6130   6
   1   9  16 298.293 53.4509   9
   1   9  16 221.580 40.3791   8
   1   9  17 58.4884 35.0558   9
   1   9  17 63.7211 29.7786   8
  -1 -10  12 2347.73 139.206   7
  -1 -10  12 2464.59 134.419  11
  -1 -10  12 2539.64 161.466   2
  -1 -10  12 2784.50 140.729  10
   1  10 -11 1149.39 113.102   4
  -1 -10  11 1075.65 82.9179  10
  -1 -10  11 1023.18 86.9964   7
  -1 -10  11 1117.81 85.0777  11
  -1 -10  11 843.634 93.7935   2
   1  10 -10 752.206 88.2389   4
  -1 -10  10 693.741 70.5833   7
  -1 -10  10 729.728 66.0811  10
  -1 -10  10 693.638 55.7341   6
  -1 -10  10 769.784 67.6058  11
  -1 -10  10 750.237 82.7878   2
  -1 -10   9 672.954 57.3660   1
   1  10  -9 1021.48 100.644   4
  -1 -10   9 780.569 73.4980   7
  -1 -10   9 802.122 60.6332   6
  -1 -10   9 726.996 65.9764  10
  -1 -10   9 781.918 67.4443  11
  -1 -10   9 834.335 84.1566   2
  -1 -10   8 130.030 28.2061   1
  -1 -10   8 106.158 27.3525  10
   1  10  -8 107.605 42.9376   4
  -1 -10   8 98.5308 31.3229   7
  -1 -10   8 101.865 24.0040   6
  -1 -10   8 116.508 30.5206  11
  -1 -10   8 65.7046 31.4724   2
  -1 -10   7 1223.92 82.2893  10
   1  10  -7 1283.44 87.2727  10
  -1 -10   7 1114.46 100.432   4
   1  10  -7 1083.91 102.568   4
  -1 -10   7 1246.55 89.2459   7
  -1 -10   7 1015.54 71.7816   6
  -1 -10   7 1130.23 79.5486  11
   1  10  -7 1232.36 85.6049  11
   1  10  -7 1106.72 54.1497   3
  -1 -10   7 1035.24 92.3378   2
  -1 -10   7 1210.79 78.0788   1
   1  10  -6 228.458 36.6242   1
  -1 -10   6 285.640 37.7005   1
   1  10  -6 249.588 37.9541  10
  -1 -10   6 285.218 38.9609  10
   1  10  -6 156.340 41.1811   4
  -1 -10   6 211.287 39.1739   7
  -1 -10   6 218.278 33.1860   6
  -1 -10   6 196.606 32.8441  11
   1  10  -6 305.162 41.6072  11
   1  10  -6 245.875 26.8757   3
  -1 -10   6 263.595 46.5392   2
  -1 -10   6 252.797 49.6171   4
   1  10  -5 1439.61 116.552   4
  -1 -10   5 1437.51 94.0375   7
  -1 -10   5 1136.53 78.5309   6
  -1 -10   5 1276.58 102.918   4
   1  10  -5 1240.99 85.9225  10
  -1 -10   5 1446.39 86.8331  10
   1  10  -5 1454.76 91.7863  11
  -1 -10   5 1406.49 85.5227  11
  -1 -10   5 1336.83 83.6392   1
   1  10  -5 1492.49 90.1414   1
   1  10  -4 589.933 73.8709   4
  -1 -10   4 593.255 57.4009   7
  -1 -10   4 641.696 56.2544   6
  -1 -10   4 677.579 72.4475   4
   1  10  -4 626.741 58.6572  10
  -1 -10   4 439.374 47.3063  10
  -1 -10   4 524.672 51.6565   1
   1  10  -4 558.147 54.2995   1
   1  10  -4 529.139 54.1378  11
  -1 -10   4 562.655 51.4980  11
   1  10  -3 141.643 29.2296  11
   1  10  -3 91.3985 35.0569   4
  -1 -10   3 204.255 33.5565   7
  -1 -10   3 199.297 30.8750   6
  -1 -10   3 171.282 29.3144  10
  -1 -10   3 150.191 27.9396  11
   1  10  -3 151.718 31.7021  10
  -1 -10   3 135.689 35.6299   4
   1  10  -3 153.765 26.6616   5
   1  10  -3 176.254 30.2182   1
  -1 -10   3 118.039 26.2249   1
  -1 -10   2-4.05730 12.0259  10
   1  10  -2-8.21714 26.6770   4
   1  10  -2 19.0735 16.7217  11
  -1 -10   2 4.58692 13.5952   6
   1  10  -2 19.0901 17.3236   1
  -1 -10   2 13.1163 16.8951   1
   1  10  -2 16.3221 15.7686   5
  -1 -10   2 19.5251 18.2993   4
  -1 -10   2 4.06002 12.0339  11
   1  10  -2 14.3226 15.5004  10
   1  10  -1 716.143 60.3352  10
  -1 -10   1 674.867 55.0419   8
  -1 -10   1 642.383 53.5212  10
   1  10  -1 858.270 64.0468   5
   1  10  -1 691.190 60.3941   1
  -1 -10   1 694.051 58.5985   1
  -1 -10   1 674.070 69.5449   4
   1  10  -1 767.783 81.7475   4
   1  10  -1 736.993 60.9738  11
  -1 -10   1 773.127 57.9738  11
   1  10   0 299.707 37.9257  10
  -1 -10   0 309.573 37.8361   8
   1  10   0 311.717 22.5546   9
  -1 -10   0 317.270 36.2078  10
   1  10   0 342.628 42.4646   5
   1  10   0 326.632 41.0939  11
  -1 -10   0 283.673 34.6773  11
  -1 -10   0 242.301 42.0711   4
  -1 -10   0 248.609 35.7995   1
  -1 -10  -1 38.6391 14.9503  10
   1  10   1 30.3801 10.2515   9
  -1 -10  -1 17.4292 18.7289   1
   1  10   1 44.3229 19.4983  11
  -1 -10  -1 31.6117 16.9876   8
  -1 -10  -1 49.1969 17.3918   7
  -1 -10  -1 42.5850 16.2438  11
   1  10   1 35.5021 18.1448  10
   1  10   1 4.92154 15.9961   5
  -1 -10  -1 29.6849 22.2691   4
   1  10   2 964.142 53.2597   9
  -1 -10  -2 885.555 62.7370  10
   1  10   2 927.059 70.2256   1
  -1 -10  -2 958.156 68.2586   1
   1  10   2 939.955 68.0872  11
  -1 -10  -2 957.364 65.8261   8
  -1 -10  -2 934.873 61.7279   7
  -1 -10  -2 981.908 65.9116  11
   1  10   2 860.883 65.9292  10
   1  10   2 919.575 73.4821   5
   1  10   2 811.630 84.3602   4
   1  10   3 553.191 53.5678   1
  -1 -10  -3 444.175 47.3957   1
   1  10   3 459.683 37.7294   9
  -1 -10  -3 484.049 46.6027   8
  -1 -10  -3 475.702 41.9294   7
   1  10   3 388.170 48.9313   5
   1  10   3 438.853 61.5015   4
  -1 -10  -4 2006.23 102.567   8
   1  10   4 1962.34 132.626   4
   1  10   4 1903.77 114.155   5
   1  10   4 1990.51 107.587   1
   1  10   5 2076.98 104.525  11
  -1 -10  -5 2070.83 107.662   1
   1  10   5 1811.48 103.885   1
   1  10   5 1812.65 128.812   4
   1  10   5 1838.41 99.3926  10
   1  10   6 3787.13 155.004  11
   1  10   6 3576.94 191.990   4
   1  10   6 3549.22 152.926  10
   1  10   6 3446.28 146.630   9
  -1 -10  -6 3682.94 157.794   1
   1  10   6 3606.26 158.413   1
   1  10   7 5149.45 205.740   1
  -1 -10  -7 5485.63 205.730   1
  -1 -10  -7 5068.16 204.319   6
  -1 -10  -7 5320.04 174.207   7
  -1 -10  -7 5133.47 201.371   8
   1  10   7 5352.63 226.086   5
   1  10   7 4803.08 236.401   4
   1  10   7 5362.52 200.367   9
   1  10   7 5351.82 202.124  10
   1  10   7 5335.77 202.112  11
   1  10   8 2319.49 122.219   1
  -1 -10  -8 2659.93 125.196   1
  -1 -10  -8 2520.86 95.4014   7
  -1 -10  -8 2330.57 122.154   6
  -1 -10  -8 2534.83 124.400   8
   1  10   8 2818.17 147.931   5
   1  10   8 2551.05 156.276   4
   1  10   8 2541.42 121.759  10
   1  10   8 2463.64 122.478   9
   1  10   8 2489.71 122.482  11
   1  10   9 667.133 58.4863   1
  -1 -10  -9 656.132 56.4076   1
   1  10   9 624.515 59.8427   8
  -1 -10  -9 672.153 59.2131   8
  -1 -10  -9 641.226 56.9607   6
  -1 -10  -9 640.425 36.1954   7
   1  10   9 655.511 77.5318   4
   1  10   9 622.947 67.4335   5
   1  10   9 708.739 58.2526  11
   1  10   9 624.810 58.6178   9
   1  10   9 649.276 56.7565  10
   1  10  10 1822.76 100.486  11
  -1 -10 -10 1599.34 68.2173   2
  -1 -10 -10 1671.37 99.1716   8
   1  10  10 1677.92 105.188   8
  -1 -10 -10 1725.52 98.7429   6
  -1 -10 -10 1789.18 62.1933   7
   1  10  10 1815.78 101.187  10
   1  10  10 1699.28 103.448   9
   1  10  10 1614.42 126.237   4
   1  10  10 1873.71 121.489   5
  -1 -10 -10 1663.81 96.1157   1
   1  10  10 1575.57 95.7670   1
  -1 -10 -10 1614.42 69.9412   2
  -1 -10 -11 1056.01 45.6918   2
  -1 -10 -11 1299.08 85.6143   8
   1  10  11 1159.92 85.3857   8
   1  10  11 1211.32 78.6817   1
  -1 -10 -11 1276.81 79.8945   1
  -1 -10 -11 1105.12 45.5837   2
  -1 -10 -11 1158.47 77.6370   6
   1  10  11 1187.04 87.7148   9
  -1 -10 -12 3705.91 161.658   1
   1  10  12 3949.09 177.431   8
  -1 -10 -12 4070.77 166.532   6
  -1 -10 -13 2497.58 121.871   1
   1  10  13 2565.65 136.446   8
  -1 -10 -13 2515.70 122.706   6
  -1 -10 -14 2661.38 127.108   1
  -1 -10 -14 2788.63 127.609   6
   1  10  14 2731.21 143.899   8
   1  10  15 967.977 91.2655   9
  -1 -10 -15 805.224 61.6064   6
   1  10  15 923.821 80.0823   8
  -1 -10 -15 922.470 65.5201   1
   1  10  16 2771.95 147.782   8
  -1 -10 -16 2623.56 119.835   6
   1  10  17 137.957 45.9450   9
   1  10  17 206.768 40.5661   8
  -1 -11  11 278.310 48.1758   7
  -1 -11  11 254.264 42.9356  10
   1  11 -11 222.632 55.7098   4
  -1 -11  11 271.169 44.2193  11
  -1 -11  11 245.530 55.9506   2
  -1 -11  10 515.018 62.4452   7
  -1 -11  10 522.528 57.6754  11
  -1 -11  10 523.795 51.0792   6
   1  11 -10 588.136 82.6848   4
  -1 -11  10 608.735 60.0235  10
  -1 -11  10 529.705 72.9244   2
  -1 -11   9 142.741 31.0686  10
   1  11  -9 88.7766 38.2186   4
  -1 -11   9 76.7047 33.4715   7
  -1 -11   9 127.802 27.5399   6
  -1 -11   9 104.862 37.9015   2
  -1 -11   9 90.6533 27.0589  11
  -1 -11   8 1852.43 98.5230   1
   1  11  -8 1748.32 135.282   4
  -1 -11   8 1772.12 109.500   7
  -1 -11   8 1740.71 94.6820   6
  -1 -11   8 1969.27 104.302  10
  -1 -11   8 1921.05 128.952   2
  -1 -11   8 2007.27 105.658  11
  -1 -11   7 400.505 46.2642   1
   1  11  -7 404.639 68.4574   4
  -1 -11   7 442.603 54.7241   7
  -1 -11   7 404.705 46.4202   6
   1  11  -7 466.671 53.5725  10
  -1 -11   7 489.580 52.6642  10
   1  11  -7 370.230 30.4269   3
  -1 -11   7 452.946 63.4454   2
  -1 -11   7 429.301 48.5141  11
   1  11  -7 463.112 53.6929  11
   1  11  -6 642.859 60.7984   1
  -1 -11   6 620.021 58.2001   1
   1  11  -6 686.138 85.0734   4
  -1 -11   6 621.368 64.7423   7
  -1 -11   6 570.880 55.8656   6
   1  11  -6 689.079 65.8755  10
  -1 -11   6 548.142 55.5726  10
   1  11  -6 706.460 47.8358   3
   1  11  -6 741.085 65.9902  11
  -1 -11   6 800.316 64.9944  11
  -1 -11   6 670.130 73.3321   2
  -1 -11   5 1116.72 99.2797   4
  -1 -11   5 1089.85 83.6827   7
  -1 -11   5 1043.37 76.2341   6
   1  11  -5 1093.61 106.779   4
   1  11  -5 1113.96 81.7506  10
  -1 -11   5 992.003 74.4422  10
   1  11  -5 1148.60 83.2680  11
  -1 -11   5 1019.53 75.0481  11
  -1 -11   5 977.325 75.4724   1
   1  11  -5 1162.32 83.0824   1
  -1 -11   4 674.818 76.0262   4
   1  11  -4 819.492 91.0957   4
  -1 -11   4 655.424 65.1365   7
  -1 -11   4 683.308 61.8275   6
   1  11  -4 839.861 71.3873  10
  -1 -11   4 839.701 65.5110  10
   1  11  -4 811.768 69.0048   1
  -1 -11   4 732.331 65.1206   1
   1  11  -4 809.061 68.5237  11
  -1 -11   4 626.414 58.2124  11
  -1 -11   3 2359.75 118.500  11
   1  11  -3 2357.67 125.405  11
   1  11  -3 2222.08 111.657   5
  -1 -11   3 2388.07 117.814  10
   1  11  -3 2474.20 161.659   4
  -1 -11   3 2532.90 127.982   7
  -1 -11   3 2267.77 121.345   6
   1  11  -3 2260.26 124.454  10
  -1 -11   3 2319.79 120.903   1
   1  11  -3 2429.22 128.096   1
  -1 -11   3 2541.92 148.528   4
   1  11  -2 5278.67 209.580  11
  -1 -11   2 5128.40 197.515  11
   1  11  -2 5252.29 200.130   5
  -1 -11   2 4985.32 196.461  10
   1  11  -2 5422.10 255.875   4
  -1 -11   2 4878.21 198.280   8
  -1 -11   2 4688.71 202.776   6
   1  11  -2 5303.60 211.378  10
   1  11  -2 4901.91 207.906   1
  -1 -11   2 5126.26 203.248   1
  -1 -11   2 5399.36 232.910   4
  -1 -11   1 1392.78 83.3626  11
   1  11  -1 1303.08 87.5904  11
   1  11  -1 1172.28 83.4183   5
  -1 -11   1 1323.59 81.6691  10
   1  11  -1 1280.32 113.634   4
  -1 -11   1 1245.54 81.3703   8
  -1 -11   1 1361.33 89.8066   6
  -1 -11   1 1497.62 106.566   4
   1  11  -1 1247.99 85.9077  10
  -1 -11   1 1322.86 87.0485   1
   1  11  -1 1326.65 90.8174   1
   1  11   0 2515.50 127.055  10
  -1 -11   0 2570.87 120.803  11
  -1 -11   0 2550.33 125.901   1
  -1 -11   0 2404.57 119.376   8
  -1 -11   0 2460.63 121.138   7
  -1 -11   0 2402.82 127.328   6
   1  11   0 2432.42 127.620   5
  -1 -11   0 2513.96 142.646   4
  -1 -11   0 2424.78 118.492  10
   1  11   0 2336.54 85.5944   9
   1  11   0 2429.34 125.794  11
  -1 -11  -1 1968.11 105.692   8
  -1 -11  -1 2199.44 107.933   7
   1  11   1 1924.35 80.7447   9
  -1 -11  -1 1996.09 105.118  10
  -1 -11  -1 1932.62 109.095   1
   1  11   1 2133.14 118.592   5
   1  11   1 2149.36 112.843  11
  -1 -11  -1 1800.62 100.903  11
   1  11   1 1996.46 110.739  10
   1  11   2 49.9747 15.2040   9
  -1 -11  -2 25.7300 15.5922  10
   1  11   2 46.9375 21.8772   1
  -1 -11  -2 28.6760 18.4904   1
   1  11   2 33.6850 17.4905  11
  -1 -11  -2 51.5836 19.7571  11
   1  11   2 33.6848 18.0624  10
  -1 -11  -2 30.3495 19.9268   8
  -1 -11  -2 27.6509 18.5324   7
   1  11   2 22.5454 20.4784   5
  -1 -11  -3 5681.98 217.853   8
  -1 -11  -3 5985.72 210.971   7
   1  11   3 5825.55 199.524   9
   1  11   3 5821.97 273.198   4
   1  11   3 5832.55 237.428   5
  -1 -11  -3 6129.25 227.553   1
   1  11   3 5593.34 226.078   1
  -1 -11  -4 128.594 27.8511   8
  -1 -11  -4 200.391 28.5064   7
   1  11   4 125.071 38.5723   4
   1  11   4 169.973 39.2041   5
   1  11   4 129.463 29.7873   1
  -1 -11  -5 4055.76 156.833   7
  -1 -11  -5 4152.43 176.972   1
   1  11   5 3942.85 179.079   1
   1  11   5 4350.61 167.263   9
   1  11   5 4385.24 196.256   5
   1  11   6 60.4970 19.5942  11
   1  11   6 107.065 38.3626   4
  -1 -11  -6 57.3883 22.4879   1
   1  11   6 87.7894 26.1296   1
   1  11   6 102.423 27.3120  10
   1  11   6 40.3368 17.4248   9
  -1 -11  -6 134.359 29.5181   6
   1  11   7 4288.28 174.990  11
  -1 -11  -7 4195.07 180.853   6
  -1 -11  -7 4251.64 175.473   8
   1  11   7 3899.25 214.909   4
   1  11   7 3929.26 177.808   1
  -1 -11  -7 3921.58 174.168   1
   1  11   7 4216.72 171.480   9
   1  11   7 4155.27 174.604  10
   1  11   8 1809.34 103.700  11
  -1 -11  -8 1724.50 77.7446   7
  -1 -11  -8 1836.06 106.694   6
   1  11   8 1778.24 101.303   9
   1  11   8 1887.90 103.851  10
   1  11   8 1754.78 118.720   5
   1  11   8 1528.08 128.511   4
   1  11   8 1686.57 103.838   1
  -1 -11  -8 1742.37 102.514   1
  -1 -11  -8 1805.32 102.586   8
  -1 -11  -9 1952.22 81.5710   7
  -1 -11  -9 1990.56 111.787   6
   1  11   9 2167.66 116.298   9
   1  11   9 2096.09 111.317  10
   1  11   9 1839.16 142.321   4
  -1 -11  -9 2126.86 113.640   1
   1  11   9 2061.11 115.032   1
  -1 -11  -9 2040.29 112.513   8
  -1 -11 -10 1545.60 71.0404   2
  -1 -11 -10 1556.51 98.4017   6
  -1 -11 -10 1583.48 64.5603   7
   1  11  10 1696.70 105.818   9
   1  11  10 1306.46 118.916   4
   1  11  10 1635.73 99.8109   1
  -1 -11 -10 1739.08 99.5571   1
  -1 -11 -10 1702.74 101.884   8
  -1 -11 -11 1820.72 104.798   1
   1  11  11 1750.89 104.275   1
  -1 -11 -11 2035.83 110.223   6
  -1 -11 -11 1788.21 61.1076   7
  -1 -11 -11 1892.42 74.7136   2
   1  11  11 1655.66 108.514   9
  -1 -11 -11 1832.36 72.6033   2
   1  11  11 1624.46 133.070   4
   1  11  12 1299.13 94.5056   9
  -1 -11 -12 1243.31 82.6643   6
   1  11  12 1249.45 90.8824   8
  -1 -11 -12 925.782 35.9201   2
  -1 -11 -12 889.083 35.1580   2
   1  11  12 1183.87 111.268   4
  -1 -11 -12 1254.58 82.2046   1
  -1 -11 -13 607.615 58.3258   1
  -1 -11 -13 490.954 53.1364   6
   1  11  13 629.202 81.4111   4
   1  11  13 594.450 67.4910   9
   1  11  13 489.546 59.5405   8
  -1 -11 -14 140.763 30.3476   6
   1  11  14 141.050 35.6000   8
   1  11  14 198.215 54.2700   4
  -1 -11 -14 104.287 28.0824   1
  -1 -11 -15 147.595 31.3445   6
   1  11  15 161.768 38.4468   8
  -1 -11 -16 383.510 43.4033   6
   1  11  16 409.742 56.9869   8
  -1 -12  10 1686.76 115.018   7
  -1 -12  10 1425.69 97.4982  11
   1  12 -10 1479.64 136.052   4
  -1 -12  10 1652.72 102.574  10
  -1 -12  10 1333.14 117.165   2
  -1 -12   9 42.9133 24.1223  10
   1  12  -9 42.2862 34.3289   4
  -1 -12   9 47.7529 31.9757   7
  -1 -12   9 38.8640 23.2281   6
  -1 -12   9 5.36140 20.7319  11
  -1 -12   9 25.5648 30.9403   2
  -1 -12   8 735.336 64.1879  11
   1  12  -8 829.904 97.0919   4
  -1 -12   8 800.087 74.4926   7
  -1 -12   8 838.004 67.0278   6
  -1 -12   8 899.211 69.8735  10
  -1 -12   8 638.571 76.5544   2
  -1 -12   7 191.395 37.7092   1
  -1 -12   7 164.619 34.0178  10
   1  12  -7 198.336 51.9419   4
  -1 -12   7 168.951 37.2890   7
   1  12  -7 133.354 20.0917   3
  -1 -12   7 189.835 33.9289   6
  -1 -12   7 205.617 38.4756  11
  -1 -12   7 136.956 41.5739   2
   1  12  -6 1036.46 108.888   4
  -1 -12   6 939.676 83.5868   7
  -1 -12   6 1032.09 78.7263   6
  -1 -12   6 1012.35 75.8517  11
   1  12  -6 1095.71 84.2067  11
  -1 -12   6 857.515 73.4081   1
  -1 -12   6 897.631 89.8168   2
  -1 -12   6 854.864 70.5849  10
   1  12  -6 952.710 81.0233  10
  -1 -12   5 9.84263 17.2628  10
   1  12  -5-10.2857 28.9215   4
  -1 -12   5 6.09336 22.8463   7
  -1 -12   5 16.0398 18.0718   6
   1  12  -5 17.5273 20.4917  11
  -1 -12   5 5.16669 21.6589   1
   1  12  -5 22.7197 21.9520   1
  -1 -12   5 67.7458 29.0891   2
  -1 -12   5 24.6294 18.4710  11
   1  12  -5 46.9663 27.5130  10
   1  12  -4 1346.56 125.018   4
  -1 -12   4 1500.10 101.177   7
  -1 -12   4 1252.55 89.5907   6
   1  12  -4 1442.19 97.6580  10
  -1 -12   4 1460.91 95.4676   1
   1  12  -4 1316.42 95.3279   1
  -1 -12   4 1403.94 88.7615  11
   1  12  -4 1361.25 95.6478  11
  -1 -12   4 1239.80 84.6272  10
  -1 -12   3 183.565 32.0746  10
   1  12  -3 171.971 51.2190   4
  -1 -12   3 121.492 31.8215   8
  -1 -12   3 134.785 32.7052   7
  -1 -12   3 193.711 36.5412   6
  -1 -12   3 183.670 32.3947  11
   1  12  -3 212.224 37.8528  10
   1  12  -3 127.359 34.5593   1
  -1 -12   3 135.547 31.1742   1
   1  12  -3 154.464 33.3061  11
  -1 -12   3 116.887 37.4649   4
   1  12  -3 168.349 31.3421   5
  -1 -12   2 129.511 26.5295  10
   1  12  -2 150.707 47.1698   4
  -1 -12   2 129.888 28.6634   8
  -1 -12   2 100.943 27.9634   6
  -1 -12   2 92.9594 24.8142  11
   1  12  -2 78.8990 26.5695  10
   1  12  -2 92.9495 29.9631   1
  -1 -12   2 145.985 31.0411   1
   1  12  -2 135.612 33.1994  11
   1  12  -2 131.917 29.4644   5
  -1 -12   2 75.6547 31.8427   4
  -1 -12   1 362.749 43.1289  10
   1  12  -1 300.488 60.0576   4
  -1 -12   1 396.253 45.8716   8
  -1 -12   1 395.973 49.1428   6
   1  12  -1 315.687 43.7527  10
   1  12  -1 238.094 43.4640   1
  -1 -12   1 349.127 46.1876   1
   1  12  -1 316.974 44.5375  11
  -1 -12   1 427.370 46.4721  11
   1  12  -1 321.569 45.1108   5
  -1 -12   1 411.287 59.9006   4
  -1 -12   0 13.7493 17.1804  10
   1  12   0 7.12840 7.79097   9
  -1 -12   0 4.86116 17.0459   7
  -1 -12   0-4.74243 17.2132   8
  -1 -12   0 11.3800 19.2264   6
  -1 -12   0 7.17773 23.3019   4
   1  12   0 5.59399 18.1605   5
   1  12   0 5.46635 18.4707  11
   1  12   0-5.44507 19.0934  10
  -1 -12   0-4.59003 14.9013  11
  -1 -12   0-5.21153 16.9189   1
  -1 -12  -1 187.623 35.3676   1
  -1 -12  -1 301.859 40.6922   8
  -1 -12  -1 234.631 35.2492   7
  -1 -12  -1 211.351 38.6747   6
   1  12   1 203.020 22.6617   9
  -1 -12  -1 193.623 32.8558  10
   1  12   1 262.613 40.6049  11
   1  12   1 216.811 39.6512   5
   1  12   1 220.115 37.4322  10
  -1 -12  -1 258.886 36.4603  11
  -1 -12  -2 343.499 44.0753   1
   1  12   2 321.225 46.6134   1
  -1 -12  -2 263.528 38.5104   8
  -1 -12  -2 304.186 39.2338   7
  -1 -12  -2 343.198 46.4856   6
   1  12   2 281.181 29.4860   9
   1  12   2 306.480 42.7657  11
   1  12   2 348.924 45.0223  10
   1  12   2 262.312 43.8885   5
   1  12   3 19.9522 33.7750   4
  -1 -12  -3 85.3614 24.0261   8
  -1 -12  -3 98.3873 24.6903   7
  -1 -12  -3 85.7938 26.8838   6
   1  12   3 83.2436 24.4701  10
   1  12   3 62.8112 24.6133   1
  -1 -12  -3 67.6285 25.4205   1
   1  12   3 125.593 28.2514  11
   1  12   3 75.9682 28.5312   5
  -1 -12  -4 3.85289 14.4431   7
  -1 -12  -4-4.79359 16.8088   8
   1  12   4-6.54395 28.7649   5
   1  12   4-9.98436 28.0707   4
   1  12   4 5.69147 19.9573   1
  -1 -12  -5 2496.92 114.891   7
   1  12   5 2606.17 137.635   1
  -1 -12  -5 2501.92 132.504   1
   1  12   5 2738.93 150.479   5
   1  12   5 2386.09 166.287   4
   1  12   5 2671.20 120.773   9
  -1 -12  -6 1169.52 69.6886   7
  -1 -12  -6 1310.89 89.2763   1
   1  12   6 1156.42 86.4532   1
  -1 -12  -6 1393.83 93.0485   6
   1  12   6 991.209 104.845   4
   1  12   6 1189.46 95.6136   5
   1  12   6 1142.80 77.1256   9
  -1 -12  -7 3683.31 166.813   8
  -1 -12  -7 3793.57 144.193   7
  -1 -12  -7 3547.98 170.510   6
   1  12   7 4049.61 168.166   9
   1  12   7 3708.12 173.313   1
  -1 -12  -7 3777.98 170.847   1
   1  12   7 3525.06 209.868   4
  -1 -12  -8 797.262 71.1188   6
   1  12   8 754.952 66.8075   9
  -1 -12  -8 941.492 73.6454   1
   1  12   8 786.214 70.9424   1
   1  12   8 1011.86 103.343   4
  -1 -12  -9 1785.16 109.380   6
   1  12   9 1931.88 109.898   9
   1  12   9 1732.86 107.270   1
  -1 -12  -9 1492.37 99.7201   1
   1  12   9 1464.75 133.223   4
  -1 -12 -10 50.4779 26.2892   6
  -1 -12 -10 25.8928 12.1147   7
   1  12  10 80.1420 43.0272   4
   1  12  10 64.0282 26.1693   9
   1  12  10 28.0824 20.3961   1
  -1 -12 -10-10.3561 25.2236   1
  -1 -12 -11 2722.84 132.845   1
   1  12  11 2246.64 125.385   1
  -1 -12 -11 2141.94 92.2652   2
  -1 -12 -11 2323.28 82.1133   7
  -1 -12 -11 2185.33 124.618   6
   1  12  11 1838.08 150.239   4
   1  12  11 2427.41 135.452   9
  -1 -12 -11 2302.34 91.8762   2
  -1 -12 -12 47.8096 13.2509   2
  -1 -12 -12 53.3136 12.4246   2
   1  12  12 92.0877 41.8236   4
  -1 -12 -12 49.4181 24.1817   6
  -1 -12 -12 86.9741 26.3030   1
   1  12  12 72.9975 29.8626   9
  -1 -12 -13 5370.71 219.194   6
   1  12  13 5133.87 271.211   4
   1  12  13 5611.18 244.021   9
   1  12  14 158.397 47.5140   4
   1  12  14 106.072 39.5977   9
  -1 -12 -14 57.6132 25.1295   6
  -1 -12 -15 2342.92 124.833   6
   1  12  15 2316.85 150.444   9
   1  12  15 2630.93 180.306   4
   1  12  16 54.6947 41.1091   4
  -1 -12 -16 141.297 30.3998   6
  -1 -13   9 49.0491 23.4446  11
  -1 -13   9 38.1227 23.4283  10
   1  13  -9 56.5430 35.1757   4
  -1 -13   9 47.6831 26.3085   6
  -1 -13   9 94.2937 37.2565   7
  -1 -13   9 53.8131 34.6823   2
  -1 -13   8 193.921 37.7659  11
  -1 -13   8 184.780 42.9346   7
  -1 -13   8 220.738 38.7448  10
   1  13  -8 202.795 55.0870   4
  -1 -13   8 184.261 50.2638   2
  -1 -13   8 157.847 35.3208   6
  -1 -13   7 10.5961 22.2056  11
  -1 -13   7 26.4692 22.7357  10
   1  13  -7-11.2339 34.9178   4
  -1 -13   7 6.93401 25.9938   7
   1  13  -7 12.2780 11.5081   3
  -1 -13   7-8.53542 28.8416   2
  -1 -13   7-5.59335 20.9683   6
   1  13  -6 2159.26 164.238   4
  -1 -13   6 2411.31 138.801   7
  -1 -13   6 1945.88 118.314   6
  -1 -13   6 1912.39 138.859   2
  -1 -13   6 1944.44 113.849  10
  -1 -13   6 2263.32 119.812  11
  -1 -13   5-5.14137 17.3725  11
  -1 -13   5-10.2228 20.3231  10
   1  13  -5 22.3036 37.6815   4
  -1 -13   5 19.5570 25.9197   7
  -1 -13   5 5.84353 21.2096   6
  -1 -13   5-8.05326 26.1441   2
  -1 -13   4 4423.91 200.714   7
  -1 -13   4 4459.61 185.844  11
   1  13  -4 4534.79 201.895   1
  -1 -13   4 4293.11 182.249  10
   1  13  -4 4698.60 250.782   4
   1  13  -3 66.1949 41.3917   4
  -1 -13   3 74.8190 25.2304  11
  -1 -13   3 60.4366 26.6204   6
   1  13  -3 69.5177 29.0648   1
  -1 -13   3 54.8298 25.2132  10
   1  13  -2 5777.25 286.828   4
   1  13  -2 5253.04 224.622  10
  -1 -13   2 5232.12 226.489   6
   1  13  -2 5291.77 231.091   1
   1  13  -2 5205.88 214.908   5
  -1 -13   2 5547.88 215.726  11
   1  13  -2 5581.59 229.669  11
  -1 -13   2 5457.35 213.029  10
  -1 -13   1 600.338 58.3422  10
   1  13  -1 613.278 88.0695   4
  -1 -13   1 597.517 60.7600   7
  -1 -13   1 649.666 67.9330   6
   1  13  -1 703.068 71.4480   1
   1  13  -1 716.057 67.5330   5
  -1 -13   1 596.824 58.6512  11
   1  13  -1 642.743 66.5516  10
   1  13  -1 624.209 64.5692  11
  -1 -13   0 4287.65 183.371  11
   1  13   0 4848.49 199.993  10
  -1 -13   0 4179.71 181.411  10
   1  13   0 4201.04 132.453   9
  -1 -13   0 4426.62 187.956   7
  -1 -13   0 4525.88 200.187   6
   1  13   0 4538.72 196.979  11
   1  13   0 4257.73 194.912   5
   1  13   0 4131.24 195.403   1
   1  13   0 4341.06 244.562   4
  -1 -13  -1 3054.11 147.226   7
  -1 -13  -1 3511.47 168.758   6
   1  13   1 3215.14 159.221  10
   1  13   1 3085.06 162.270   5
   1  13   1 3058.45 115.588   9
   1  13   1 3407.07 160.387  11
   1  13   2 4458.35 209.413   1
  -1 -13  -2 4864.56 197.953   7
  -1 -13  -2 4994.07 216.529   6
   1  13   2 4937.17 207.798  10
   1  13   2 5260.40 223.863   5
   1  13   2 5035.10 211.032  11
   1  13   2 4857.05 172.286   9
   1  13   3 4957.95 216.986   1
  -1 -13  -3 4942.58 196.095   7
  -1 -13  -3 4974.70 217.785   6
   1  13   3 4752.40 208.596  10
   1  13   3 5022.04 224.211   5
   1  13   3 5276.49 212.654  11
   1  13   3 4989.92 265.717   4
  -1 -13  -4 3118.65 158.794   6
  -1 -13  -4 3213.04 138.919   7
   1  13   4 3054.36 166.205   5
   1  13   4 2805.90 191.372   4
   1  13   4 2991.24 130.706   9
   1  13   4 2699.20 151.936   1
  -1 -13  -5 3542.94 146.990   7
   1  13   5 3214.83 167.665   1
   1  13   5 3511.43 181.810   5
   1  13   5 3246.53 206.607   4
   1  13   5 3507.03 148.343   9
  -1 -13  -6 2586.73 144.300   6
  -1 -13  -6 2779.08 121.730   7
   1  13   6 2654.13 143.484   1
   1  13   6 2440.54 178.995   4
   1  13   6 2576.36 127.584   9
  -1 -13  -7 3285.71 167.277   6
  -1 -13  -7 3492.07 140.215   7
   1  13   7 3461.48 214.320   4
   1  13   7 3618.38 158.239   9
   1  13   7 3214.01 166.089   1
   1  13   8 557.404 81.5279   4
   1  13   8 582.003 58.8894   9
   1  13   8 628.348 66.6832   1
  -1 -13  -8 611.567 64.8227   6
  -1 -13  -8 600.816 46.8979   7
   1  13   9 4950.82 274.201   4
   1  13   9 5870.26 231.577   9
   1  13   9 5520.41 233.306   1
  -1 -13  -9 5627.33 234.416   6
   1  13  10 229.869 58.4678   4
   1  13  10 272.976 46.0374   9
   1  13  10 288.155 46.8711   1
  -1 -13 -10 281.493 45.7183   6
  -1 -13 -11 2459.95 136.144   6
  -1 -13 -11 2380.69 90.5131   7
   1  13  11 2161.52 169.448   4
   1  13  11 2341.68 139.044   9
  -1 -13 -11 2323.62 102.264   2
  -1 -13 -12 152.674 21.2873   2
  -1 -13 -12 147.511 14.2310   7
  -1 -13 -12 150.718 20.2115   2
   1  13  12 165.147 40.9662   9
  -1 -13 -12 120.303 34.5046   6
   1  13  12 99.5969 49.8856   4
   1  13  13 89.4030 46.8709   4
  -1 -13 -13 100.619 31.9138   6
   1  13  13 146.156 38.1727   9
  -1 -13 -13 59.0458 9.79817   2
   1  13  14 33.8713 35.1018   4
  -1 -13 -14 17.2995 27.0321   6
   1  13  14 46.3994 33.2205   9
   1  13  15 103.092 45.5502   4
   1  13  15 24.5402 32.5328   9
  -1 -13 -15 11.1231 23.3210   6
  -1 -14   8 372.193 48.9106  11
   1  14  -8 360.111 76.1432   4
  -1 -14   8 443.040 53.2518  10
  -1 -14   8 406.552 52.4956   6
  -1 -14   8 398.956 62.7300   7
  -1 -14   8 313.690 60.7588   2
  -1 -14   7 38.1193 26.5379  11
   1  14  -7 48.1117 35.6602   4
  -1 -14   7 73.6683 36.5463   7
  -1 -14   7 48.8502 25.4542  10
  -1 -14   7 18.1597 24.7487   6
  -1 -14   7 27.0461 31.6292   2
   1  14  -6 685.466 100.094   4
  -1 -14   6 709.503 76.9041   7
  -1 -14   6 813.268 75.8148   6
  -1 -14   6 651.022 65.0408  11
  -1 -14   6 739.754 88.6480   2
  -1 -14   6 774.361 69.3568  10
  -1 -14   5 218.745 38.3464  10
   1  14  -5 180.023 54.1296   4
  -1 -14   5 133.148 36.9069   6
  -1 -14   5 132.278 39.4075   7
  -1 -14   5 231.447 52.2586   2
  -1 -14   5 170.849 33.4967  11
  -1 -14   4-10.5693 22.1496  10
   1  14  -4 23.9363 35.4689   4
  -1 -14   4 26.8904 28.8716   7
  -1 -14   4-6.46305 23.4593   6
  -1 -14   4 31.8143 21.6612  11
  -1 -14   4 16.6184 29.1373   2
  -1 -14   3 420.078 55.1806   6
  -1 -14   3 432.301 51.4356  11
   1  14  -3 403.616 57.4125   1
  -1 -14   3 469.005 51.8870  10
   1  14  -3 465.345 78.3152   4
   1  14  -2 11.9092 31.5755   4
  -1 -14   2 15.8019 19.7581  11
  -1 -14   2 39.9307 23.3473   6
   1  14  -2 41.2129 24.9413   1
   1  14  -2 22.4534 21.7018   5
  -1 -14   2 31.5463 20.9171  10
   1  14  -1 1094.50 119.320   4
  -1 -14   1 988.340 82.2125   7
  -1 -14   1 1135.18 91.7644   6
   1  14  -1 1149.61 88.2586   5
   1  14  -1 1063.29 90.8394   1
  -1 -14   1 1137.31 82.1802  10
  -1 -14   1 1051.30 79.7004  11
   1  14   0 11.9080 35.2920   4
  -1 -14   0 11.3698 20.6377   7
  -1 -14   0 6.76338 22.8567   6
  -1 -14   0 21.2293 18.6145  10
   1  14   0-6.83904 21.2608   1
  -1 -14   0 26.6035 20.5630  11
   1  14   0 32.1781 23.3620   5
   1  14   1 270.081 47.3737   5
   1  14   1 249.065 25.0424   9
  -1 -14  -1 258.037 47.2112   6
  -1 -14  -1 216.987 39.9093   7
   1  14   2 189.547 40.4481   5
   1  14   2 230.985 28.2133   9
  -1 -14  -2 216.778 37.9254   7
  -1 -14  -2 258.592 45.9213   6
  -1 -14  -3 340.149 51.4317   6
   1  14   3 337.443 53.7088   1
  -1 -14  -3 377.347 46.1567   7
   1  14   3 324.515 70.9402   4
   1  14   4 356.188 52.6601   1
   1  14   4 299.662 39.2008   9
   1  14   4 264.069 64.2250   4
  -1 -14  -4 353.238 53.2128   6
  -1 -14  -4 372.520 45.1351   7
   1  14   5 676.495 57.4999   9
   1  14   5 555.528 64.6005   1
  -1 -14  -5 645.319 56.4741   7
   1  14   5 660.179 92.2125   4
  -1 -14  -6 1465.23 109.166   6
   1  14   6 1552.24 144.597   4
   1  14   6 1583.27 95.5610   9
   1  14   6 1575.46 111.669   1
  -1 -14  -6 1639.34 91.8778   7
   1  14   7 56.5670 20.5076   9
   1  14   7 33.3358 24.2508   1
   1  14   7 96.0068 43.5869   4
  -1 -14  -7 100.926 30.9314   6
  -1 -14  -7 57.3327 20.9462   7
   1  14   8 553.133 57.9071   9
   1  14   8 440.160 58.9565   1
   1  14   8 539.868 86.5288   4
  -1 -14  -8 449.387 42.9459   7
  -1 -14  -8 448.978 58.8936   6
   1  14   9 951.924 79.6002   9
   1  14   9 772.751 76.6892   1
   1  14   9 731.052 99.1826   4
  -1 -14  -9 882.527 80.4360   6
  -1 -14  -9 871.053 56.9065   7
   1  14  10 226.241 42.3028   9
  -1 -14 -10 183.797 30.1502   2
  -1 -14 -10 162.619 24.6507   7
  -1 -14 -10 132.831 36.0409   6
   1  14  10 225.961 42.4843   1
   1  14  10 107.888 50.4445   4
  -1 -14 -11 718.316 54.1763   2
   1  14  11 634.552 94.5305   4
  -1 -14 -11 731.127 51.3735   2
  -1 -14 -11 732.235 73.3613   6
   1  14  11 875.382 79.3536   9
   1  14  12 1142.48 122.913   4
   1  14  12 1119.72 97.1247   9
  -1 -14 -12 1404.80 102.809   6
  -1 -14 -12 1205.05 53.8039   7
  -1 -14 -12 1198.74 65.2973   2
   1  14  13 1124.10 123.588   4
   1  14  13 1213.97 101.115   9
  -1 -14 -13 1099.33 90.5483   6
   1  14  14 911.834 113.842   4
   1  14  14 1130.82 99.3682   9
  -1 -14 -14 1061.63 88.6677   6
  -1 -15   6 1548.73 117.181   7
  -1 -15   6 1687.12 116.097   6
   1  15  -6 1243.03 136.230   4
  -1 -15   6 1639.35 104.860  10
  -1 -15   6 1428.29 126.939   2
  -1 -15   6 1657.78 104.035  11
  -1 -15   5 2360.58 126.115  10
  -1 -15   5 1942.02 128.557   6
  -1 -15   5 1880.58 131.780   7
   1  15  -5 2052.47 170.020   4
  -1 -15   5 1959.61 146.774   2
  -1 -15   5 2044.28 121.099  11
  -1 -15   4 3571.47 165.474  10
  -1 -15   4 3387.70 177.079   6
  -1 -15   4 3160.41 177.098   7
  -1 -15   4 3393.94 162.226  11
  -1 -15   4 3329.89 193.413   2
   1  15  -4 3709.28 233.360   4
  -1 -15   3 2285.19 126.777  10
  -1 -15   3 2083.18 134.687   6
  -1 -15   3 2212.47 125.603  11
   1  15  -2 3457.14 226.476   4
  -1 -15   2 3125.82 169.738   7
  -1 -15   2 3319.45 177.152   6
   1  15  -2 3619.31 169.685   5
   1  15  -2 3415.73 181.026   1
  -1 -15   2 3392.70 162.424  11
  -1 -15   2 3277.49 159.992  10
   1  15  -1 577.768 92.3171   4
  -1 -15   1 649.646 68.7270   7
  -1 -15   1 631.078 71.8921   6
   1  15  -1 651.459 69.4258   5
   1  15  -1 628.924 73.5854   1
  -1 -15   1 607.641 62.1004  11
  -1 -15   1 617.707 63.7517  10
  -1 -15   0 3776.71 188.187   6
   1  15   0 3579.50 181.037   5
   1  15   0 3585.73 187.181   1
  -1 -15   0 3514.88 172.855   7
   1  15   0 3612.18 236.034   4
  -1 -15  -1 308.675 48.4097   7
  -1 -15  -1 256.813 47.6660   6
   1  15   1 261.299 24.6506   9
  -1 -15  -2 5095.53 214.634   7
   1  15   2 5236.69 179.997   9
  -1 -15  -2 5107.97 232.571   6
   1  15   3 399.335 61.0062   1
  -1 -15  -3 402.912 51.7452   7
  -1 -15  -3 396.690 61.3179   6
  -1 -15  -4 6050.55 260.623   6
  -1 -15  -4 6121.42 233.084   7
   1  15   4 5853.48 256.953   1
   1  15   4 5923.25 315.543   4
   1  15   4 5929.61 219.244   9
   1  15   5 173.057 43.1146   1
   1  15   5 215.744 35.9259   9
   1  15   5 273.660 70.3852   4
  -1 -15  -5 234.083 38.1493   7
  -1 -15  -6 2815.73 131.870   7
   1  15   6 2574.64 198.343   4
   1  15   6 2853.91 136.891   9
   1  15   6 2358.25 149.584   1
  -1 -15  -7-7.26212 25.4660   6
  -1 -15  -7 16.7858 20.4365   7
   1  15   7 39.1090 38.6346   4
   1  15   7 5.39635 22.0453   9
   1  15   7 7.18456 27.7622   1
  -1 -15  -8 4594.57 177.216   7
  -1 -15  -8 4561.09 213.478   6
   1  15   8 4232.94 209.815   1
   1  15   8 4508.83 268.232   4
   1  15   8 4735.36 202.975   9
  -1 -15  -9 66.8669 20.6241   7
  -1 -15  -9 21.5979 26.1520   6
   1  15   9 21.5051 32.9278   1
   1  15   9 39.0347 40.4564   4
   1  15   9 36.9052 27.6650   9
  -1 -15 -10 3711.58 184.694   6
  -1 -15 -10 3492.03 137.839   7
   1  15  10 3459.18 174.789   9
  -1 -15 -10 3509.79 153.422   2
   1  15  10 3036.44 223.761   4
  -1 -15 -11 21.0704 14.8134   7
   1  15  11 27.6997 26.7599   9
   1  15  11 38.9755 43.9002   4
  -1 -15 -11 14.2142 24.9233   6
  -1 -15 -11-3.74273 18.8915   2
   1  15  12 671.042 73.5097   9
   1  15  12 583.647 92.9431   4
  -1 -15 -12 563.142 68.2360   6
  -1 -15 -12 516.551 45.2659   2
   1  15  13 15.3905 26.9865   9
   1  15  13 64.9390 48.6881   4
  -1 -15 -13 6.92904 22.4982   6
   1  16  -4 81.9719 49.6247   4
  -1 -16   4 104.574 35.0535   6
  -1 -16   4 64.2591 27.9814  11
  -1 -16   4 58.1358 29.4027  10
   1  16  -3 246.510 68.0889   4
  -1 -16   3 199.030 39.8607  10
  -1 -16   3 193.618 38.7989  11
  -1 -16   3 144.636 40.0206   6
  -1 -16   2 192.702 44.1936   6
  -1 -16   2 273.124 54.9730   2
   1  16  -2 164.646 59.1132   4
  -1 -16   2 126.667 40.3926   7
   1  16  -1-13.7466 31.5588   4
  -1 -16   1-6.76567 26.9037   7
  -1 -16   1-23.3675 31.8213   6
   1  16   0 442.526 65.1484   1
  -1 -16   0 432.012 62.2086   6
   1  16   0 537.279 91.0965   4
  -1 -16   0 396.579 56.0168   7
  -1 -16  -1 63.0487 32.2106   6
  -1 -16  -1 55.9721 27.3566   7
   1  16   1 41.5525 41.0606   4
   1  16   1 39.4694 9.62556   9
   1  16   1 7.87120 31.3130   1
   1  16   2 29.4666 15.0888   9
  -1 -16  -2 47.6627 24.9856   7
  -1 -16  -2 31.6134 27.7275   6
   1  16   3 31.1703 35.0368   1
  -1 -16  -3 110.817 38.5577   6
  -1 -16  -3 11.3821 23.8715   7
   1  16   4 295.057 72.5059   4
   1  16   4 193.823 47.6752   1
   1  16   4 333.238 39.7444   9
  -1 -16  -4 363.432 48.5349   7
  -1 -16  -4 221.239 47.9981   6
   1  16   5 278.049 50.7060   1
   1  16   5 337.228 76.0164   4
   1  16   5 296.821 40.6809   9
  -1 -16  -5 262.985 42.5182   7
   1  16   6 238.741 48.5908   1
  -1 -16  -6 354.701 45.8381   7
   1  16   6 308.921 73.7386   4
   1  16   6 349.046 45.2496   9
   1  16   7 7.68531 26.9515   1
  -1 -16  -7 13.6997 17.1227   7
   1  16   7 11.2760 21.7886   9
  -1 -16  -7 23.3991 31.0142   6
   1  16   7 28.1136 29.4592   4
   1  16   8 505.494 90.2872   4
   1  16   8 507.196 59.0288   9
  -1 -16  -8 520.847 51.2578   7
  -1 -16  -8 543.552 69.6164   6
  -1 -16  -9 61.9068 24.0805   7
   1  16   9 83.2050 31.1891   9
   1  16   9-14.0276 50.9277   4
  -1 -16  -9 46.6446 24.7935   2
  -1 -16  -9 92.6728 35.4750   6
   1  16  10 881.140 119.734   4
  -1 -16 -10 886.781 71.7288   2
   1  16  10 934.947 85.1093   9
  -1 -16 -10 1018.64 65.3576   7
  -1 -16 -10 829.002 85.5521   6
  -1 -16 -11 285.953 32.6957   7
   1  16  11 278.541 49.7510   9
   1  16  11 321.548 75.6350   4
  -1 -16 -11 279.216 39.9569   2
  -1 -16 -11 281.613 51.9771   6
   1  16  12 2059.29 179.795   4
   1  16  12 2140.50 139.622   9
  -1 -16 -12 2115.48 139.489   6
  -1 -17   2 158.332 51.2828   2
  -1 -17   2 334.298 56.4817   7
   1  17  -2 335.112 78.6913   4
  -1 -17   2 205.689 49.7715   6
  -1 -17   1 1988.74 147.442   2
   1  17  -1 2102.09 186.536   4
  -1 -17   1 2000.52 133.523   7
  -1 -17   1 1996.67 140.325   6
   1  17   0 513.424 96.3462   4
  -1 -17   0 561.951 74.7408   6
  -1 -17   0 565.265 68.6908   7
   1  17   1 1665.99 166.682   4
  -1 -17  -1 2154.86 127.905   7
  -1 -17  -1 1853.60 134.334   6
  -1 -17  -2 323.217 52.2221   7
  -1 -17  -2 599.972 75.4877   6
  -1 -17  -3 2181.47 148.840   6
  -1 -17  -3 2421.12 136.859   7
   1  17   4 460.264 48.7525   9
  -1 -17  -4 469.218 56.3693   7
   1  17   4 509.740 99.0700   4
  -1 -17  -4 396.647 64.8673   6
   1  17   5 1017.91 75.6939   9
  -1 -17  -5 986.971 80.1396   7
   1  17   5 827.938 119.114   4
   1  17   6 1214.29 86.8636   9
   1  17   6 961.818 128.026   4
  -1 -17  -6 1174.07 83.6239   7
  -1 -17  -7 369.096 47.7209   7
   1  17   7 302.052 47.1170   9
   1  17   7 390.952 83.8840   4
  -1 -17  -7 400.134 62.7007   6
   1  17   8 1607.88 167.024   4
  -1 -17  -8 1766.12 115.728   2
   1  17   8 1862.81 118.471   9
  -1 -17  -8 1777.36 101.025   7
  -1 -17  -8 1631.19 127.774   6
   1  17   9 644.816 110.375   4
  -1 -17  -9 769.260 70.4066   2
   1  17   9 639.198 72.3791   9
  -1 -17  -9 724.286 81.8457   6
  -1 -17  -9 676.874 59.9392   7
   1  17  10 1226.43 141.675   4
  -1 -17 -10 1013.66 97.7909   6
  -1 -17 -10 1182.80 73.3137   7
   1  17  10 1052.51 92.2776   9
  -1 -17 -10 1005.09 81.6171   2
  -1 -18  -2 129.459 44.6297   2
  -1 -18  -2 251.542 55.4715   6
  -1 -18  -2 267.927 51.2821   7
  -1 -18  -3 404.479 67.0944   6
  -1 -18  -3 372.785 54.1509   7
  -1 -18  -4 287.269 55.8601   6
  -1 -18  -4 374.802 52.5599   7
   1  18   5 318.843 77.9483   4
  -1 -18  -5 339.381 49.2424   7
   1  18   5 217.656 36.1617   9
  -1 -18  -5 268.276 57.2712   6
  -1 -18  -6 312.644 57.4652   2
   1  18   6 445.444 53.4410   9
  -1 -18  -6 383.755 52.5450   7
   1  18   6 335.726 84.0070   4
   2 -17  -6 18.2395 35.2485   6
  -2  17   6 35.0565 26.2958   9
  -2  17   6 109.090 56.5704   4
   2 -17  -6 18.0367 27.0344   7
  -2  17   5 865.983 78.8021   9
   2 -17  -5 936.831 82.7010   7
  -2  17   5 794.316 121.696   4
   2 -17  -4 209.611 48.6216   6
  -2  17   4 207.561 39.3441   9
   2 -17  -4 188.150 42.4774   7
  -2  17   4 279.949 82.6310   4
   2 -17  -3 800.494 92.1125   6
  -2  17   3 875.329 70.7810   9
  -2  17   3 699.924 114.134   4
   2 -17  -3 904.724 82.7119   7
   2 -17  -2 190.238 49.0676   6
  -2  17   2 155.095 68.3880   4
   2 -17  -2 242.079 46.1510   7
   2 -17  -1 947.470 99.5728   6
   2 -17  -1 1136.52 96.3694   7
  -2  17   1 1071.28 138.490   4
   2 -16  -9 1774.66 104.501   7
   2 -16  -9 1975.98 138.998   6
  -2  16   9 1758.60 131.102   9
   2 -16  -8 1991.21 114.229   7
   2 -16  -8 1821.44 137.041   6
  -2  16   8 1745.85 171.941   4
  -2  16   8 1995.19 137.615   9
   2 -16  -7 1971.30 113.452   7
   2 -16  -7 1652.93 129.661   6
  -2  16   7 1601.39 161.475   4
  -2  16   7 1760.10 125.576   9
   2 -16  -6 2368.54 128.850   7
  -2  16   6 2293.11 138.904   9
   2 -16  -6 2189.86 147.609   6
  -2  16   5 3385.02 166.809   9
   2 -16  -5 3143.65 159.017   7
   2 -16  -4 1423.87 117.050   6
  -2  16   4 1443.82 99.3340   9
   2 -16  -4 1259.15 95.5844   7
  -2  16   4 1391.34 150.897   4
   2 -16  -3 3063.24 174.611   6
  -2  16   3 2655.86 137.133   9
   2 -16  -3 2676.41 149.803   7
  -2  16   3 2841.14 217.893   4
   2 -16  -2 136.374 43.8061   6
  -2  16   2 58.4958 23.2016   9
   2 -16  -2 91.6089 34.2140   7
  -2  16   2 131.532 59.7410   4
   2 -16  -1 2585.67 146.858   7
  -2  16   1 2836.41 214.750   4
   2 -16  -1 2471.72 158.760   6
   2 -16   0 20.9666 27.0050   7
  -2  16   0-14.6426 41.1674   4
   2 -16   0-8.40790 32.4882   6
   2 -16   1 2516.61 151.663   7
  -2  16  -1 2495.09 203.610   4
   2 -16   1 2390.90 154.315   6
   2 -16   2 22.2715 34.0914   7
   2 -16   2 32.9338 32.7445   6
   2 -16   3 1768.33 129.306   6
   2 -15 -11 475.622 45.7290   7
  -2  15  11 509.151 72.2137   9
  -2  15  11 337.753 81.9220   4
   2 -15 -11 411.463 65.2918   6
   2 -15 -10 23.9062 24.7684   6
  -2  15  10-8.42711 27.3578   9
  -2  15  10-27.1775 45.9159   4
   2 -15 -10-4.11977 21.4965   7
   2 -15  -9 344.484 59.9445   6
  -2  15   9 370.794 59.8295   9
  -2  15   9 301.050 77.5827   4
   2 -15  -9 433.205 48.3818   7
   2 -15  -8 8.02514 27.1167   6
  -2  15   8 7.68572 24.9510   9
  -2  15   8-13.7159 42.6317   4
   2 -15  -8-4.77405 16.7403   7
   2 -15  -7 232.978 48.8411   6
  -2  15   7 261.756 47.3677   9
  -2  15   7 371.303 79.8309   4
   2 -15  -7 368.525 46.5338   7
   2 -15  -6 40.2372 31.9998   6
  -2  15   6 13.6204 22.1129   9
   2 -15  -6 5.29602 21.6385   7
  -2  15   6 27.5264 38.6973   4
  -2  15   5 94.6343 31.3156   9
  -2  15   5 96.1250 44.6009   4
   2 -15  -5 22.0586 21.3522   7
   2 -15  -4 634.615 73.8085   6
  -2  15   4 775.625 69.8457   9
  -2  15   4 835.571 109.759   4
   2 -15  -4 665.633 65.8614   7
   2 -15  -3 8.01418 28.1024   6
  -2  15   3 15.6576 22.4150   9
  -2  15   3-13.6780 36.2564   4
   2 -15  -3 5.93920 20.8267   7
   2 -15  -2 334.923 57.3138   6
  -2  15   2 273.112 38.9042   9
   2 -15  -2 326.061 48.0208   7
   2 -15  -1 31.8529 23.1285   7
  -2  15   1 13.6940 38.5038   4
   2 -15  -1 7.92339 25.7278   6
   2 -15   0 65.8700 32.7103   7
   2 -15   0 55.0357 29.5231   6
  -2  15   0 96.0018 49.8081   4
   2 -15   1 537.856 70.3674   6
  -2  15  -1 661.577 101.321   4
   2 -15   1 653.126 69.6351   7
  -2  15  -2 341.146 46.2518   3
   2 -15   2 277.506 50.1995   6
   2 -15   3 403.162 59.3049   6
   2 -15   4 407.904 61.8389   7
   2 -15   4 546.696 68.0815   6
   2 -15   5 819.009 83.1141   6
   2 -15   5 1026.84 92.8691   7
  -2  15  -5 1013.53 126.140   4
  -2  14  13 1056.17 105.531   9
   2 -14 -13 1043.07 92.3083   6
  -2  14  13 1068.20 121.333   4
  -2  14  12 2061.93 144.948   9
   2 -14 -12 2152.74 134.804   6
   2 -14 -12 1902.69 91.5178   7
   2 -14 -11 203.388 31.8955   7
  -2  14  11 127.019 43.7622   9
   2 -14 -11 206.654 45.6395   6
  -2  14  11 276.904 66.9189   4
   2 -14 -10 2053.98 102.283   7
  -2  14  10 1820.33 132.960   9
   2 -14 -10 1969.35 108.994   2
   2 -14 -10 2048.88 134.032   6
  -2  14  10 1757.28 161.115   4
   2 -14  -9 57.9912 23.0391   7
  -2  14   9 93.0909 37.8210   9
   2 -14  -9 104.795 28.6429   2
   2 -14  -9 74.7343 34.3605   6
  -2  14   9 12.6976 37.6747   4
   2 -14  -8 4496.15 178.194   7
  -2  14   8 3991.14 203.630   9
  -2  14   8 4168.32 256.704   4
   2 -14  -8 4222.14 208.196   6
   2 -14  -7 82.5846 34.5349   6
  -2  14   7 84.1896 32.2812   9
   2 -14  -7 84.2868 25.6773   7
  -2  14   7 63.9052 46.4392   4
   2 -14  -6 5527.85 216.641   7
  -2  14   6 5470.56 236.291   9
  -2  14   6 5293.72 295.378   4
   2 -14  -6 5552.88 246.115   6
  -2  14   5 233.459 42.4428   9
  -2  14   5 268.103 63.6604   4
   2 -14  -5 267.090 41.1041   7
  -2  14   4 2041.83 119.423   9
  -2  14   4 1937.93 164.780   4
   2 -14  -4 2094.22 117.843   7
  -2  14   3 537.242 56.1251   9
   2 -14  -3 618.876 70.7367   6
   2 -14  -3 665.821 64.7134   7
  -2  14   2 1217.13 81.0853   9
  -2  14   2 1118.89 127.498   4
   2 -14  -2 1276.25 102.670   6
   2 -14  -2 1307.39 92.3119   7
  -2  14   1 101.860 52.0836   4
   2 -14  -1 95.8013 33.2334   6
   2 -14  -1 113.207 33.6141   7
   2 -14   0 2924.64 150.515   7
  -2  14   0 2881.83 144.952   3
  -2  14   0 2504.83 192.262   4
   2 -14   0 2737.54 157.463   6
  -2  14  -1-5.10592 21.9317   3
  -2  14  -1 38.5426 38.0765   4
  -2  14  -1 66.5657 27.7858   5
   2 -14   1 14.5037 26.3245   6
   2 -14   1 31.7982 27.3152   7
  -2  14  -2 1281.72 132.404   4
  -2  14  -2 1259.61 84.6979   3
   2 -14   2 1140.14 97.1741   6
  -2  14  -2 1248.48 91.6422   5
  -2  14  -3 17.7549 17.6574   3
  -2  14  -3 32.4759 20.9220   5
   2 -14   3 14.1591 22.9900   6
  -2  14  -4 166.066 35.7441  10
   2 -14   4 181.489 43.5397   7
  -2  14  -4 100.291 25.7480   3
   2 -14   4 111.679 33.5453   6
  -2  14  -4 182.550 36.0946  11
  -2  14  -4 130.042 30.5869   5
  -2  14  -5 119.809 50.1587   4
   2 -14   5 158.416 39.0589   6
   2 -14   5 236.786 47.3428   7
  -2  14  -5 205.589 40.8771  11
  -2  14  -5 227.819 38.0382  10
   2 -14   6 6.78253 24.6203   6
  -2  14  -6 40.1290 37.6087   4
   2 -14   6 7.35378 26.6935   7
   2 -14   7 306.796 49.9105   6
  -2  14  -7 337.884 74.3199   4
   2 -14   7 315.535 54.7135   7
  -2  13  14 305.421 59.8699   9
  -2  13  14 298.099 71.6130   4
   2 -13 -14 230.674 44.6739   6
  -2  13  13 106.412 39.0276   9
  -2  13  13 23.0648 39.0162   4
   2 -13 -13 85.9346 31.0358   6
  -2  13  12 407.403 64.1496   9
   2 -13 -12 284.195 48.9723   6
  -2  13  12 254.995 63.8560   4
  -2  13  11 279.323 68.6125   4
   2 -13 -11 307.081 34.9449   7
  -2  13  11 325.567 57.6735   9
   2 -13 -11 412.287 56.3757   6
   2 -13 -11 285.315 37.5555   2
   2 -13 -10 375.524 38.7647   7
   2 -13 -10 339.336 53.0339   6
   2 -13 -10 295.318 40.4391   2
  -2  13  10 234.045 61.6700   4
  -2  13  10 365.154 57.5200   9
   2 -13  -9 498.966 47.5607   7
  -2  13   9 388.020 75.1612   4
   2 -13  -9 631.975 56.2125   2
  -2  13   9 579.824 69.2508   9
   2 -13  -9 451.549 60.8527   6
   2 -13  -8 330.243 39.8612   7
  -2  13   8 388.475 76.0982   4
   2 -13  -8 356.640 44.4248   2
  -2  13   8 318.484 52.0591   9
   2 -13  -8 243.337 45.9168   6
   2 -13  -7 703.290 73.4698   6
   2 -13  -7 757.138 60.9110   7
  -2  13   7 711.143 73.1684   9
  -2  13   7 778.302 99.4947   4
   2 -13  -6 100.038 26.3512   7
  -2  13   6 94.3227 49.4580   4
  -2  13   6 69.6697 27.2794   9
   2 -13  -6 62.6917 26.1944   6
   2 -13  -5 194.537 34.6103   7
  -2  13   5 130.225 31.0723   9
   2 -13  -4 14.8488 19.6813   7
  -2  13   4 11.7668 27.0125   4
  -2  13   4 5.47893 19.8878   9
   2 -13  -3 102.861 28.6310   7
   2 -13  -3 137.941 36.6545   6
  -2  13   3 129.209 45.4608   4
  -2  13   3 70.2597 23.6568   9
  -2  13   2 104.461 26.7760   9
  -2  13   2 152.645 48.0737   4
   2 -13  -2 133.667 30.6490   7
  -2  13   2 144.068 30.2854  11
   2 -13  -2 164.666 38.7142   6
  -2  13   2 154.095 30.9911  10
  -2  13   2 56.6003 28.4488   5
  -2  13   1 306.221 66.5531   4
   2 -13  -1 282.566 41.7373   7
  -2  13   1 207.303 36.2950  11
   2 -13  -1 292.962 47.3807   6
  -2  13   1 274.140 40.5133  10
  -2  13   1 200.566 41.5993   5
  -2  13   0 941.432 75.7944   5
   2 -13   0 860.978 73.4760   7
  -2  13   0 1007.01 72.3298  10
   2 -13   0 1008.27 84.4782   6
  -2  13   0 1064.55 74.6448  11
  -2  13   0 933.428 107.236   4
  -2  13   0 942.993 71.3821   3
  -2  13  -1 119.856 29.8123  11
   2 -13   1 33.5591 24.4907   6
   2 -13   1 106.703 31.0334   7
  -2  13  -1 95.3275 44.7391   4
  -2  13  -1 119.905 29.2380   3
  -2  13  -1 128.567 31.5319   5
  -2  13  -1 99.0157 27.7415  10
  -2  13  -2 1880.20 107.341  10
  -2  13  -2 1674.90 102.351  11
   2 -13   2 1579.96 112.662   6
  -2  13  -2 1798.01 107.963   5
  -2  13  -2 1754.38 99.5129   3
  -2  13  -2 1733.67 151.122   4
  -2  13  -3 181.645 36.5882  10
  -2  13  -3 238.388 38.1166  11
   2 -13   3 229.439 42.1161   6
  -2  13  -3 211.204 37.0160   5
  -2  13  -3 316.970 39.1761   3
  -2  13  -4 1945.37 97.8610   3
   2 -13   4 1658.24 115.938   7
  -2  13  -4 1918.35 110.057  10
   2 -13   4 1712.02 116.416   6
  -2  13  -4 1899.24 105.568   5
  -2  13  -4 1884.47 108.372  11
  -2  13  -5 550.315 55.3580  11
   2 -13   5 511.492 60.7866   6
   2 -13   5 503.504 62.4290   7
  -2  13  -5 509.350 49.1087   5
  -2  13  -5 573.521 89.2101   4
  -2  13  -5 453.065 42.6506   3
  -2  13  -5 522.046 55.1534  10
   2 -13   6 2136.78 133.331   7
   2 -13   6 2118.79 127.520   6
  -2  13  -6 2352.18 120.453  10
  -2  13  -6 2184.91 117.017  11
  -2  13  -6 2158.64 172.602   4
  -2  13  -7 2897.52 203.016   4
   2 -13   7 2690.22 148.924   6
   2 -13   7 3122.62 165.475   7
  -2  13  -8 1748.13 158.176   4
   2 -13   8 1685.51 112.559   6
   2 -13   8 1751.42 122.114   7
   2 -12 -14 5.87923 22.0421   6
  -2  12  14 21.1992 34.4126   4
  -2  12  14 26.8436 31.3780   9
   2 -12 -13 2779.65 145.529   6
  -2  12  13 2287.86 169.857   4
  -2  12  13 2485.57 160.496   9
  -2  12  12 10.6712 30.0123   4
   2 -12 -12 53.5461 18.3406   2
  -2  12  12-8.14929 26.4678   9
   2 -12 -12 49.7754 24.0545   6
  -2  12  11 905.457 91.2415   9
   2 -12 -11 870.197 62.6945   2
  -2  12  11 876.092 104.844   4
   2 -12 -11 988.388 82.0710   6
   2 -12 -10 520.576 44.4472   7
  -2  12  10 489.904 62.7389   9
   2 -12 -10 470.620 46.3194   2
  -2  12  10 493.702 79.5796   4
   2 -12 -10 434.400 56.6415   6
   2 -12  -9 3183.38 133.992   7
  -2  12   9 3581.09 177.743   9
   2 -12  -9 3314.23 143.709   2
   2 -12  -9 3194.48 163.685   6
   2 -12  -8 961.937 65.8937   7
  -2  12   8 976.681 84.4126   9
   2 -12  -8 1006.85 70.7416   2
  -2  12   8 969.322 104.985   4
   2 -12  -8 854.506 79.5127   6
  -2  12   7 4856.42 262.135   4
  -2  12   7 5048.94 217.114   9
   2 -12  -7 4559.17 211.470   6
   2 -12  -7 5055.79 188.454   7
  -2  12   6 743.685 96.5966   4
   2 -12  -6 782.219 60.3067   7
  -2  12   6 717.160 68.7226   9
   2 -12  -6 616.961 66.4491   6
   2 -12  -5 1548.75 89.6707   7
  -2  12   5 1531.55 99.3037   9
  -2  12   5 1548.78 93.2217  10
  -2  12   5 1478.59 92.7357  11
  -2  12   5 1296.36 129.336   4
   2 -12  -4 2575.27 127.891   7
  -2  12   4 2469.29 177.584   4
  -2  12   4 2528.64 144.670   5
  -2  12   4 2785.31 131.897  10
  -2  12   4 2621.59 135.057   9
  -2  12   4 2860.29 132.856  11
  -2  12   3 154.544 30.2938   9
  -2  12   3 118.508 47.5291   4
   2 -12  -3 161.075 31.0250   7
  -2  12   3 180.566 36.3439   5
   2 -12  -3 152.148 34.3683   6
  -2  12   3 205.238 32.9619  10
  -2  12   3 111.909 27.2402  11
  -2  12   2 1389.38 85.6487   9
  -2  12   2 1528.95 132.460   4
   2 -12  -2 1330.00 99.1606   6
   2 -12  -2 1452.84 92.0123   7
  -2  12   2 1617.16 93.4114  10
  -2  12   2 1379.62 88.8130  11
  -2  12   2 1542.71 101.444   5
  -2  12   1 291.535 59.5819   4
   2 -12  -1 317.150 43.9323   7
  -2  12   1 235.405 41.8519   5
   2 -12  -1 307.558 46.6821   6
   2 -12  -1 320.982 30.9935   9
  -2  12   1 352.343 43.2579  10
  -2  12   1 372.449 44.5156  11
  -2  12   0 1184.28 80.9523  11
   2 -12   0 1310.26 63.8304   9
  -2  12   0 1405.96 76.0901   9
   2 -12   0 1384.88 92.1438   7
   2 -12   0 1349.96 97.7628   6
  -2  12   0 1423.33 93.4184   5
  -2  12   0 1230.25 83.0299  10
  -2  12   0 1251.04 121.704   4
  -2  12  -1 1309.81 83.3382   3
  -2  12  -1 1219.16 119.988   4
   2 -12   1 1085.83 88.3503   6
  -2  12  -1 1408.72 86.2199  11
  -2  12  -1 1239.95 83.5225  10
  -2  12  -1 1473.07 92.5335   5
  -2  12  -2 1713.44 95.4001   3
  -2  12  -2 1968.38 152.211   4
  -2  12  -2 1664.31 98.6559  11
   2 -12   2 1630.59 108.847   6
  -2  12  -2 1622.32 97.6828  10
  -2  12  -2 1746.79 101.271   5
  -2  12  -3 170.285 28.8361   3
   2 -12   3 176.571 37.2161   7
  -2  12  -3 133.539 30.9007  11
   2 -12   3 114.616 32.7205   6
  -2  12  -3 147.744 30.2265  10
  -2  12  -3 170.623 31.1199   5
  -2  12  -4 430.346 40.9088   3
  -2  12  -4 373.981 44.4055  11
   2 -12   4 340.248 46.6809   6
   2 -12   4 334.151 48.8267   7
  -2  12  -4 307.720 40.4648  10
  -2  12  -4 293.052 38.9589   5
  -2  12  -5 182.010 32.0665  11
   2 -12   5 130.014 33.4466   6
   2 -12   5 194.101 39.5457   7
  -2  12  -5 145.199 29.0335  10
  -2  12  -5 108.921 25.5416   5
  -2  12  -6 661.967 93.7194   4
   2 -12   6 792.225 76.8338   7
  -2  12  -6 775.258 49.0027   3
   2 -12   6 876.646 74.2154   6
  -2  12  -6 718.048 53.6428   5
  -2  12  -6 949.153 68.5523  11
  -2  12  -6 831.764 65.5012  10
  -2  12  -7 11.9952 31.7976   4
  -2  12  -7 26.4573 18.9408  11
   2 -12   7-33.0614 30.3599   7
   2 -12   7 11.5313 20.2208   6
  -2  12  -7 35.1726 11.2907   3
  -2  12  -7 17.7285 18.5791  10
  -2  12  -7 6.76225 12.3231   5
   2 -12   8 341.324 48.8634   6
  -2  12  -8 500.995 84.0481   4
   2 -12   8 459.518 60.6903   7
   2 -12   9-5.60463 23.4901   6
  -2  12  -9 12.4232 43.5624   4
   2 -12   9-13.7721 28.1298   7
  -2  12 -10 88.5351 47.4255   4
   2 -12  10 27.9952 27.0667   7
   2 -11 -15 519.608 54.5444   6
  -2  11  15 497.856 76.6312   4
   2 -11 -14-5.31668 22.8330   6
  -2  11  14 48.8049 44.8138   4
  -2  11  13 469.743 68.6300   9
   2 -11 -13 575.016 58.9846   6
  -2  11  13 438.957 73.7676   4
  -2  11  12 38.9733 31.6308   4
   2 -11 -12-11.3775 19.2221   6
   2 -11 -12 6.61113 14.1961   2
   2 -11 -12-4.82026 19.6906   1
  -2  11  12-7.83759 29.3802   9
   2 -11 -11 1564.45 97.1409   8
   2 -11 -11 1531.97 102.380   6
   2 -11 -11 1600.93 85.9334   2
  -2  11  11 1518.74 130.028   4
   2 -11 -11 1791.56 102.628   1
  -2  11  11 1518.53 114.650   9
  -2  11  10 134.789 36.5692   9
   2 -11 -10 93.1543 23.6651   2
   2 -11 -10 141.384 29.8177   8
  -2  11  10 136.612 43.9855   4
   2 -11 -10 146.201 34.3907   6
   2 -11 -10 153.343 33.2757   1
   2 -11  -9 1364.32 90.1676   1
   2 -11  -9 1301.46 83.9803   8
   2 -11  -9 1361.22 74.4485   7
  -2  11   9 1416.65 122.719   4
   2 -11  -9 1316.82 79.0371   2
   2 -11  -9 1305.46 94.3989   6
  -2  11   9 1297.17 100.434   9
   2 -11  -8 295.079 41.8825   1
   2 -11  -8 243.345 37.8049   8
   2 -11  -8 203.794 30.0308   7
  -2  11   8 215.073 49.7471   4
   2 -11  -8 270.576 35.1637   2
   2 -11  -8 223.854 39.1667   6
  -2  11   8 274.945 47.9870   9
   2 -11  -7 118.438 27.1020   8
   2 -11  -7 129.664 24.2198   7
  -2  11   7 84.8456 26.7430   9
   2 -11  -7 82.5916 27.1866   6
   2 -11  -7 60.1609 23.1369   1
  -2  11   7 39.1625 36.7766   4
  -2  11   6 715.987 59.5848  10
  -2  11   6 731.400 69.3195   9
   2 -11  -6 743.927 66.0392   1
   2 -11  -6 725.414 61.0188   8
   2 -11  -6 889.269 61.2129   7
   2 -11  -6 713.530 68.0755   6
  -2  11   6 758.214 62.0349  11
  -2  11   6 683.614 86.6541   4
   2 -11  -5 854.551 67.8597   8
   2 -11  -5 996.344 68.8582   7
  -2  11   5 927.544 100.666   4
  -2  11   5 1077.11 83.3996   5
  -2  11   5 989.082 69.5552  11
   2 -11  -5 1020.41 77.8803   1
  -2  11   5 1059.10 72.7286  10
  -2  11   5 996.675 77.0933   9
  -2  11   4 295.097 40.6541   9
   2 -11  -4 378.405 43.3798   8
   2 -11  -4 340.043 41.3380   7
  -2  11   4 474.429 54.1632   5
  -2  11   4 384.980 43.1336  11
   2 -11  -4 346.666 35.9095   9
  -2  11   4 384.312 41.9321  10
  -2  11   4 431.180 68.7862   4
  -2  11   3 361.933 63.0684   4
   2 -11  -3 406.000 46.5644   8
   2 -11  -3 406.836 51.3179   6
   2 -11  -3 454.860 46.4283   7
   2 -11  -3 297.974 50.5762   4
  -2  11   3 402.197 50.3776   5
  -2  11   3 422.661 44.1309  11
   2 -11  -3 422.764 49.9223   1
  -2  11   3 421.985 44.0643  10
   2 -11  -3 420.532 38.4509   9
  -2  11   3 368.786 44.2668   9
  -2  11   2 2294.14 156.615   4
   2 -11  -2 2261.60 118.816   1
   2 -11  -2 1813.87 114.188   6
   2 -11  -2 1887.48 105.180   7
  -2  11   2 1875.11 101.728  10
  -2  11   2 2026.20 104.651  11
  -2  11   2 1956.30 114.050   5
   2 -11  -2 1903.48 88.0882   9
   2 -11  -1 1506.71 73.0484   9
  -2  11   1 1545.32 129.152   4
   2 -11  -1 1626.27 96.5930   7
   2 -11  -1 1554.31 102.832   6
  -2  11   1 1574.03 89.5445  10
  -2  11   1 1612.08 90.8075  11
   2 -11  -1 1611.16 98.7033   1
  -2  11   1 1597.99 98.2015   5
   2 -11   0 3365.59 149.353   1
  -2  11   0 2927.29 133.841  10
   2 -11   0 3003.04 111.379   9
  -2  11   0 3056.51 126.323   9
  -2  11   0 3110.35 190.820   4
   2 -11   0 2672.30 137.105   7
   2 -11   0 2551.95 142.302   6
  -2  11   0 2951.21 141.278   5
  -2  11   0 3089.59 135.942  11
  -2  11  -1 4242.75 168.126   3
  -2  11  -1 3702.52 218.073   4
   2 -11   1 4092.30 178.122   1
  -2  11  -1 4245.13 169.536  10
   2 -11   1 3929.52 181.074   6
   2 -11   1 3895.29 136.830   9
  -2  11  -1 4194.70 173.403   5
   2 -11   1 4416.86 214.693   4
  -2  11  -1 4161.35 168.343  11
  -2  11  -2 3304.40 140.465   3
  -2  11  -2 3495.07 203.327   4
   2 -11   2 3391.56 156.682   1
  -2  11  -2 3386.25 146.537  10
   2 -11   2 3486.08 162.454   6
   2 -11   2 3159.32 111.635   9
  -2  11  -2 3347.96 148.340   5
   2 -11   2 3322.17 187.540   4
  -2  11  -2 3410.34 146.323  11
  -2  11  -3 2546.56 122.601  11
   2 -11   3 2511.08 135.028   6
  -2  11  -3 2659.90 116.463   3
   2 -11   3 2741.80 138.528   7
   2 -11   3 2515.83 87.3939   9
   2 -11   3 2489.98 130.176   1
  -2  11  -3 2762.24 125.425   5
  -2  11  -3 2483.27 121.578  10
  -2  11  -4 1836.75 98.8448  10
   2 -11   4 1702.46 59.4366   9
   2 -11   4 1792.34 105.514   1
   2 -11   4 1614.20 105.122   7
   2 -11   4 1531.30 101.483   6
  -2  11  -4 1864.26 96.2314   5
  -2  11  -4 1914.41 99.7477  11
  -2  11  -5 73.0770 22.1477  10
   2 -11   5 54.1724 25.3511   1
   2 -11   5 81.3119 28.3472   7
   2 -11   5 81.2010 26.4304   6
  -2  11  -5 70.9346 20.5786   5
  -2  11  -5 60.0032 20.1738  11
  -2  11  -5 84.6079 16.8250   3
  -2  11  -6 3737.81 148.785  10
  -2  11  -6 3175.42 128.891   5
  -2  11  -6 3262.76 203.873   4
   2 -11   6 3379.32 164.440   7
  -2  11  -6 3091.30 118.876   3
   2 -11   6 3241.72 155.120   6
   2 -11   6 3247.68 151.465   1
  -2  11  -6 3186.42 141.430  11
  -2  11  -7 13.1050 13.7459   5
   2 -11   7 23.8170 23.2046   1
   2 -11   7 18.4667 24.4830   7
   2 -11   7 42.4216 24.8555   6
  -2  11  -7 28.5012 20.2010  11
  -2  11  -7 45.0392 19.9487  10
  -2  11  -7 18.9257 9.41708   3
  -2  11  -8 4812.21 262.032   4
   2 -11   8 4642.24 208.112   7
   2 -11   8 4765.55 196.911   6
   2 -11   8 4275.83 186.315   1
   2 -11   8 4697.18 170.088  10
   2 -11   8 4624.42 169.026  11
   2 -11   9 122.302 38.2392   7
   2 -11   9 113.920 30.4148   6
  -2  11  -9 152.538 50.4570   4
   2 -11   9 103.797 23.0325  10
   2 -11   9 73.5183 19.4292  11
  -2  11 -10 2900.98 199.448   4
   2 -11  10 2708.06 137.660   6
   2 -11  10 2712.82 150.654   7
   2 -11  11 53.1563 30.5364   7
  -2  11 -11 48.9897 51.3483   4
   2 -10 -16 1005.44 70.9342   6
  -2  10  16 1069.34 106.427   4
  -2  10  16 1026.13 103.109   9
   2 -10 -15 1862.86 103.783   6
  -2  10  15 1831.65 137.616   4
  -2  10  15 1856.60 137.948   9
   2 -10 -14 142.841 30.4514   6
  -2  10  14 71.5289 37.6247   4
   2 -10 -14 152.523 31.3282   1
   2 -10 -13 2195.44 108.121   1
   2 -10 -13 2346.10 114.488   8
   2 -10 -13 2245.45 114.295   6
  -2  10  13 1993.78 140.415   4
   2 -10 -12 4.39757 18.4317   1
  -2  10  12 8.86122 26.2614   4
   2 -10 -12-4.54768 18.5782   8
   2 -10 -12 25.7059 18.6614   6
   2 -10 -11 1686.07 104.195   6
   2 -10 -11 1904.35 102.397   8
  -2  10  11 1807.98 121.745   9
  -2  10  11 1710.52 133.003   4
   2 -10 -11 2013.57 106.280   1
  -2  10  10 128.120 33.5980   9
   2 -10 -10 148.537 30.5383   8
   2 -10 -10 175.508 33.5940   6
   2 -10 -10 90.6133 23.0947   2
   2 -10 -10 140.333 29.2669   1
  -2  10  10 79.2310 38.8344   4
   2 -10  -9 5612.73 209.782   1
  -2  10   9 5183.42 252.170   4
  -2  10   9 5433.53 178.934   7
   2 -10  -9 5145.29 202.003   8
   2 -10  -9 5256.43 193.028   2
  -2  10   9 5005.19 224.865   9
   2 -10  -9 5254.88 213.629   6
   2 -10  -8 32.0697 18.7262   1
   2 -10  -8 25.3943 17.3015   8
  -2  10   8 18.4217 13.9668   7
  -2  10   8 26.3530 29.6892   4
  -2  10   8 43.2623 23.1770   5
   2 -10  -8 11.0300 15.4231   2
  -2  10   8 42.3544 24.0663   9
   2 -10  -8 26.8462 23.0679   6
   2 -10  -7 7184.04 254.630   1
  -2  10   7 7314.50 228.693   7
   2 -10  -7 6902.28 244.461   8
   2 -10  -7 6691.15 232.215   7
  -2  10   7 6325.62 292.881   4
  -2  10   7 6826.13 267.934   5
   2 -10  -7 6807.15 238.742   2
   2 -10  -7 6815.19 260.226   6
  -2  10   7 6735.91 264.316   9
  -2  10   6 26.3699 26.0495   4
   2 -10  -6-12.3935 14.9946   8
  -2  10   6 6.00653 12.8979   7
   2 -10  -6-3.42211 12.4210   7
   2 -10  -6 4.60225 19.2885   1
   2 -10  -6-5.37023 15.9150   6
  -2  10   6 8.30321 16.9593  11
  -2  10   6 5.38869 15.9697   9
  -2  10   6 8.27319 13.9775  10
   2 -10  -6 3.73244 13.5473   9
   2 -10  -5 4420.92 180.325   1
  -2  10   5 4265.74 160.828   7
   2 -10  -5 4050.22 169.611   8
   2 -10  -5 4394.44 165.714   7
   2 -10  -5 4094.66 182.254   6
  -2  10   5 4201.98 169.381  11
  -2  10   5 4215.38 181.550   9
  -2  10   5 4445.17 172.713  10
   2 -10  -5 4467.01 164.629   9
  -2  10   5 3943.59 214.924   4
   2 -10  -4 1471.92 83.0112   7
  -2  10   4 1442.48 95.3879   5
  -2  10   4 1639.33 125.006   4
  -2  10   4 1273.41 81.0008  11
  -2  10   4 1598.66 87.0281  10
  -2  10   4 1440.40 90.5466   9
   2 -10  -4 1495.01 78.8857   9
  -2  10   4 1610.42 83.2640   7
   2 -10  -4 1421.94 86.0411   8
   2 -10  -3 9377.00 338.678   6
   2 -10  -3 9630.38 321.197   7
  -2  10   3 10149.1 341.054   5
  -2  10   3 9754.71 387.569   4
   2 -10  -3 10756.3 364.186   4
  -2  10   3 9766.62 320.110  11
  -2  10   3 9730.29 327.746   9
   2 -10  -3 10032.2 308.639   9
  -2  10   3 10268.5 321.533  10
  -2  10   3 9846.38 316.488   7
   2 -10  -3 9507.00 324.824   8
  -2  10   2 3897.55 158.271   7
   2 -10  -2 3947.45 163.373   7
   2 -10  -2 3849.69 174.987   6
  -2  10   2 3966.15 172.149   5
  -2  10   2 4217.74 219.073   4
  -2  10   2 4114.25 161.157  11
   2 -10  -2 3993.57 170.438   1
   2 -10  -2 3961.41 145.924   9
  -2  10   2 4286.71 162.555  10
   2 -10  -1 10428.5 221.580   1
   2 -10  -1 9717.45 160.091   9
   2 -10  -1 10251.7 211.599   7
   2 -10  -1 9544.99 224.799   6
  -2  10   1 10355.9 221.806   5
  -2  10   1 10647.2 202.955  11
  -2  10   1 10121.5 297.164   4
  -2  10   1 10462.3 200.153  10
  -2  10   0 755.315 57.3303  10
  -2  10   0 680.347 51.6457   9
  -2  10   0 702.459 84.8908   4
   2 -10   0 698.243 64.9714   6
   2 -10   0 721.104 45.3719   9
  -2  10   0 746.161 56.0363  11
  -2  10   0 732.961 60.8856   5
   2 -10   0 830.452 66.3785   1
  -2  10  -1 4037.67 160.020  10
   2 -10   1 3954.89 135.219   9
  -2  10  -1 3915.45 147.287   9
  -2  10  -1 4232.12 218.002   4
  -2  10  -1 4157.74 161.013   3
   2 -10   1 4042.97 170.110   1
   2 -10   1 3617.63 169.603   6
   2 -10   1 4111.77 201.954   4
  -2  10  -1 4001.05 165.137   5
  -2  10  -1 4039.67 159.349  11
  -2  10  -2 1203.51 73.6968  11
   2 -10   2 1057.35 79.4812   6
  -2  10  -2 1185.30 70.3536   3
  -2  10  -2 1491.39 119.231   4
   2 -10   2 1078.51 77.7745   7
  -2  10  -2 1158.70 72.9686  10
   2 -10   2 1162.64 53.4780   9
   2 -10   2 1224.39 102.610   4
  -2  10  -2 1163.62 74.3679   5
   2 -10   2 1155.23 79.9344   1
  -2  10  -3 1582.37 87.1009  11
   2 -10   3 1625.68 98.2802   6
  -2  10  -3 1590.24 130.716   4
   2 -10   3 1449.06 94.7348   7
  -2  10  -3 1670.01 89.0475  10
   2 -10   3 1608.17 63.1794   9
  -2  10  -3 1495.56 85.3689   5
   2 -10   3 1571.98 121.429   4
   2 -10   3 1551.52 93.9295   1
   2 -10   4 2315.49 115.549   1
   2 -10   4 2055.21 116.915   7
  -2  10  -4 2042.91 104.422  10
   2 -10   4 2087.59 115.641   6
   2 -10   4 2073.43 74.5300   9
   2 -10   4 2259.85 148.986   4
  -2  10  -4 2219.32 102.899   5
  -2  10  -4 2261.88 107.406  11
  -2  10  -5 1491.99 83.7700  11
   2 -10   5 1447.02 92.1145   6
   2 -10   5 1407.29 52.8673   9
  -2  10  -5 1465.16 71.6144   3
   2 -10   5 1545.98 98.5911   7
  -2  10  -5 1658.36 87.2288  10
   2 -10   5 1583.92 93.1589   1
  -2  10  -5 1487.92 78.2189   5
  -2  10  -6 2436.41 112.216  11
   2 -10   6 2221.89 118.847   6
   2 -10   6 2182.94 70.6411   9
   2 -10   6 2480.18 103.450  10
  -2  10  -6 2488.32 170.537   4
   2 -10   6 2290.12 127.413   7
  -2  10  -6 2369.69 90.9557   3
  -2  10  -6 2554.34 114.041  10
   2 -10   6 2386.11 102.430  11
   2 -10   6 2264.93 117.491   1
  -2  10  -6 2449.72 100.519   5
  -2  10  -7 1028.52 66.2652  10
   2 -10   7 1003.63 59.0110  11
  -2  10  -7 898.380 102.186   4
   2 -10   7 989.972 79.9903   7
  -2  10  -7 728.803 37.0374   3
  -2  10  -7 928.748 48.8029   5
   2 -10   7 1076.44 75.7138   6
   2 -10   7 1011.07 59.1199  10
   2 -10   7 1000.10 71.0521   1
  -2  10  -7 1116.17 68.4073  11
  -2  10  -8 795.277 96.1458   4
   2 -10   8 829.402 76.1171   7
   2 -10   8 970.551 72.2785   6
   2 -10   8 760.836 63.5176   1
   2 -10   8 912.301 56.5205  10
   2 -10   8 890.655 56.2084  11
  -2  10  -9 550.897 82.5568   4
   2 -10   9 388.876 52.6383   7
   2 -10   9 294.879 42.0428   6
   2 -10   9 300.464 41.8367   1
   2 -10   9 458.193 38.7719  11
   2 -10   9 392.031 36.7440  10
  -2  10 -10 56.5673 38.2705   4
   2 -10  10 61.0246 28.6519   7
   2 -10  10 79.5942 24.4970   6
  -2  10 -11 23.3052 37.8694   4
   2 -10  11 99.2586 32.9343   7
   2 -10  12 44.9822 32.2616   2
   2 -10  12 113.133 33.3826   7
  -2   9  16 475.262 70.8207   9
   2  -9 -16 470.359 44.1429   6
  -2   9  16 400.459 66.0354   4
  -2   9  15-8.52477 25.2653   9
   2  -9 -15 4.52212 18.9550   8
   2  -9 -15 50.5603 21.2550   6
  -2   9  15-8.26503 28.9830   4
   2  -9 -14 93.6404 17.7956   2
  -2   9  14 96.5480 37.0625   9
   2  -9 -14 117.486 25.6962   1
   2  -9 -14 123.859 29.1765   8
   2  -9 -14 151.025 29.0488   6
  -2   9  14 171.083 44.6213   4
   2  -9 -13 34.6165 19.4876   8
  -2   9  13 91.3208 30.2834   9
   2  -9 -13 57.7516 21.6848   1
   2  -9 -13 41.5501 14.1746   2
   2  -9 -13 26.5123 18.5611   6
   2  -9 -12 325.500 40.9842   6
   2  -9 -12 373.443 42.5027   1
   2  -9 -12 273.790 29.5939   2
  -2   9  12 303.205 53.0434   4
   2  -9 -12 423.308 45.1770   8
   2  -9 -11 206.796 32.1328   8
  -2   9  11 176.306 19.8721   7
   2  -9 -11 218.695 33.0443   1
   2  -9 -11 188.511 31.9496   6
  -2   9  11 230.061 46.1122   4
  -2   9  10 424.276 31.2516   7
   2  -9 -10 363.063 40.6697   8
  -2   9  10 338.010 56.1202   4
   2  -9 -10 398.756 45.7935   6
   2  -9 -10 435.140 46.3992   1
   2  -9  -9 16.5533 16.4569   1
   2  -9  -9 23.5866 12.0359   7
  -2   9   9 24.1928 22.6744   9
  -2   9   9 39.3084 29.4721   4
  -2   9   9 29.9330 23.8047   5
   2  -9  -9 19.3439 16.3434   6
  -2   9   9-2.16862 10.3673   7
   2  -9  -9 7.93135 16.6233   8
  -2   9   8 186.629 23.2943   7
   2  -9  -8 201.862 30.3818   8
  -2   9   8 109.541 33.1424   4
  -2   9   8 216.969 36.9969   5
  -2   9   8 211.052 40.6436   9
   2  -9  -8 183.139 32.2877   1
   2  -9  -8 179.633 31.5598   6
  -2   9   7 344.875 31.7611   7
   2  -9  -7 278.796 35.0687   8
  -2   9   7 350.630 48.4144   5
  -2   9   7 305.112 52.5796   4
  -2   9   7 317.791 43.1338   9
   2  -9  -7 381.438 38.2143   2
   2  -9  -7 306.059 41.4053   6
   2  -9  -7 388.429 43.0595   1
   2  -9  -6 1139.13 70.2465   9
  -2   9   6 1119.78 80.9212   9
   2  -9  -6 1102.14 78.1405   6
   2  -9  -6 1209.98 76.7601   1
  -2   9   6 1133.64 97.9051   4
  -2   9   6 1261.07 85.4947   5
  -2   9   6 1109.46 61.8041   7
   2  -9  -6 1064.08 69.4603   8
  -2   9   5 421.140 46.5732   9
   2  -9  -5 462.075 41.1848   9
  -2   9   5 442.367 42.5058  10
   2  -9  -5 387.588 40.9686   8
  -2   9   5 410.731 37.1678   7
  -2   9   5 399.301 59.7452   4
   2  -9  -5 425.086 48.7664   6
  -2   9   5 395.703 40.7597  11
   2  -9  -5 473.587 46.8085   1
  -2   9   4-6.02601 13.8330   7
   2  -9  -4 3.79419 11.2443   8
   2  -9  -4 10.1228 11.8319   7
  -2   9   4 15.6823 23.2376   4
  -2   9   4-3.53460 13.2499  10
   2  -9  -4-9.18939 12.5128   9
  -2   9   4-4.41534 13.0851   9
  -2   9   4 10.6336 11.5070  11
  -2   9   3 3176.61 131.626   7
   2  -9  -3 3136.06 134.750   7
  -2   9   3 3247.48 132.964  11
  -2   9   3 3238.48 133.904  10
   2  -9  -3 3250.79 127.171   9
   2  -9  -3 3271.24 158.928   4
  -2   9   3 3577.95 152.041   5
  -2   9   3 3309.69 179.577   4
  -2   9   2 13.3880 12.1577  11
   2  -9  -2 5.16554 11.8675   9
  -2   9   2 23.4088 14.3697  10
  -2   9   2 15.8220 24.5936   4
  -2   9   2 29.9426 14.9606   7
   2  -9  -2 40.7214 15.9056   7
   2  -9  -2-4.74464 14.7551   6
   2  -9  -2 29.3821 18.8713   1
  -2   9   2 30.8670 17.5392   5
   2  -9  -1 4626.41 177.768   1
  -2   9   1 4403.05 164.487  10
   2  -9  -1 4496.61 152.860   9
  -2   9   1 4243.88 164.722   9
   2  -9  -1 4460.61 171.750   7
  -2   9   1 4178.38 165.991   7
   2  -9  -1 4284.74 180.364   6
  -2   9   1 4223.92 162.606  11
  -2   9   1 4290.28 212.995   4
  -2   9   1 4517.93 177.530   5
  -2   9   0 96.1237 23.2081   5
  -2   9   0 69.4376 18.4211  10
   2  -9   0 80.7323 15.9417   9
  -2   9   0 82.1964 18.5900   9
  -2   9   0 32.7040 17.1225   7
  -2   9   0 63.1538 18.5167  11
   2  -9   0 65.3860 20.1386   6
  -2   9   0 88.9581 33.0848   4
   2  -9   0 62.9795 23.3483   1
  -2   9  -1 6894.23 232.263  10
   2  -9   1 6911.21 213.653   9
  -2   9  -1 6544.34 222.845   9
  -2   9  -1 6837.97 293.379   4
   2  -9   1 6986.33 245.944   1
   2  -9   1 6933.74 250.581   6
  -2   9  -1 6740.51 231.712  11
  -2   9  -1 7005.75 240.369   5
   2  -9   1 7159.65 283.691   4
   2  -9   2 131.014 17.2871   9
  -2   9  -2 160.474 41.2879   4
   2  -9   2 146.600 29.5973   1
   2  -9   2 105.254 25.2612   7
   2  -9   2 133.233 27.8059   6
   2  -9   2 169.255 41.5370   4
  -2   9  -2 135.526 24.6009   5
  -2   9  -2 159.828 24.7458  10
  -2   9  -2 142.649 23.6689  11
  -2   9  -3 4811.01 171.623  11
   2  -9   3 4462.57 182.594   6
   2  -9   3 4528.51 144.708   9
  -2   9  -3 4036.84 158.026   3
  -2   9  -3 4588.53 228.266   4
   2  -9   3 4412.69 183.216   7
  -2   9  -3 4567.51 170.038  10
   2  -9   3 4437.03 178.119   1
  -2   9  -3 4647.23 169.593   5
   2  -9   3 4660.32 219.154   4
   2  -9   4 395.291 26.2964   9
  -2   9  -4 292.320 29.9054   3
   2  -9   4 482.247 67.1992   4
   2  -9   4 361.550 42.1180   1
   2  -9   4 302.739 41.2522   7
   2  -9   4 369.731 43.7213   6
  -2   9  -4 343.719 35.2710   5
  -2   9  -4 376.356 38.4291  10
  -2   9  -4 424.880 40.4335  11
  -2   9  -5 1432.60 78.1796  11
   2  -9   5 1314.95 84.6550   6
   2  -9   5 1407.99 70.4847  10
   2  -9   5 1240.40 54.7316   9
  -2   9  -5 1377.12 66.4738   3
   2  -9   5 1372.94 89.8304   7
  -2   9  -5 1437.29 78.4479  10
   2  -9   5 1541.07 72.9755  11
   2  -9   5 1357.87 112.637   4
  -2   9  -5 1510.76 73.7585   5
   2  -9   5 1526.90 86.9229   1
   2  -9   6 1761.82 80.0450  10
   2  -9   6 1616.47 62.2829   9
   2  -9   6 1675.38 93.0552   1
   2  -9   6 1511.99 98.5017   7
  -2   9  -6 1579.84 67.5410   3
  -2   9  -6 1782.95 88.1519  10
   2  -9   6 1814.51 81.1248  11
   2  -9   6 1717.82 97.7536   6
  -2   9  -6 1668.05 86.0604  11
   2  -9   6 1802.59 133.819   4
  -2   9  -6 1570.74 74.3811   5
  -2   9  -7 2808.44 117.925  11
   2  -9   7 3067.20 112.640  11
   2  -9   7 2933.36 132.029   6
   2  -9   7 2697.71 89.9969   9
   2  -9   7 2906.29 110.971  10
  -2   9  -7 2750.52 176.212   4
   2  -9   7 2746.30 138.694   7
  -2   9  -7 2367.81 81.6233   3
  -2   9  -7 2694.71 97.1780   5
   2  -9   7 2745.76 125.525   1
  -2   9  -7 3008.22 121.241  10
  -2   9  -8 510.893 78.5415   4
   2  -9   8 496.193 48.4511   1
   2  -9   8 537.821 57.0045   7
   2  -9   8 516.082 50.1078   6
   2  -9   8 480.170 38.4137  10
   2  -9   8 498.863 28.5075   9
   2  -9   8 525.834 40.2628  11
   2  -9   9 1945.08 114.643   7
   2  -9   9 1723.59 95.6926   1
   2  -9   9 1998.68 105.296   6
   2  -9   9 2028.03 88.3799  11
   2  -9   9 1839.25 66.1344   9
   2  -9   9 1991.57 87.6427  10
   2  -9  10 361.536 49.0794   7
   2  -9  10 471.896 47.5992   6
   2  -9  10 487.357 39.1549  10
   2  -9  10 449.801 37.5039  11
  -2   9 -10 437.508 70.9856   4
  -2   9 -11 441.802 74.3110   4
   2  -9  11 482.364 47.7997   6
   2  -9  11 529.530 59.4991   7
   2  -9  12 830.394 76.0549   7
   2  -9  12 816.128 81.8848   2
   2  -9  13 16.7752 27.2449   8
   2  -9  13 50.4387 32.3978   2
   2  -9  13 41.4557 26.0482   7
  -2   8  17 147.481 45.8735   9
  -2   8  16 3293.60 186.674   9
  -2   8  16 2938.10 173.179   4
  -2   8  15 98.8969 38.7224   9
  -2   8  15 144.188 42.1712   4
   2  -8 -15 97.4646 28.5034   8
  -2   8  14 1567.53 117.601   4
   2  -8 -14 1629.26 87.8663   6
   2  -8 -14 1799.03 87.3142   1
  -2   8  14 1738.39 123.022   9
   2  -8 -14 1463.11 67.9198   2
   2  -8 -14 1941.32 99.1803   8
  -2   8  13 708.539 76.6557   4
   2  -8 -13 707.619 55.3607   6
   2  -8 -13 703.298 53.2968   1
  -2   8  13 710.375 75.6068   9
   2  -8 -13 670.394 44.0291   2
   2  -8 -13 794.312 60.0165   8
   2  -8 -12 1328.85 78.8727   8
  -2   8  12 1210.77 49.4086   7
   2  -8 -12 1319.15 79.7362   6
   2  -8 -12 1376.19 77.1123   1
  -2   8  12 1138.51 96.2363   9
   2  -8 -12 1208.09 64.6018   2
  -2   8  12 1147.64 97.5473   4
  -2   8  11 2167.09 136.993   4
  -2   8  11 2315.84 133.911   5
   2  -8 -11 2406.19 111.269   8
  -2   8  11 2269.60 82.9749   7
   2  -8 -11 2341.68 114.387   6
   2  -8 -11 2345.56 109.719   1
  -2   8  11 2439.43 131.622   3
  -2   8  11 2324.25 136.161   9
   2  -8 -11 2212.78 99.4419   2
  -2   8  10 5758.44 215.724   3
   2  -8 -10 5652.04 188.959   8
  -2   8  10 5406.54 158.184   7
  -2   8  10 5524.57 216.707   5
   2  -8 -10 5349.93 186.845   1
   2  -8 -10 5282.56 193.064   6
   2  -8  -9 3901.67 137.004   7
   2  -8  -9 3941.67 155.608   1
   2  -8  -9 3793.63 159.985   6
   2  -8  -9 4006.79 154.243   8
  -2   8   9 3684.27 129.345   7
  -2   8   9 3381.76 179.985   4
  -2   8   9 3690.22 172.322   5
   2  -8  -8 4301.80 148.896   7
   2  -8  -8 4249.99 165.010   1
   2  -8  -8 4015.59 169.409   6
  -2   8   8 4114.38 181.343   5
   2  -8  -8 4256.61 161.536   8
  -2   8   8 4244.66 142.361   7
   2  -8  -7 5133.05 185.084   8
  -2   8   7 5162.47 168.839   7
   2  -8  -7 5066.93 173.660   7
   2  -8  -7 4806.04 192.978   6
  -2   8   7 4953.27 203.366   5
  -2   8   7 4782.57 221.197   4
  -2   8   7 4774.37 200.626   9
   2  -8  -7 4931.70 187.618   9
   2  -8  -7 5302.02 191.389   1
   2  -8  -6 2078.17 104.425   1
   2  -8  -6 1921.74 105.178   6
  -2   8   6 2161.14 90.5472   7
   2  -8  -6 2292.25 102.846   8
  -2   8   6 2154.28 112.932   9
   2  -8  -6 2130.31 101.170   9
  -2   8   6 2290.03 117.538   5
  -2   8   6 2017.89 128.800   4
   2  -8  -5 6086.42 216.625   1
   2  -8  -5 5726.95 217.988   6
   2  -8  -5 5779.69 206.761   8
  -2   8   5 5993.26 197.183   7
   2  -8  -5 5826.22 206.008   9
  -2   8   5 6024.44 222.808   9
  -2   8   5 5854.52 249.658   4
  -2   8   5 6353.43 227.937   5
  -2   8   4 4029.40 145.323   7
   2  -8  -4 3705.15 150.278   8
   2  -8  -4 4027.57 147.988   9
  -2   8   4 3934.28 192.436   4
  -2   8   3 14157.4 416.681   7
  -2   8   3 14048.1 420.109  11
   2  -8  -3 14663.3 455.294   4
  -2   8   3 13914.9 476.797   4
   2  -8  -3 13907.6 413.482   9
  -2   8   3 13630.7 417.749  10
  -2   8   2 3386.18 132.074   7
   2  -8  -2 3249.19 144.276   6
   2  -8  -2 3280.17 134.967   7
  -2   8   2 3523.77 145.954   5
  -2   8   2 3336.89 173.712   4
  -2   8   2 3354.50 130.959  11
  -2   8   2 3061.56 133.970   9
   2  -8  -2 3347.67 125.201   9
  -2   8   2 3382.86 130.879  10
   2  -8  -2 3440.00 143.481   1
  -2   8   1 15882.8 484.602   9
  -2   8   1 16807.2 485.552   7
   2  -8  -1 16238.4 501.056   6
   2  -8  -1 17014.7 497.301   1
  -2   8   1 16200.3 480.031  11
  -2   8   1 16341.9 541.965   4
   2  -8  -1 16807.2 472.417   9
  -2   8   1 16169.2 479.843  10
   2  -8   0 1064.07 54.6318   9
  -2   8   0 1047.85 61.4776   9
  -2   8   0 974.166 63.0849   7
   2  -8   0 1003.94 69.0577   6
  -2   8   0 1015.21 59.7352  10
  -2   8   0 1031.40 60.2306  11
  -2   8   0 1007.96 90.6024   4
   2  -8   0 1153.67 71.8113   1
   2  -8   1 4810.12 176.591   1
  -2   8  -1 4372.39 160.546  10
   2  -8   1 4598.41 149.957   9
  -2   8  -1 4416.43 158.479   9
  -2   8  -1 4624.76 213.393   4
  -2   8  -1 4525.29 170.334   7
   2  -8   1 4240.13 174.956   6
  -2   8  -1 4347.31 161.118  11
   2  -8   1 4492.30 202.474   4
  -2   8  -2 2.95119 10.3484  11
   2  -8   2 4.11815 13.9151   6
   2  -8   2 3.67195 8.07030   9
   2  -8   2 6.77954 22.9078   4
  -2   8  -2-7.59307 20.1268   4
  -2   8  -2 2.88281 10.1086   3
  -2   8  -2-3.60989 12.6581   7
   2  -8   2-7.91485 13.8768   7
  -2   8  -2 3.20146 12.3704   5
  -2   8  -2-2.94659 10.6949  10
   2  -8   2-3.78432 13.2698   1
  -2   8  -3 3598.06 139.814  11
   2  -8   3 3580.89 153.172   6
   2  -8   3 3482.54 123.410   9
  -2   8  -3 3872.35 195.412   4
  -2   8  -3 3817.96 137.464   3
   2  -8   3 3921.28 157.666   7
  -2   8  -3 3562.26 139.827  10
   2  -8   3 3910.41 153.464   1
   2  -8   3 3843.63 188.001   4
  -2   8  -3 3637.16 140.428   5
   2  -8   4 189.905 23.2277  10
   2  -8   4 200.423 20.2994   9
  -2   8  -4 263.110 26.0082   3
   2  -8   4 194.468 42.9520   4
   2  -8   4 157.504 27.4894   1
   2  -8   4 184.757 30.5765   7
   2  -8   4 162.363 28.1757   6
  -2   8  -4 187.476 24.0428   5
  -2   8  -4 220.463 27.4148  10
   2  -8   4 197.531 23.4921  11
  -2   8  -4 205.040 26.7931  11
  -2   8  -5 6002.10 199.975  11
   2  -8   5 5450.18 209.079   6
   2  -8   5 5807.84 188.851  11
  -2   8  -5 6120.08 200.751  10
   2  -8   5 5948.38 189.908  10
   2  -8   5 5342.12 176.823   9
  -2   8  -5 5660.35 182.875   3
   2  -8   5 5511.95 215.301   7
   2  -8   5 6048.68 209.907   1
  -2   8  -5 5731.29 189.970   5
   2  -8   5 5889.48 259.981   4
  -2   8  -6 121.739 22.4748  11
   2  -8   6 103.999 24.1869   6
  -2   8  -6 116.100 14.7336   3
   2  -8   6 107.070 18.4934  11
  -2   8  -6 115.814 21.5806  10
   2  -8   6 142.624 19.6477  10
   2  -8   6 85.1381 14.5047   9
   2  -8   6 122.822 37.7104   4
   2  -8   6 111.012 27.9159   7
   2  -8   6 113.941 25.2529   1
  -2   8  -6 133.911 18.8395   5
  -2   8  -7 1066.36 62.9262  11
   2  -8   7 1126.78 59.1106  11
   2  -8   7 1244.00 75.8680   6
   2  -8   7 1108.90 59.2869  10
   2  -8   7 1169.05 54.2228   9
   2  -8   7 1118.93 79.4258   7
   2  -8   7 1085.23 69.3216   1
  -2   8  -7 1146.94 65.0450  10
  -2   8  -7 1299.45 112.229   4
   2  -8   7 1325.05 110.085   4
  -2   8  -7 1090.66 49.9975   5
   2  -8   8 492.687 37.2001  10
   2  -8   8 459.798 32.2033   9
   2  -8   8 518.299 54.6481   7
   2  -8   8 469.794 44.1402   1
   2  -8   8 410.074 43.1365   6
  -2   8  -8 529.928 71.2357   4
   2  -8   8 381.998 33.5227  11
   2  -8   9 52.3071 12.9466   9
  -2   8  -9 28.9413 28.6297   4
   2  -8   9 65.8737 24.2613   7
   2  -8   9 46.7434 18.6754   6
   2  -8   9 88.7617 21.2762   1
   2  -8   9 63.6928 16.2641  11
   2  -8   9 55.8982 15.3218  10
  -2   8 -10 120.673 44.2601   4
   2  -8  10 72.8060 26.3413   7
   2  -8  10 129.939 25.4251   6
   2  -8  10 58.3766 19.1133   1
   2  -8  10 72.8471 17.2147  10
   2  -8  10 78.1744 14.4213   9
   2  -8  10 122.803 20.7547  11
   2  -8  11-5.31341 19.2857   7
   2  -8  11 5.29933 11.3796  10
   2  -8  11 3.67082 14.1843   6
   2  -8  11 5.31469 12.2005  11
   2  -8  12 75.8171 28.3275   7
   2  -8  13 148.365 34.4656   7
   2  -8  13 220.117 46.8199   8
   2  -8  13 177.452 43.6227   2
  -2   7  17 160.754 45.1904   9
  -2   7  17 102.975 35.3007   4
  -2   7  16 515.493 68.9202   9
  -2   7  16 316.698 56.9926   4
  -2   7  15 63.1633 30.8650   4
  -2   7  15 47.7614 31.6653   9
   2  -7 -15 30.0236 14.8707   1
   2  -7 -15 25.2788 13.4372   6
   2  -7 -15 67.0901 21.5880   8
  -2   7  14 1120.03 93.3378   4
  -2   7  14 1172.30 98.7460   9
   2  -7 -14 953.495 50.5534   2
   2  -7 -14 1054.62 60.0848   1
  -2   7  13 99.7300 31.2381   4
  -2   7  13 35.1804 21.9889   9
   2  -7 -13 112.241 18.4741   2
   2  -7 -13 104.734 23.1003   8
   2  -7 -13 82.1800 19.7757   1
   2  -7 -12 2272.67 100.640   1
  -2   7  12 2183.45 73.6834   7
  -2   7  12 1922.77 125.016   4
  -2   7  12 2500.00 132.690   5
  -2   7  12 2122.83 131.315   9
   2  -7 -12 1931.27 89.3814   2
   2  -7 -12 2357.87 106.727   8
  -2   7  12 2123.31 121.894   3
  -2   7  11 110.048 14.6884   7
   2  -7 -11 167.741 28.0270   8
  -2   7  11 170.653 37.1698   4
  -2   7  11 165.038 35.5645   5
  -2   7  11 173.592 37.8296   9
   2  -7 -11 167.556 23.1732   2
   2  -7 -11 121.362 22.6922   1
  -2   7  11 155.034 33.8052   3
   2  -7 -10 1422.40 76.9555   1
   2  -7 -10 1508.84 79.5107   8
  -2   7  10 1480.34 60.1233   7
  -2   7  10 1369.21 95.8730   9
   2  -7 -10 1468.88 73.7033   2
  -2   7  10 1226.99 96.0711   4
  -2   7  10 1349.93 92.6314   5
  -2   7  10 1450.05 92.9694   3
   2  -7  -9 23.1569 14.8791   1
  -2   7   9 14.8748 16.1066   3
   2  -7  -9 16.3543 14.3888   8
  -2   7   9 42.8135 10.7811   7
   2  -7  -9 11.4699 13.4185   6
  -2   7   9 6.07549 18.0140   4
  -2   7   9 10.2263 14.3867   5
   2  -7  -9 28.9798 14.6364   2
   2  -7  -8 420.527 38.1035   8
  -2   7   8 348.648 27.4854   7
   2  -7  -8 369.653 31.2242   7
  -2   7   8 311.286 41.4437   5
  -2   7   8 396.514 50.6906   4
   2  -7  -8 390.039 35.9221   2
   2  -7  -8 362.902 38.8680   6
   2  -7  -8 433.948 40.4154   1
   2  -7  -7 797.480 57.5490   1
   2  -7  -7 1013.53 60.4344   8
  -2   7   7 929.660 48.3647   7
   2  -7  -7 957.733 52.4477   7
  -2   7   7 960.125 69.7869   5
  -2   7   7 738.538 71.3865   4
   2  -7  -7 853.503 55.1603   2
   2  -7  -7 738.060 58.1385   6
   2  -7  -7 989.889 63.8542   9
  -2   7   6 48.6056 12.5703   7
   2  -7  -6 21.1960 12.4145   8
   2  -7  -6 41.9778 13.3356   7
   2  -7  -6 39.5993 15.8045   9
   2  -7  -6 47.3287 14.4433   2
  -2   7   6 29.6957 16.7313   4
  -2   7   6 35.2732 18.0423   5
   2  -7  -6 70.9608 19.0299   1
   2  -7  -5 3361.03 124.157   7
   2  -7  -5 3311.58 134.396   1
  -2   7   5 3297.97 143.735   5
  -2   7   5 2883.88 154.238   4
   2  -7  -5 3227.46 129.817   9
  -2   7   5 3084.28 139.907   9
  -2   7   5 3304.07 119.793   7
   2  -7  -5 3298.70 128.906   8
   2  -7  -4 147.458 23.1730   8
  -2   7   4 134.886 19.6426   7
   2  -7  -4 146.405 20.2566   7
   2  -7  -4 122.287 22.5524   1
   2  -7  -4 120.939 19.8532   9
  -2   7   4 113.244 28.6921   4
   2  -7  -3 13.8824 15.6403   4
  -2   7   3 14.9988 9.08049   7
  -2   7   3 12.0045 14.8869   4
   2  -7  -3 13.1185 10.1445   9
  -2   7   2 982.329 57.5114   7
  -2   7   2 1075.93 64.2212   9
  -2   7   2 981.747 56.9605  10
   2  -7  -2 1098.41 57.9109   9
  -2   7   2 955.392 56.3254  11
   2  -7  -2 1102.74 77.8740   4
  -2   7   2 1167.76 86.8822   4
   2  -7  -2 1193.95 69.2300   1
  -2   7   1 2354.85 97.9846  11
  -2   7   1 2427.62 103.057   7
   2  -7  -1 2646.48 112.886   1
  -2   7   1 2418.87 98.8493  10
  -2   7   1 2268.54 103.035   9
   2  -7  -1 2504.54 97.2021   9
  -2   7   1 2284.70 132.398   4
  -2   7   0 4144.77 153.580   9
  -2   7   0 4359.49 157.557   7
  -2   7   0 4354.86 150.338  11
   2  -7   0 4661.67 166.263   1
  -2   7   0 4132.03 149.231  10
   2  -7   0 4179.13 144.722   9
   2  -7   1 767.489 54.4955   1
   2  -7   1 730.192 41.7680   9
  -2   7  -1 740.057 46.6882   9
  -2   7  -1 728.117 50.9372   7
  -2   7  -1 751.501 46.3993  11
   2  -7   1 783.066 56.3082   6
   2  -7   1 805.670 72.6364   4
  -2   7  -1 657.142 43.9410  10
  -2   7  -1 686.333 47.2705   3
  -2   7  -2 1202.37 62.1538  10
  -2   7  -2 1236.46 64.5162   3
  -2   7  -2 1210.47 69.7863   7
  -2   7  -2 1170.21 61.6359  11
   2  -7   2 1077.83 69.4224   6
   2  -7   2 1238.47 57.0793   9
   2  -7   2 1308.49 94.1764   4
   2  -7   2 1264.48 72.2194   1
  -2   7  -3 1729.44 81.5095  10
  -2   7  -3 1987.36 83.1182   3
  -2   7  -3 1947.47 124.418   4
  -2   7  -3 1808.04 91.5196   7
   2  -7   3 1821.06 94.4581   7
  -2   7  -3 1785.81 82.4960  11
   2  -7   3 1794.90 93.1459   6
   2  -7   3 1933.13 76.4125   9
   2  -7   3 2004.70 125.180   4
   2  -7   3 2015.17 95.3289   1
   2  -7   4 387.477 30.2096  10
   2  -7   4 408.400 29.8901   9
   2  -7   4 447.044 57.5266   4
  -2   7  -4 464.139 32.5391   3
   2  -7   4 421.047 43.2036   7
  -2   7  -4 394.958 34.6472  11
   2  -7   4 353.831 37.4730   6
   2  -7   4 416.444 39.8307   1
  -2   7  -4 357.779 32.5377  10
   2  -7   4 388.567 30.3462  11
  -2   7  -5 7041.16 228.893  10
   2  -7   5 7419.88 221.574  10
   2  -7   5 6972.19 218.341   9
   2  -7   5 6899.86 248.346   7
  -2   7  -5 6839.82 214.275   3
   2  -7   5 7176.09 220.483  11
  -2   7  -5 7206.53 229.680  11
   2  -7   5 6759.74 240.762   6
   2  -7   5 7263.42 240.576   1
   2  -7   5 7534.49 293.245   4
  -2   7  -5 7297.81 222.536   5
   2  -7   6 387.711 37.9470   1
  -2   7  -6 460.548 36.4805  10
   2  -7   6 396.956 31.0627  10
   2  -7   6 400.346 30.7672   9
   2  -7   6 393.654 43.4036   7
  -2   7  -6 384.056 23.8190   3
  -2   7  -6 422.209 34.9211  11
   2  -7   6 411.699 31.3758  11
   2  -7   6 383.476 39.1653   6
   2  -7   6 371.821 57.8714   4
  -2   7  -6 423.910 29.5500   5
  -2   7  -7 5443.90 166.288   5
   2  -7   7 5583.28 180.402  10
   2  -7   7 5640.74 181.282   9
   2  -7   7 5559.02 210.700   7
   2  -7   7 5418.37 194.420   1
   2  -7   7 5261.52 197.169   6
   2  -7   7 5574.22 254.123   4
  -2   7  -7 5581.20 255.742   4
   2  -7   7 5608.22 180.117  11
   2  -7   8 50.4196 12.9493  10
   2  -7   8 52.4922 14.0221   9
  -2   7  -8 43.1806 30.3095   4
   2  -7   8 83.5736 34.1633   4
   2  -7   8 17.9632 18.3889   7
   2  -7   8 72.5123 20.2955   1
   2  -7   8 43.6072 13.3199  11
   2  -7   8 49.3315 19.5777   6
   2  -7   9 3691.51 134.385  11
   2  -7   9 3672.53 147.685   6
   2  -7   9 3720.51 143.751   1
   2  -7   9 3730.80 136.454   9
   2  -7   9 3671.84 161.141   7
  -2   7  -9 3699.86 204.162   4
   2  -7   9 3982.84 209.548   4
   2  -7   9 3837.29 135.533  10
   2  -7  10 24.8995 12.7047   9
   2  -7  10 20.2969 13.4528  11
   2  -7  10 23.6554 17.0568   6
   2  -7  10-5.77731 11.8031   1
   2  -7  10 38.1200 21.4177   7
   2  -7  10 8.34106 10.7071   9
   2  -7  10-2.53097 10.8728  10
  -2   7 -10 9.44655 23.4241   4
   2  -7  11 2014.74 89.3359  11
   2  -7  11 2047.61 95.2796   6
   2  -7  11 1883.77 83.2200   9
   2  -7  11 2124.19 90.9170  10
   2  -7  11 2019.03 111.501   7
   2  -7  12 970.876 75.9233   7
   2  -7  12 1015.99 58.3876  11
   2  -7  12 1052.33 61.0264   6
   2  -7  12 873.222 53.2514   9
   2  -7  12 1099.52 92.8286   8
   2  -7  12 925.458 57.0168  10
   2  -7  13 2220.17 124.834   7
   2  -7  13 2557.79 143.577   2
   2  -7  14 750.303 68.2988   7
   2  -7  14 764.625 76.9976   2
  -2   6  17 1093.02 103.305   9
  -2   6  16 680.242 79.2307   9
   2  -6 -15 1039.35 49.9469   1
  -2   6  15 1103.01 96.4394   9
   2  -6 -15 1146.99 51.4994   6
   2  -6 -15 1145.26 70.2002   8
   2  -6 -14 1762.98 76.7655   1
  -2   6  14 1540.01 115.678   9
  -2   6  14 1747.82 114.120   5
   2  -6 -14 1746.35 78.2067   6
  -2   6  13 1092.85 81.7370   3
  -2   6  13 1104.34 40.8959   7
   2  -6 -13 1192.92 61.6321   1
  -2   6  13 1278.50 97.2783   9
  -2   6  13 1266.09 90.5830   5
   2  -6 -13 1106.05 58.1745   2
   2  -6 -13 1230.47 64.8167   6
  -2   6  12 3585.55 160.926   5
  -2   6  12 3386.05 100.342   7
   2  -6 -12 3310.36 123.481   1
   2  -6 -12 3503.50 133.547   8
  -2   6  12 3288.50 164.035   9
   2  -6 -12 3234.12 119.536   2
  -2   6  12 3419.76 153.784   3
  -2   6  11 1153.08 83.2205   5
  -2   6  11 1021.61 45.6085   7
   2  -6 -11 1049.83 61.4806   1
   2  -6 -11 1223.52 67.8546   8
  -2   6  11 1184.90 88.5974   9
   2  -6 -11 1042.56 58.8675   2
  -2   6  11 993.739 75.9456   3
  -2   6  10 5126.26 205.616   5
  -2   6  10 4677.73 206.634   4
  -2   6  10 5084.56 156.026   7
   2  -6 -10 5226.34 177.806   1
   2  -6 -10 5380.45 181.818   8
  -2   6  10 4714.74 206.969   9
   2  -6 -10 4969.91 172.759   2
  -2   6  10 4747.18 198.798   3
  -2   6   9 1869.03 103.486   5
  -2   6   9 1632.22 103.813   4
   2  -6  -9 1844.67 85.7340   8
  -2   6   9 1812.41 69.5245   7
   2  -6  -9 1763.33 83.9533   1
  -2   6   9 1713.30 98.7365   3
  -2   6   9 1637.60 102.468   9
   2  -6  -9 1717.44 81.8220   2
  -2   6   8 7260.04 266.140   3
   2  -6  -8 7713.17 247.449   8
  -2   6   8 7436.79 228.541   7
   2  -6  -8 8026.79 247.012   2
   2  -6  -8 7759.77 249.512   1
  -2   6   8 8008.76 272.559   5
  -2   6   8 7087.53 274.101   4
  -2   6   8 7384.77 271.127   9
   2  -6  -8 8208.48 262.996   9
   2  -6  -7 13.6624 11.4699   2
   2  -6  -7 24.7055 11.5226   8
  -2   6   7 24.7599 9.96511   7
   2  -6  -7 15.0994 9.92396   7
  -2   6   7 46.5745 16.8468   5
  -2   6   7 30.5628 17.2237   4
   2  -6  -7 17.0483 13.5720   9
   2  -6  -7 53.4269 16.2322   1
  -2   6   6 8925.69 269.637   7
   2  -6  -6 8956.40 281.831   8
   2  -6  -6 9173.41 275.820   7
  -2   6   6 9551.40 318.829   4
  -2   6   6 8940.28 301.722   5
   2  -6  -6 8914.56 282.296   2
   2  -6  -6 9128.97 289.244   9
   2  -6  -6 9263.45 288.234   1
   2  -6  -5 581.960 41.9732   8
  -2   6   5 604.582 37.7643   7
   2  -6  -5 656.539 41.2465   7
  -2   6   5 589.571 56.7492   4
   2  -6  -5 650.144 44.7328   2
   2  -6  -5 632.339 45.8280   1
   2  -6  -5 533.121 42.7455   9
   2  -6  -4 21685.9 616.892   7
  -2   6   4 22387.0 627.699   6
   2  -6  -4 21766.4 622.634   9
  -2   6   4 21556.7 660.093   4
   2  -6  -4 22685.8 629.842   1
  -2   6   4 21613.3 612.294   7
   2  -6  -4 22150.8 622.108   8
   2  -6  -3 229.489 25.1462   7
  -2   6   3 230.872 27.3111   6
  -2   6   3 286.039 31.9165   9
   2  -6  -3 240.643 26.2465   9
   2  -6  -3 265.067 35.2835   4
  -2   6   3 255.112 38.4866   4
  -2   6   3 229.744 23.7991   7
   2  -6  -2 13822.4 423.741   7
  -2   6   2 14518.5 432.068   6
   2  -6  -2 15120.5 424.996   9
  -2   6   2 14430.0 433.276   9
  -2   6   2 14148.2 463.215   4
   2  -6  -2 14616.2 453.162   4
   2  -6  -2 15295.9 436.220   1
  -2   6   2 14713.6 422.735   7
  -2   6   1 19.4876 9.07943  11
   2  -6  -1 15.2028 9.33149   9
  -2   6   1 12.9693 9.28732  10
  -2   6   1 9.79840 11.7091   7
  -2   6   1 17.7319 11.7538   6
  -2   6   1 2.80569 8.72531   9
   2  -6  -1 3.00476 11.6139   1
  -2   6   1 5.31058 14.0795   4
  -2   6   0 4824.10 124.920  10
   2  -6   0 4790.85 125.324   9
  -2   6   0 4828.69 136.080   7
  -2   6   0 4696.04 123.964  11
  -2   6   0 4506.15 131.859   9
   2  -6   0 4919.39 142.768   1
  -2   6   0 4752.21 136.247   3
  -2   6  -1 107.739 15.1629  10
   2  -6   1 90.2190 14.7558   9
  -2   6  -1 72.0867 14.0568   9
  -2   6  -1 63.3250 15.6388   7
  -2   6  -1 63.0206 12.5437  11
   2  -6   1 117.087 20.7907   6
   2  -6   1 102.168 20.4274   1
  -2   6  -1 94.3178 16.4322   3
   2  -6   1 83.6745 26.0279   4
  -2   6  -2 532.153 35.7589  10
   2  -6   2 520.912 34.0172   9
  -2   6  -2 554.956 37.7388   3
  -2   6  -2 521.606 41.9003   7
  -2   6  -2 473.936 40.7960   6
  -2   6  -2 481.066 34.4745  11
   2  -6   2 551.783 43.4791   6
   2  -6   2 602.803 59.3930   4
   2  -6   2 539.912 42.6297   1
   2  -6   3 983.292 59.0426   1
  -2   6  -3 1044.87 52.0333   3
  -2   6  -3 923.008 50.7042  11
   2  -6   3 908.470 58.2411   6
  -2   6  -3 935.608 50.4077  10
   2  -6   3 1056.23 83.0146   4
   2  -6   3 886.906 47.7406   9
  -2   6  -4 763.927 44.9409  11
   2  -6   4 715.563 51.3957   6
   2  -6   4 752.453 40.6797  10
   2  -6   4 797.406 43.7132   9
   2  -6   4 788.879 54.6550   7
   2  -6   4 750.603 40.2616  11
  -2   6  -4 738.763 44.4687  10
  -2   6  -4 767.718 72.8547   4
   2  -6   4 792.926 75.0336   4
  -2   6  -4 691.793 39.8713   3
   2  -6   4 808.365 53.0300   1
  -2   6  -5 1534.42 72.1613  11
   2  -6   5 1769.43 69.7726  11
   2  -6   5 1702.36 84.4356   6
  -2   6  -5 1664.74 64.9126   3
  -2   6  -5 1696.39 74.7124  10
   2  -6   5 1768.05 69.5537  10
   2  -6   5 1604.20 71.6355   9
   2  -6   5 1648.08 87.7796   7
   2  -6   5 1546.77 109.977   4
   2  -6   5 1673.80 82.3991   1
  -2   6  -6 69.8916 15.2615  10
   2  -6   6 90.8493 14.5098  11
   2  -6   6 103.778 15.1140  10
   2  -6   6 100.116 16.6751   9
   2  -6   6 111.889 31.5133   4
   2  -6   6 60.1995 19.1256   7
  -2   6  -6 80.6477 9.50974   3
   2  -6   6 98.2888 19.6184   6
   2  -6   6 98.5360 19.5306   1
  -2   6  -6 87.3549 16.0123  11
   2  -6   7-5.90010 9.21594  10
   2  -6   7 2.44191 11.6692   9
   2  -6   7 11.8736 8.89464  11
   2  -6   7 31.4288 13.4977   6
   2  -6   7 8.52531 11.9104   1
   2  -6   7 15.6565 15.5628   7
  -2   6  -7 7.58045 18.7958   4
   2  -6   7 7.39367 20.7872   4
  -2   6  -7 4.45054 5.61586   5
  -2   6  -8 430.658 61.8544   4
   2  -6   8 500.087 65.3316   4
   2  -6   8 442.614 46.0783   7
   2  -6   8 471.137 38.7533   1
   2  -6   8 452.037 40.3040   6
   2  -6   8 400.784 31.8329  10
   2  -6   8 483.610 34.2874  11
   2  -6   9 95.4460 17.1956  11
   2  -6   9 118.895 21.1217   6
   2  -6   9 103.667 19.1120   1
   2  -6   9 54.5936 20.9533   7
  -2   6  -9 42.0944 27.4288   4
   2  -6   9 115.492 38.7241   4
   2  -6   9 83.1432 16.5038  10
   2  -6  10 372.169 44.2795   7
   2  -6  10 349.048 32.8987   1
   2  -6  10 414.219 36.6759   6
   2  -6  10 391.957 33.3058  11
   2  -6  10 363.641 32.4889  10
   2  -6  11 82.3451 18.0153  11
   2  -6  11 59.6365 16.9195   6
   2  -6  11 52.5801 16.2462   1
   2  -6  11 52.9268 15.7586  10
   2  -6  11 46.4486 15.1786   9
   2  -6  11 62.2907 23.2657   7
   2  -6  12 53.1393 16.3975  11
   2  -6  12 54.6204 22.1865   7
   2  -6  12 47.3578 16.5402   9
   2  -6  12 30.2075 13.1021   6
   2  -6  12 36.3471 13.6500  10
   2  -6  12 6.63547 20.6474   8
   2  -6  13 29.8360 26.8200   2
   2  -6  13 11.9528 12.8347   9
   2  -6  13-9.29582 21.3400   7
   2  -6  13 6.83851 23.9802   8
   2  -6  14 84.9895 29.1166   7
   2  -6  14 56.2624 30.2996   8
   2  -6  14 146.517 33.9335   2
   2  -6  15 649.853 61.3156   7
   2  -6  15 651.912 70.4890   2
   2  -6  15 825.232 81.6216   8
  -2   5  17 1008.27 97.8162   9
  -2   5  16 333.382 57.8059   9
  -2   5  15 626.756 74.9148   9
  -2   5  15 761.557 73.3791   5
  -2   5  15 689.469 64.4507   3
  -2   5  14 1475.53 92.9921   3
  -2   5  14 1414.56 95.9102   5
  -2   5  14 1335.07 101.747   9
   2  -5 -14 1232.64 53.6077   1
   2  -5 -14 1292.23 54.2727   6
   2  -5 -14 1324.04 73.3489   8
   2  -5 -13 1722.79 73.7910   6
   2  -5 -13 1623.76 70.8896   1
  -2   5  13 1812.92 117.033   9
   2  -5 -13 1873.30 87.8877   8
  -2   5  13 1706.55 59.7417   7
  -2   5  13 2054.80 113.263   5
  -2   5  13 1629.17 99.4123   3
   2  -5 -13 1559.84 74.9305   2
  -2   5  12 3215.30 160.410   9
   2  -5 -12 3442.95 129.782   8
  -2   5  12 3367.63 150.549   3
  -2   5  12 3143.43 101.568   7
  -2   5  12 3364.29 154.222   5
   2  -5 -12 3017.19 114.657   1
   2  -5 -12 3080.18 118.046   6
   2  -5 -12 2975.90 118.139   2
  -2   5  11 1000.09 80.1847   9
   2  -5 -11 975.979 58.2321   8
  -2   5  11 911.320 69.4782   3
  -2   5  11 960.067 42.9882   7
  -2   5  11 949.883 72.4213   5
   2  -5 -11 913.290 52.6595   1
   2  -5 -11 941.160 55.0049   6
   2  -5 -11 831.840 51.6771   2
  -2   5  10 1784.85 108.444   9
   2  -5 -10 2025.14 88.2233   8
  -2   5  10 1948.40 104.799   3
  -2   5  10 1912.55 71.3839   7
  -2   5  10 1845.27 104.584   5
   2  -5 -10 2098.12 86.2670   1
   2  -5 -10 1896.12 87.1431   6
   2  -5 -10 1728.13 82.0346   2
  -2   5   9 822.306 66.5363   9
   2  -5  -9 836.122 51.6338   8
   2  -5  -9 901.420 52.6990   2
  -2   5   9 967.018 43.9514   7
   2  -5  -9 800.729 52.5042   6
   2  -5  -9 942.786 52.7054   1
  -2   5   9 936.541 67.3979   5
  -2   5   9 777.520 62.1379   3
  -2   5   8 349.646 40.1480   5
  -2   5   8 248.945 35.9278   4
  -2   5   8 298.033 37.9142   9
   2  -5  -8 297.057 34.6527   9
  -2   5   8 277.330 35.2391   3
   2  -5  -8 303.497 28.7206   8
  -2   5   8 248.887 21.5312   7
   2  -5  -8 315.190 30.3486   1
   2  -5  -8 347.828 31.4160   2
   2  -5  -8 289.534 30.3303   6
   2  -5  -7 287.256 32.6863   9
  -2   5   7 309.914 36.3206   3
   2  -5  -7 306.211 28.8280   8
  -2   5   7 324.495 24.6725   7
   2  -5  -7 384.564 33.7296   1
   2  -5  -7 344.739 31.0841   2
   2  -5  -7 293.105 30.6969   6
  -2   5   7 371.101 38.6985   5
  -2   5   6 4.21008 15.2815   4
   2  -5  -6 2.99770 10.5123   9
  -2   5   6 3.66234 9.08170   3
   2  -5  -6 9.18457 8.33514   8
   2  -5  -6 6.04472 6.54258   7
  -2   5   6 8.34306 6.99459   7
  -2   5   6 7.46358 9.32702   6
   2  -5  -6 7.80593 10.0549   1
   2  -5  -6-2.94511 8.72902   6
   2  -5  -6 2.51860 8.51131   2
   2  -5  -5 798.794 49.7505   1
  -2   5   5 782.148 41.8122   7
   2  -5  -5 769.998 45.4883   8
  -2   5   5 788.188 48.2923   6
   2  -5  -5 768.451 43.9477   7
   2  -5  -5 780.310 51.3058   6
   2  -5  -5 758.631 47.7499   2
   2  -5  -5 861.741 51.9067   9
  -2   5   5 667.266 55.9936   4
  -2   5   4 964.805 48.5446   7
   2  -5  -4 901.141 50.6806   8
   2  -5  -4 1033.14 52.3640   7
  -2   5   4 996.365 55.9101   6
  -2   5   4 944.574 67.0017   4
   2  -5  -4 920.605 53.4435   2
   2  -5  -4 1058.16 57.4027   1
   2  -5  -4 1091.36 57.9602   9
   2  -5  -3 322.542 34.7363   4
  -2   5   3 334.259 38.2355   4
   2  -5  -3 296.340 28.5303   9
  -2   5   3 332.998 30.5412   6
   2  -5  -3 282.353 26.1047   7
  -2   5   3 278.880 24.4489   7
   2  -5  -2 2196.47 101.257   4
  -2   5   2 2006.36 103.659   4
   2  -5  -2 1946.73 82.1626   9
  -2   5   2 1748.64 84.8907   9
  -2   5   2 1904.68 79.2558   7
  -2   5   2 2096.28 88.1717   6
  -2   5   1 562.297 39.9332   6
  -2   5   1 584.942 52.2533   4
  -2   5   1 535.652 39.3663   9
   2  -5  -1 499.313 34.8199   9
   2  -5  -1 577.612 40.8254   1
  -2   5   1 574.213 37.4768   7
  -2   5   0 4081.81 134.085  11
  -2   5   0 4188.95 134.979  10
   2  -5   0 4152.49 139.112   9
  -2   5   0 3915.02 142.632   9
  -2   5   0 4023.28 142.123   7
  -2   5   0 4025.33 146.824   6
   2  -5   0 4351.34 149.370   1
  -2   5   0 4025.93 171.451   4
  -2   5   0 4117.33 144.807   3
  -2   5  -1 152.323 16.7146  10
  -2   5  -1 146.100 19.1247   9
   2  -5   1 85.3997 14.2366   9
  -2   5  -1 115.214 17.8731   7
  -2   5  -1 122.982 14.9439  11
   2  -5   1 107.649 18.8719   6
   2  -5   1 169.635 22.7868   1
   2  -5   1 128.800 27.4618   4
  -2   5  -1 140.004 18.6283   3
  -2   5  -2 2951.78 102.376  10
   2  -5   2 2884.07 105.947   9
  -2   5  -2 2899.28 106.601   3
  -2   5  -2 2899.19 114.204   7
   2  -5   2 2961.30 114.851   1
  -2   5  -2 2984.19 115.228   6
   2  -5   2 2907.17 116.355   6
  -2   5  -2 2844.09 101.462  11
   2  -5   2 3085.76 143.097   4
  -2   5  -3 6612.57 211.498  10
   2  -5   3 7089.49 207.614  11
   2  -5   3 7032.90 207.383  10
   2  -5   3 6964.36 216.814   9
  -2   5  -3 7172.28 214.251   3
   2  -5   3 7223.11 263.874   4
  -2   5  -3 7403.02 228.064   6
   2  -5   3 6800.62 228.098   6
  -2   5  -3 6827.50 212.505  11
   2  -5   3 7311.00 227.443   1
  -2   5  -4 5901.67 191.370  11
   2  -5   4 6415.20 186.683  11
   2  -5   4 6406.62 208.425   6
  -2   5  -4 6294.06 188.874   3
  -2   5  -4 5954.09 191.324  10
   2  -5   4 6422.77 186.660  10
   2  -5   4 6040.40 196.154   9
   2  -5   4 6146.52 210.225   7
  -2   5  -4 6236.02 204.937   6
   2  -5   4 6271.50 244.105   4
   2  -5   4 6275.85 205.266   1
  -2   5  -5 6540.88 204.584  10
   2  -5   5 6795.94 199.658  10
   2  -5   5 6640.28 210.666   9
   2  -5   5 6476.57 223.829   7
  -2   5  -5 6433.19 194.230   3
   2  -5   5 6621.52 216.274   1
   2  -5   5 6522.33 218.452   6
   2  -5   5 6995.67 200.230  11
  -2   5  -5 6711.00 204.780  11
   2  -5   5 7112.71 267.125   4
   2  -5   6 5499.38 197.848   7
   2  -5   6 5568.39 187.796   1
   2  -5   6 5764.45 174.402  10
   2  -5   6 5409.81 190.008   6
   2  -5   6 5525.91 173.418  11
   2  -5   6 6189.62 244.365   4
   2  -5   7 5576.39 200.537   7
   2  -5   7 5459.60 185.142   1
   2  -5   7 5711.76 175.990  10
   2  -5   7 5590.26 189.996   6
   2  -5   7 5414.30 175.119  11
   2  -5   7 6070.39 246.810   4
   2  -5   8 3393.90 143.915   7
   2  -5   8 3538.49 129.363   1
   2  -5   8 3477.80 123.818  10
   2  -5   8 3749.60 135.062   6
   2  -5   8 3512.15 123.996  11
  -2   5  -8 3688.55 185.853   4
   2  -5   8 3951.38 190.884   4
   2  -5   9 1521.20 85.4320   7
   2  -5   9 1439.35 69.2099   1
   2  -5   9 1512.18 69.7053  10
   2  -5   9 1543.48 74.4868   6
   2  -5   9 1593.35 71.0916  11
   2  -5   9 1615.14 119.355   4
   2  -5  10 3504.24 154.688   7
   2  -5  10 3656.00 134.992   1
   2  -5  10 4174.24 143.090  10
   2  -5  10 4006.74 141.930   6
   2  -5  10 4130.57 142.584  11
   2  -5  10 4503.49 214.919   4
   2  -5  11 3902.20 174.538   8
   2  -5  11 3523.53 149.358   7
   2  -5  11 3326.09 121.110   1
   2  -5  11 3598.72 133.593  10
   2  -5  11 3554.74 127.063   6
   2  -5  11 3979.74 207.568   4
   2  -5  11 3414.43 132.276  11
   2  -5  12 1833.95 85.3058  10
   2  -5  12 1906.07 116.694   8
   2  -5  12 1674.57 94.7253   7
   2  -5  12 1648.45 66.5209   1
   2  -5  12 1821.62 71.6151   6
   2  -5  12 1809.07 84.9025  11
   2  -5  12 1687.40 85.4217   9
   2  -5  12 1659.63 104.880   2
   2  -5  13 5051.07 213.320   8
   2  -5  13 4756.31 168.216  10
   2  -5  13 4484.64 167.183  11
   2  -5  13 4636.62 182.536   7
   2  -5  13 4422.16 169.457   9
   2  -5  13 4325.22 194.487   2
   2  -5  14 558.310 48.6622   9
   2  -5  14 580.367 53.7243   7
   2  -5  14 530.661 60.6903   2
   2  -5  15 2249.83 130.043   2
   2  -5  15 2422.17 140.450   8
   2  -5  15 2208.55 114.413   7
  -2   4  17 1257.99 107.262   9
  -2   4  16 53.6416 31.3352   9
  -2   4  15 1058.12 61.5357   8
  -2   4  15 1145.23 95.5686   9
  -2   4  15 1006.60 80.9488   5
  -2   4  15 984.920 76.6365   3
  -2   4  14 8.34036 13.0358   8
  -2   4  14 18.9213 8.48788   7
  -2   4  14 40.4435 24.4702   9
  -2   4  14 19.8611 19.7478   3
  -2   4  14 21.0940 19.7742   5
  -2   4  13 2775.59 150.732   9
   2  -4 -13 2769.13 113.671   8
  -2   4  13 2912.80 113.169   8
  -2   4  13 2774.74 92.5885   7
  -2   4  13 2803.41 137.893   5
  -2   4  13 2707.85 132.846   3
   2  -4 -13 2690.82 90.9183   1
   2  -4 -12 1146.78 54.3236   6
   2  -4 -12 1251.88 54.5089   1
  -2   4  12 1124.33 87.9910   9
   2  -4 -12 1306.19 67.0434   8
  -2   4  12 1206.28 64.4329   8
  -2   4  12 1203.91 50.8960   7
  -2   4  12 1171.84 81.4260   5
  -2   4  12 1237.42 80.8545   3
   2  -4 -12 1046.34 60.8779   2
   2  -4 -11 4695.26 155.292   6
   2  -4 -11 4726.36 152.594   1
  -2   4  11 4536.44 196.682   9
   2  -4 -11 4886.96 164.037   8
  -2   4  11 4500.80 160.449   8
  -2   4  11 4818.62 146.860   7
  -2   4  11 4682.17 186.428   5
  -2   4  11 4449.70 183.560   3
   2  -4 -11 4322.61 160.109   2
   2  -4 -10 102.451 17.2552   6
   2  -4 -10 103.580 16.2561   1
  -2   4  10 80.2274 23.6311   9
   2  -4 -10 99.9220 17.1260   8
  -2   4  10 70.1813 15.2549   8
  -2   4  10 121.860 15.0018   7
  -2   4  10 79.3565 21.5874   5
  -2   4  10 75.9372 20.6986   3
   2  -4 -10 114.074 19.1901   2
   2  -4  -9 3056.94 118.801   6
   2  -4  -9 3347.38 117.371   1
  -2   4   9 3243.79 146.325   9
   2  -4  -9 3262.77 119.322   8
  -2   4   9 3080.85 117.815   8
  -2   4   9 3283.05 108.943   7
   2  -4  -9 3176.94 120.788   2
  -2   4   9 3375.15 140.358   5
  -2   4   9 3018.01 137.815   3
  -2   4   8 22.1947 13.8991   5
  -2   4   8 38.3027 15.9819   9
   2  -4  -8 30.1069 10.7065   8
  -2   4   8 36.8620 9.59500   7
  -2   4   8 64.3313 18.4520   3
   2  -4  -8 51.7485 12.9735   1
   2  -4  -8 24.0997 11.1052   2
   2  -4  -8 41.6809 13.0326   6
   2  -4  -7 1222.47 68.9719   9
  -2   4   7 1153.44 71.4777   3
   2  -4  -7 1269.97 59.8112   8
  -2   4   7 1211.84 59.1124   6
  -2   4   7 1242.36 53.7762   7
   2  -4  -7 1241.31 60.5257   1
   2  -4  -7 1218.82 63.1219   6
   2  -4  -7 1243.29 62.4769   2
   2  -4  -6 4845.97 170.995   9
  -2   4   6 4916.71 178.925   3
   2  -4  -6 4699.92 157.351   8
  -2   4   6 4797.80 160.501   6
  -2   4   6 4897.84 152.803   7
   2  -4  -6 4764.68 166.080   6
   2  -4  -6 5160.91 166.042   2
  -2   4   6 4737.55 176.840   4
   2  -4  -6 4745.88 162.155   1
   2  -4  -5 7747.49 239.530   9
   2  -4  -5 7560.72 226.532   8
   2  -4  -5 7467.31 226.770   7
  -2   4   5 7421.08 231.130   6
  -2   4   5 7432.48 221.923   7
   2  -4  -5 7440.31 236.164   6
   2  -4  -5 7556.15 233.889   2
   2  -4  -5 7929.81 234.562   1
  -2   4   5 7826.52 249.800   4
  -2   4   4 20590.7 599.409   4
   2  -4  -4 20791.3 574.032   8
   2  -4  -4 20411.1 575.101   7
  -2   4   4 20985.8 581.826   6
  -2   4   4 20771.9 570.705   7
   2  -4  -4 20273.7 585.187   6
   2  -4  -4 20818.1 581.763   2
   2  -4  -4 21151.4 582.493   1
  -2   4   4 19078.6 590.234   9
   2  -4  -4 21438.1 586.065   9
   2  -4  -3 4823.19 166.106   4
  -2   4   3 4822.32 174.809   4
   2  -4  -3 4588.08 156.805   2
   2  -4  -3 4721.05 158.864   9
[truncated: 1,390,579 more chars]
