# Supplementary material for: Chlorido­[(1,2,5,6-η)-cyclo­octa-1,5-diene](1-ethyl-4-isobutyl-1,2,4-triazol-5-yl­idene)rhodium(I)
Source: IUCrdata. 2024 Jul 23;9(Pt 7):x240704. doi: 10.1107/S2414314624007041 (PMC11299652; doi:10.1107/S2414314624007041)
Supplement: Supplementary file 2 [file x-09-x240704-Isup2.hkl]

data_I                                                                          
_shelx_title ' 99712_a.res in P-1'                                              
_shelx_refln_list_code          4                                               
_shelx_F_calc_maximum      261.35                                               
_exptl_crystal_F_000       824.00                                               
_reflns_d_resolution_high  0.7500                                               
                                                                                
loop_                                                                           
 _space_group_symop_operation_xyz                                               
 'x, y, z'                                                                      
 '-x, -y, -z'                                                                   
                                                                                
_cell_length_a     9.6253                                                       
_cell_length_b    13.6771                                                       
_cell_length_c    13.7938                                                       
_cell_angle_alpha  76.410                                                       
_cell_angle_beta   83.455                                                       
_cell_angle_gamma  80.345                                                       
                                                                                
_shelx_F_squared_multiplier     1.000                                           
                                                                                
loop_                                                                           
 _refln_index_h                                                                 
 _refln_index_k                                                                 
 _refln_index_l                                                                 
 _refln_F_squared_calc                                                          
 _refln_F_squared_meas                                                          
 _refln_F_squared_sigma                                                         
 _refln_observed_status                                                         
   2   0   0       5418.78       5841.96        78.13 o                         
   3   0   0       3110.55       2953.76        40.10 o                         
   4   0   0       3825.62       3384.39        37.96 o                         
   5   0   0       1143.65       1112.98        21.05 o                         
   6   0   0       2825.95       3036.30        42.83 o                         
   7   0   0       9353.26       9641.98       126.45 o                         
   8   0   0        152.56        180.07        10.52 o                         
   9   0   0         60.57         38.11         9.64 o                         
  10   0   0       2938.11       2930.34        82.96 o                         
  11   0   0       1323.94       1223.72        43.94 o                         
  12   0   0        196.88        208.03        22.65 o                         
 -12   1   0        749.15        737.48        47.22 o                         
 -11   1   0       3065.37       2844.35        66.42 o                         
 -10   1   0       1409.31       1395.77        42.34 o                         
  -9   1   0        482.95        438.04        22.69 o                         
  -8   1   0       3230.90       3206.46        47.42 o                         
  -7   1   0        163.83        149.92        10.16 o                         
  -6   1   0        311.62        391.14        13.00 o                         
  -5   1   0       1176.01       1026.94        25.68 o                         
  -4   1   0       4896.36       4716.26        62.11 o                         
  -3   1   0       9528.79       9612.92       108.26 o                         
  -2   1   0        154.14        103.74         7.04 o                         
  -1   1   0      26618.36      30526.25       821.14 o                         
   1   1   0       3519.37       3435.31       510.74 o                         
   2   1   0         21.19         58.28         3.46 o                         
   3   1   0       2858.80       2480.81        37.31 o                         
   4   1   0       2880.81       2875.11        44.32 o                         
   5   1   0        924.71       1023.44        22.14 o                         
   6   1   0       6128.11       6125.94        87.22 o                         
   7   1   0        409.93        427.96        19.09 o                         
   8   1   0        919.75        944.00        26.65 o                         
   9   1   0        202.27        238.34        15.11 o                         
  10   1   0       1546.25       1624.19        45.28 o                         
  11   1   0        732.28        710.77        44.61 o                         
  12   1   0        356.37        322.39        32.94 o                         
 -12   2   0       1102.09       1088.76        49.04 o                         
 -11   2   0       1739.74       1712.07        49.40 o                         
 -10   2   0        483.20        464.22        22.83 o                         
  -9   2   0       1747.09       1667.47        61.89 o                         
  -8   2   0         69.74         59.27         6.46 o                         
  -7   2   0       2216.69       2225.35        36.39 o                         
  -6   2   0       1053.82       1166.69        30.63 o                         
  -5   2   0       6611.43       6557.50        92.27 o                         
  -4   2   0      11871.50      12715.86       155.89 o                         
  -3   2   0      15428.88      17406.07       202.58 o                         
  -2   2   0      10415.69      11666.78       149.49 o                         
  -1   2   0      12065.43      13153.39       163.95 o                         
   0   2   0      39778.93      41394.35       634.77 o                         
   1   2   0       1475.65       1341.15        28.55 o                         
   2   2   0       2644.32       2720.74        37.98 o                         
   3   2   0       2900.53       2806.96        38.04 o                         
   4   2   0        225.64        222.61         8.70 o                         
   5   2   0       2532.68       2582.67        40.33 o                         
   6   2   0       5035.64       4980.08        73.95 o                         
   7   2   0       6574.91       6497.82        99.77 o                         
   8   2   0         50.87         82.38         8.81 o                         
   9   2   0       4027.59       4071.39        67.20 o                         
  10   2   0        260.89        245.81        18.53 o                         
  11   2   0        144.47        171.78        14.62 o                         
  12   2   0          2.75         14.36        10.64 o                         
 -12   3   0       1791.96       1648.50        55.58 o                         
 -11   3   0       1185.93       1186.49        38.16 o                         
 -10   3   0         27.18         40.64         9.95 o                         
  -9   3   0        869.28        827.15        29.10 o                         
  -8   3   0       1311.13       1318.11        25.39 o                         
  -7   3   0        205.87        233.81        11.36 o                         
  -6   3   0       4145.16       4294.26        55.01 o                         
  -5   3   0       8017.79       8610.71       116.39 o                         
  -4   3   0      14961.53      16162.81       194.60 o                         
  -3   3   0          2.88          9.94         3.57 o                         
  -2   3   0        631.96        619.45        18.72 o                         
  -1   3   0      15102.95      15438.60       163.65 o                         
   0   3   0       2043.63       2589.95        46.82 o                         
   1   3   0       6980.38       7382.86        88.74 o                         
   2   3   0         18.58         37.59         3.43 o                         
   3   3   0       8169.51       8326.41       106.44 o                         
   4   3   0        473.79        535.41        13.53 o                         
   5   3   0       1367.01       1156.83        20.50 o                         
   6   3   0      11656.61      11554.44       146.78 o                         
   7   3   0         85.76         97.27        11.24 o                         
   8   3   0       2255.56       2316.07        46.00 o                         
   9   3   0        282.35        243.34        14.28 o                         
  10   3   0        530.22        591.35        24.18 o                         
  11   3   0         11.79          9.82         8.61 o                         
  12   3   0        474.09        563.78        29.09 o                         
 -11   4   0        443.98        457.56        25.79 o                         
 -10   4   0        686.20        665.58        32.67 o                         
  -9   4   0       4217.76       4118.67        70.19 o                         
  -8   4   0         15.84         20.06         7.72 o                         
  -7   4   0         54.71         58.76         7.17 o                         
  -6   4   0        784.61        832.14        19.52 o                         
  -5   4   0      13773.28      14153.49       178.55 o                         
  -4   4   0        179.78        158.94         9.94 o                         
  -3   4   0       3033.12       3230.82        47.71 o                         
  -2   4   0       6953.20       6624.25        79.17 o                         
  -1   4   0         11.23         34.87         2.96 o                         
   0   4   0        879.89       1041.34        15.83 o                         
   1   4   0          0.24          5.04         2.20 o                         
   2   4   0      29779.37      31765.61       355.35 o                         
   3   4   0       1237.74       1235.66        21.46 o                         
   4   4   0         29.89          9.95         3.70 o                         
   5   4   0       8426.48       8646.80       112.35 o                         
   6   4   0       1169.81       1163.28        23.38 o                         
   7   4   0         16.91         24.21         5.93 o                         
   8   4   0        654.56        765.42        24.62 o                         
   9   4   0       1350.77       1426.10        41.95 o                         
  10   4   0        125.00        111.70        12.03 o                         
  11   4   0          0.35         -0.89         8.73 o                         
  12   4   0       3399.20       3397.37        78.52 o                         
 -11   5   0        238.55        217.12        18.42 o                         
 -10   5   0       1030.78       1044.85        32.64 o                         
  -9   5   0        486.68        479.14        23.10 o                         
  -8   5   0       2256.70       2251.28        66.15 o                         
  -7   5   0        333.64        368.55        14.74 o                         
  -6   5   0       8032.81       8047.93        96.91 o                         
  -5   5   0        977.15        968.99        21.59 o                         
  -4   5   0         55.19         81.61         8.91 o                         
  -3   5   0       2432.00       2322.45        39.11 o                         
  -2   5   0       3942.47       3893.29        45.56 o                         
  -1   5   0       1689.40       1555.72        29.36 o                         
   0   5   0        614.86        622.40        12.72 o                         
   1   5   0      20919.71      21702.72       214.51 o                         
   2   5   0       3687.88       4189.83        65.71 o                         
   3   5   0       2268.78       2615.88        37.59 o                         
   4   5   0       9253.80       9723.11       128.80 o                         
   5   5   0       7227.68       7355.53        99.43 o                         
   6   5   0       2435.39       2371.49        39.31 o                         
   7   5   0        265.28        281.86        15.71 o                         
   8   5   0       3115.88       3201.79        60.32 o                         
   9   5   0         20.05         25.47         7.62 o                         
  10   5   0        147.55        146.27        14.21 o                         
  11   5   0       2078.71       1989.22        56.05 o                         
  12   5   0        767.18        868.20        34.22 o                         
 -11   6   0         88.16        101.23        16.92 o                         
 -10   6   0        759.52        712.94        50.92 o                         
  -9   6   0       5951.34       6083.43       153.37 o                         
  -8   6   0       1092.01        950.78        50.43 o                         
  -7   6   0       2099.74       2191.74        43.57 o                         
  -6   6   0         77.35         77.18         7.67 o                         
  -5   6   0       1068.94       1065.85        24.71 o                         
  -4   6   0        241.32        207.74        12.54 o                         
  -3   6   0       6499.47       6821.74        63.86 o                         
  -2   6   0       4660.11       4516.05        47.02 o                         
  -1   6   0        544.92        573.52        13.76 o                         
   0   6   0       3850.00       3563.00        44.98 o                         
   1   6   0        545.63        588.49        13.33 o                         
   2   6   0       4222.89       4367.61        70.14 o                         
   3   6   0         80.88        106.51         7.36 o                         
   4   6   0       9224.37       9527.32       101.06 o                         
   5   6   0       1874.07       1621.98        31.93 o                         
   6   6   0         95.73         98.00         9.92 o                         
   7   6   0       3341.70       3131.53        57.15 o                         
   8   6   0         81.65        103.55         8.19 o                         
   9   6   0       3372.68       3424.05        93.61 o                         
  10   6   0          0.33         -8.97         9.16 o                         
  11   6   0       2487.36       2495.16        71.80 o                         
  12   6   0       1074.08       1152.01        42.48 o                         
 -10   7   0       3167.99       3019.11        88.61 o                         
  -9   7   0        809.99        769.94        59.44 o                         
  -8   7   0          1.11         17.26        17.59 o                         
  -7   7   0        271.07        274.55        25.35 o                         
  -6   7   0        905.34        895.79        26.48 o                         
  -5   7   0          0.12          9.84         6.58 o                         
  -4   7   0       5680.67       5884.36        70.78 o                         
  -3   7   0       2851.34       2977.82        43.58 o                         
  -2   7   0       3900.55       4079.91        65.08 o                         
  -1   7   0         80.17         73.60         6.85 o                         
   0   7   0         96.20        138.73         7.99 o                         
   1   7   0      13795.35      14285.88       148.55 o                         
   2   7   0        433.22        480.17        19.80 o                         
   3   7   0       5987.36       6116.33        88.43 o                         
   4   7   0       1775.37       1606.14        32.36 o                         
   5   7   0        783.71        718.34        20.86 o                         
   6   7   0          0.51          3.79         5.09 o                         
   7   7   0        176.23        220.37        10.89 o                         
   8   7   0       7509.30       7645.04        88.34 o                         
   9   7   0         47.18         58.18         9.41 o                         
  10   7   0       1376.26       1399.98        45.44 o                         
  11   7   0       1052.51       1008.50        36.82 o                         
  12   7   0        448.66        489.63        28.00 o                         
 -10   8   0        680.55        637.50        59.02 o                         
  -9   8   0         70.81         81.81        25.15 o                         
  -8   8   0        203.57        154.40        28.39 o                         
  -7   8   0       5789.67       6066.58        93.96 o                         
  -6   8   0         61.54         61.66         7.84 o                         
  -5   8   0       1471.44       1557.67        28.89 o                         
  -4   8   0       1472.30       1474.00        28.28 o                         
  -3   8   0       3482.66       3347.03        41.95 o                         
  -2   8   0        960.84        986.43        21.59 o                         
  -1   8   0        224.74        200.63         8.91 o                         
   0   8   0      11654.01      11584.50       118.01 o                         
   1   8   0        211.65        179.03         7.54 o                         
   2   8   0       2838.19       3054.92        45.90 o                         
   3   8   0       1119.70       1037.39        29.75 o                         
   4   8   0       8510.07       8239.59       106.49 o                         
   5   8   0       1412.82       1391.52        28.25 o                         
   6   8   0        260.35        284.47        12.65 o                         
   7   8   0       7656.36       7564.72        92.08 o                         
   8   8   0          3.21          7.54         6.32 o                         
   9   8   0          3.47          8.01         7.00 o                         
  10   8   0         61.00         54.41         9.44 o                         
  11   8   0       1358.12       1417.95        39.78 o                         
  12   8   0         31.79         43.64        12.46 o                         
  -9   9   0          8.92         18.32        22.21 o                         
  -8   9   0       1951.15       1985.15        55.64 o                         
  -7   9   0         39.31         26.99        10.49 o                         
  -6   9   0        137.75        125.07        10.18 o                         
  -5   9   0       1956.37       1960.76        33.96 o                         
  -4   9   0       1590.89       1656.30        29.81 o                         
  -3   9   0       3943.67       4151.83        58.26 o                         
  -2   9   0         47.45         68.20         6.23 o                         
  -1   9   0      11714.08      11956.87       124.38 o                         
   0   9   0       1564.63       1630.29        27.25 o                         
   1   9   0          7.42          1.71         3.70 o                         
   2   9   0        742.62        726.32        18.88 o                         
   3   9   0       4569.55       4625.80        74.76 o                         
   4   9   0       4888.54       4898.68        60.72 o                         
   5   9   0        468.52        526.44        16.37 o                         
   6   9   0       2491.95       2480.93        44.77 o                         
   7   9   0         16.88         15.42         5.51 o                         
   8   9   0       1059.64       1110.78        27.50 o                         
   9   9   0          8.28          4.74         6.61 o                         
  10   9   0       2292.76       2238.24        51.17 o                         
  11   9   0         61.80         66.08        12.35 o                         
  -9  10   0       1238.31       1141.91        62.56 o                         
  -8  10   0       1597.33       1609.20        50.26 o                         
  -7  10   0       2210.12       2327.74        62.12 o                         
  -6  10   0        243.17        241.94        15.15 o                         
  -5  10   0       1240.96       1234.01        31.15 o                         
  -4  10   0       4772.64       4798.92        61.35 o                         
  -3  10   0        583.04        651.95        18.41 o                         
  -2  10   0        619.77        695.73        19.55 o                         
  -1  10   0       5300.28       5505.35        74.06 o                         
   0  10   0       1523.10       1372.91        26.34 o                         
   1  10   0        264.10        286.76        11.00 o                         
   2  10   0       4329.94       4240.15        53.13 o                         
   3  10   0       2586.94       2546.36        41.80 o                         
   4  10   0       1383.66       1421.67        30.46 o                         
   5  10   0          5.74         17.37         5.60 o                         
   6  10   0       1296.95       1264.18        26.22 o                         
   7  10   0       1864.76       1865.95        63.24 o                         
   8  10   0          3.14          4.33         6.65 o                         
   9  10   0       4931.33       5009.15       115.24 o                         
  10  10   0         23.99         20.63         9.27 o                         
  11  10   0        248.55        273.71        17.89 o                         
  -8  11   0       3111.26       3063.86       105.14 o                         
  -7  11   0        104.03        109.38        16.39 o                         
  -6  11   0          2.85         12.41         8.41 o                         
  -5  11   0       2124.86       2017.94        40.21 o                         
  -4  11   0       2137.33       2202.04        41.26 o                         
  -3  11   0         22.63         27.34         5.69 o                         
  -2  11   0       2791.97       2826.00        57.56 o                         
  -1  11   0       4627.22       4667.95        63.51 o                         
   0  11   0        100.20        110.94         7.18 o                         
   1  11   0       2406.96       2323.04        34.09 o                         
   2  11   0       4444.75       4353.68        52.69 o                         
   3  11   0       4312.14       4250.59        59.36 o                         
   4  11   0        962.10        868.10        22.40 o                         
   5  11   0       1608.97       1569.02        29.89 o                         
   6  11   0       3571.86       3558.10        58.85 o                         
   7  11   0          9.42          1.93         7.19 o                         
   8  11   0       1432.29       1312.25        36.75 o                         
   9  11   0         77.90         79.16        10.33 o                         
  10  11   0       1793.35       1749.09        48.40 o                         
  11  11   0        163.39        130.82        16.16 o                         
  -8  12   0          7.38          9.07        20.82 o                         
  -7  12   0        395.82        371.84        36.59 o                         
  -6  12   0        250.09        213.51        17.90 o                         
  -5  12   0       3967.18       4132.42        87.42 o                         
  -4  12   0          9.16         12.50         6.38 o                         
  -3  12   0        939.59        941.96        25.51 o                         
  -2  12   0       1220.05       1254.54        28.35 o                         
  -1  12   0        973.31       1009.70        26.12 o                         
   0  12   0        109.85         84.55         7.80 o                         
   1  12   0          9.93          3.22         4.33 o                         
   2  12   0       5896.73       5723.94        63.16 o                         
   3  12   0         85.72         89.99         6.74 o                         
   4  12   0        348.78        344.67        12.21 o                         
   5  12   0       1802.76       1848.02        38.42 o                         
   6  12   0       2236.22       2154.70        58.40 o                         
   7  12   0        384.66        345.84        16.58 o                         
   8  12   0        427.08        396.76        22.83 o                         
   9  12   0       2525.63       2536.37        54.46 o                         
  10  12   0        514.55        440.75        25.05 o                         
  -7  13   0         55.17         53.31        18.82 o                         
  -6  13   0       2226.75       2173.98        98.51 o                         
  -5  13   0         31.65         57.60        12.04 o                         
  -4  13   0         18.06         36.88        10.90 o                         
  -3  13   0       1311.58       1387.36        31.92 o                         
  -2  13   0        887.23        920.94        27.94 o                         
  -1  13   0       3094.03       3052.37        55.60 o                         
   0  13   0        304.90        297.69        14.38 o                         
   1  13   0       4312.00       4136.90        55.69 o                         
   2  13   0          0.70          3.45         4.07 o                         
   3  13   0        306.90        263.98         9.66 o                         
   4  13   0       1647.68       1616.09        31.37 o                         
   5  13   0       3812.44       3861.89        58.89 o                         
   6  13   0       1799.17       1746.04        42.18 o                         
   7  13   0        122.31        129.17        13.10 o                         
   8  13   0        900.91        914.26        36.90 o                         
   9  13   0        382.39        355.31        26.94 o                         
  -6  14   0          0.26         14.32        24.16 o                         
  -5  14   0        701.13        751.86        49.93 o                         
  -4  14   0        121.66         83.63        21.46 o                         
  -3  14   0        814.54        797.13        47.98 o                         
  -2  14   0       2666.46       2657.89        77.26 o                         
  -1  14   0         11.67          6.87         8.40 o                         
   0  14   0       2423.42       2286.97        64.01 o                         
   1  14   0          1.32         14.18         7.92 o                         
   2  14   0       1812.28       1833.77        41.36 o                         
   3  14   0        325.40        294.37        19.62 o                         
   4  14   0       5747.29       5207.54       240.51 o                         
   5  14   0        937.98        914.72        22.65 o                         
   6  14   0          8.47          7.16         5.94 o                         
   7  14   0          7.62          9.12         9.69 o                         
   8  14   0          0.67         16.02        10.81 o                         
   9  14   0        912.38        918.44        43.41 o                         
  -5  15   0          8.02         25.90        17.77 o                         
  -4  15   0        720.36        776.55        50.27 o                         
  -3  15   0        962.17        939.77        54.33 o                         
  -2  15   0         37.23         65.18        19.04 o                         
  -1  15   0          1.49        -13.21        21.13 o                         
   0  15   0        242.60        231.04        28.87 o                         
   1  15   0       3439.12       3427.36        80.57 o                         
   2  15   0        429.08        411.08        23.57 o                         
   3  15   0       2962.32       3118.75        68.33 o                         
   4  15   0       1491.12       1446.14        75.06 o                         
   5  15   0        358.63        364.60        22.72 o                         
   6  15   0        102.69        108.84        10.05 o                         
   7  15   0        234.26        272.90        19.75 o                         
   8  15   0       1749.21       1749.50        49.11 o                         
  -3  16   0       1485.91       1559.13        73.13 o                         
  -2  16   0          7.08          1.67        17.59 o                         
  -1  16   0         74.71        101.31        24.62 o                         
   0  16   0       6158.22       6170.95       192.01 o                         
   1  16   0        420.93        417.95        31.06 o                         
   2  16   0         70.01         72.69        12.70 o                         
   3  16   0         19.85         20.95         9.69 o                         
   4  16   0        731.25        791.64        33.18 o                         
   5  16   0        766.10        752.25        36.36 o                         
   6  16   0         26.61         33.52        11.63 o                         
   7  16   0       2526.01       2573.91        64.24 o                         
  -1  17   0       2768.39       2676.01       111.43 o                         
   0  17   0        212.94        167.35        28.46 o                         
   1  17   0        543.81        525.38        42.49 o                         
   2  17   0        226.77        211.24        21.80 o                         
   3  17   0       1500.66       1588.79        45.02 o                         
   4  17   0        425.80        403.80        32.16 o                         
   5  17   0          2.14        -12.13        12.13 o                         
  -4 -17   1        126.57        149.86        15.94 o                         
  -3 -17   1         93.37         89.22        13.46 o                         
  -2 -17   1         70.09         70.82        18.36 o                         
  -1 -17   1       1758.61       1910.47        70.41 o                         
   0 -17   1        101.64        113.29        24.36 o                         
   1 -17   1        314.01        274.86        51.63 o                         
  -6 -16   1        650.65        613.14        28.18 o                         
  -5 -16   1        404.03        411.57        25.18 o                         
  -4 -16   1        457.08        460.26        25.91 o                         
  -3 -16   1        107.21        110.90        13.67 o                         
  -2 -16   1       2229.75       2401.24        61.98 o                         
  -1 -16   1          3.03        -13.45        16.34 o                         
   0 -16   1        134.68        117.25        23.45 o                         
   1 -16   1        364.71        334.06        37.77 o                         
   2 -16   1       2329.24       2339.17        90.65 o                         
   3 -16   1         77.44         79.17        24.88 o                         
  -7 -15   1         41.48         52.65        11.96 o                         
  -6 -15   1        679.23        719.45        32.62 o                         
  -5 -15   1        529.33        542.02        31.13 o                         
  -4 -15   1        219.22        230.44        18.54 o                         
  -3 -15   1       1495.59       1484.61        44.77 o                         
  -2 -15   1          8.23          6.19         8.30 o                         
  -1 -15   1        666.30        594.27        25.18 o                         
   0 -15   1        937.21        880.34        42.06 o                         
   1 -15   1       3744.17       3715.21       157.37 o                         
   2 -15   1        615.92        582.84        42.20 o                         
   3 -15   1         22.03         18.47        17.66 o                         
   4 -15   1        394.85        378.51        39.67 o                         
  -8 -14   1          1.31          3.54        10.60 o                         
  -7 -14   1        444.78        434.97        23.45 o                         
  -6 -14   1        926.46        865.98        23.09 o                         
  -5 -14   1         15.01         32.59        10.21 o                         
  -4 -14   1        390.31        373.21        20.28 o                         
  -3 -14   1       1210.20       1203.56        38.78 o                         
  -2 -14   1       2208.88       2297.83        50.83 o                         
  -1 -14   1       1032.25       1032.85        31.77 o                         
   0 -14   1       1995.96       2084.32        71.35 o                         
   1 -14   1       1577.08       1553.36        60.58 o                         
   2 -14   1         13.02         25.43        11.47 o                         
   3 -14   1         13.63         27.60        15.56 o                         
   4 -14   1         90.69        102.78        22.42 o                         
   5 -14   1       1557.64       1646.24        74.54 o                         
   6 -14   1         38.87         21.05        16.78 o                         
  -9 -13   1          0.27          4.57        12.44 o                         
  -8 -13   1         91.52         90.43        14.71 o                         
  -7 -13   1         72.47        102.69        10.99 o                         
  -6 -13   1       1624.31       1603.44        40.86 o                         
  -5 -13   1          7.67         14.04         4.58 o                         
  -4 -13   1        701.15        710.62        26.04 o                         
  -3 -13   1       4397.90       4633.12        84.50 o                         
  -2 -13   1        711.88        698.05        27.80 o                         
  -1 -13   1        601.64        604.83        20.80 o                         
   0 -13   1         23.67         30.10        10.28 o                         
   1 -13   1        682.26        700.08        29.27 o                         
   2 -13   1         97.27         96.40        10.74 o                         
   3 -13   1        390.46        438.20        20.19 o                         
   4 -13   1       4694.23       4794.09        85.82 o                         
   5 -13   1        180.47        179.49        17.09 o                         
   6 -13   1        811.60        806.71        53.80 o                         
   7 -13   1         84.43         58.65        21.32 o                         
 -10 -12   1        166.71        194.56        17.63 o                         
  -9 -12   1         20.65         25.09        12.87 o                         
  -8 -12   1        223.61        203.19        15.11 o                         
  -7 -12   1       3464.71       3534.34        57.50 o                         
  -6 -12   1        219.70        198.90        12.13 o                         
  -5 -12   1        222.81        249.18        13.22 o                         
  -4 -12   1       5526.59       5489.65        66.90 o                         
  -3 -12   1       1103.09       1095.61        26.17 o                         
  -2 -12   1         11.64          8.97         6.39 o                         
  -1 -12   1        339.18        336.15        13.80 o                         
   0 -12   1       2294.94       2214.32        37.66 o                         
   1 -12   1       2868.87       2842.18        81.44 o                         
   2 -12   1       1240.80       1238.51        45.74 o                         
   3 -12   1       1672.41       1705.48        37.22 o                         
   4 -12   1       1298.15       1314.65        33.02 o                         
   5 -12   1        530.32        552.35        24.87 o                         
   6 -12   1         36.44         42.96        11.56 o                         
   7 -12   1       2839.63       2755.45       262.91 o                         
 -10 -11   1        465.07        455.06        24.84 o                         
  -9 -11   1        227.89        218.25        15.64 o                         
  -8 -11   1       2231.37       2254.37        49.36 o                         
  -7 -11   1          1.10          6.79         6.43 o                         
  -6 -11   1       1206.13       1140.21        28.01 o                         
  -5 -11   1       6012.55       5964.11        77.32 o                         
  -4 -11   1        356.18        414.97        17.08 o                         
  -3 -11   1       1051.05       1053.28        26.01 o                         
  -2 -11   1       1392.29       1468.89        29.58 o                         
  -1 -11   1       1398.79       1247.08        25.39 o                         
   0 -11   1        257.51        264.21        12.35 o                         
   1 -11   1        136.64        145.88         9.98 o                         
   2 -11   1       3854.99       3890.98        57.44 o                         
   3 -11   1       3703.04       3905.68        58.47 o                         
   4 -11   1       3751.83       3877.19        63.27 o                         
   5 -11   1        199.34        174.87        13.21 o                         
   6 -11   1       1556.85       1548.29        48.75 o                         
   7 -11   1        159.85        168.56        16.73 o                         
   8 -11   1        137.31        152.68        34.75 o                         
 -11 -10   1        357.50        367.53        25.28 o                         
 -10 -10   1          5.05          4.89        11.25 o                         
  -9 -10   1       1679.92       1774.64        42.59 o                         
  -8 -10   1         53.47         36.86         8.78 o                         
  -7 -10   1       3281.46       3272.46        63.45 o                         
  -6 -10   1       1794.98       1733.48        33.28 o                         
  -5 -10   1       6425.64       6248.49        75.40 o                         
  -4 -10   1       2349.25       2270.72        39.98 o                         
  -3 -10   1          5.46         16.65         3.24 o                         
  -2 -10   1        782.54        750.25        18.53 o                         
  -1 -10   1        653.32        685.54        18.31 o                         
   0 -10   1       3086.36       3045.51        41.21 o                         
   1 -10   1        769.20        786.84        22.14 o                         
   2 -10   1       3778.06       3797.34        49.38 o                         
   3 -10   1       5629.20       5879.68        72.64 o                         
   4 -10   1        480.51        482.64        16.79 o                         
   5 -10   1        163.71        148.72        11.81 o                         
   6 -10   1         69.82         89.73         9.82 o                         
   7 -10   1        547.59        571.60        27.79 o                         
   8 -10   1        194.52        175.67        34.50 o                         
   9 -10   1       1457.41       1493.88        91.56 o                         
 -11  -9   1         42.01         47.54        11.81 o                         
 -10  -9   1         62.57         70.18        11.31 o                         
  -9  -9   1        104.98         91.01         9.50 o                         
  -8  -9   1       9641.51       9683.87       130.39 o                         
  -7  -9   1          8.25         10.11         7.04 o                         
  -6  -9   1        604.31        545.63        16.67 o                         
  -5  -9   1       5097.20       4685.72        60.21 o                         
  -4  -9   1          0.84          7.14         4.76 o                         
  -3  -9   1        120.12        152.04        11.04 o                         
  -2  -9   1        193.18        168.88         7.60 o                         
  -1  -9   1       6580.86       6628.51        77.88 o                         
   0  -9   1        267.93        264.58         9.51 o                         
   1  -9   1       1988.73       1862.76        31.41 o                         
   2  -9   1       6403.58       6528.44        76.71 o                         
   3  -9   1       1081.46       1086.87        22.96 o                         
   4  -9   1        208.76        204.22        10.13 o                         
   5  -9   1         10.22          8.90         5.08 o                         
   6  -9   1       2854.68       2887.27        58.52 o                         
   7  -9   1        451.20        418.07        22.93 o                         
   8  -9   1        353.44        404.44        25.36 o                         
   9  -9   1       2726.03       2481.19       116.20 o                         
 -11  -8   1        180.27        195.02        17.28 o                         
 -10  -8   1         14.58         23.29        10.13 o                         
  -9  -8   1       8003.61       8015.33       105.55 o                         
  -8  -8   1         15.58          0.71         6.49 o                         
  -7  -8   1        334.05        307.63        14.22 o                         
  -6  -8   1         52.38         37.66         6.31 o                         
  -5  -8   1       2738.18       2589.51        39.42 o                         
  -4  -8   1       1459.90       1548.53        28.71 o                         
  -3  -8   1          7.19          8.86         3.82 o                         
  -2  -8   1      14054.77      13985.15       142.29 o                         
  -1  -8   1         43.97         58.94         4.78 o                         
   0  -8   1        542.83        597.75        14.43 o                         
   1  -8   1        711.04        667.39        13.93 o                         
   2  -8   1       4299.22       4260.41        54.14 o                         
   3  -8   1         12.43          8.65         4.02 o                         
   4  -8   1       2912.69       3161.72        43.82 o                         
   5  -8   1       2509.74       2590.80        39.28 o                         
   6  -8   1         13.30         10.75         5.68 o                         
   7  -8   1         61.06         56.23         9.29 o                         
   8  -8   1        597.78        594.51        24.78 o                         
   9  -8   1       3159.44       2963.91        64.67 o                         
  10  -8   1         80.55         86.81        14.53 o                         
 -12  -7   1       1149.93       1243.28        48.62 o                         
 -11  -7   1        256.10        213.97        15.56 o                         
 -10  -7   1       2919.98       2925.44        57.23 o                         
  -9  -7   1          2.87          2.25         5.99 o                         
  -8  -7   1        914.40        879.03        21.22 o                         
  -7  -7   1         11.00         13.42         5.56 o                         
  -6  -7   1       4397.17       4211.79        61.14 o                         
  -5  -7   1       4620.07       4559.91        52.08 o                         
  -4  -7   1          1.36         11.01         4.20 o                         
  -3  -7   1       5790.22       5817.20        89.16 o                         
  -2  -7   1        905.29        933.88        23.23 o                         
  -1  -7   1       6251.86       6257.06        79.84 o                         
   0  -7   1        326.63        356.68        10.79 o                         
   1  -7   1       5954.06       5595.33        59.02 o                         
   2  -7   1        779.60        695.05        15.62 o                         
   3  -7   1        977.81       1177.54        22.44 o                         
   4  -7   1       3267.60       3172.34        42.76 o                         
   5  -7   1        543.56        572.36        16.60 o                         
   6  -7   1       5056.03       5138.27        63.93 o                         
   7  -7   1        500.69        538.81        29.24 o                         
   8  -7   1       3871.11       3816.41       111.49 o                         
   9  -7   1        865.47        833.26        56.46 o                         
  10  -7   1         57.18         35.46        11.65 o                         
 -12  -6   1        850.58        864.60        37.93 o                         
 -11  -6   1        162.55        154.73        14.40 o                         
 -10  -6   1       1167.41       1234.02        37.77 o                         
  -9  -6   1        529.01        587.68        22.16 o                         
  -8  -6   1        270.36        256.84        12.70 o                         
  -7  -6   1       2949.59       2977.01        42.15 o                         
  -6  -6   1       1055.94       1058.28        24.15 o                         
  -5  -6   1       2345.63       2371.79        34.89 o                         
  -4  -6   1        354.00        335.80        13.43 o                         
  -3  -6   1        813.53        782.32        19.18 o                         
  -2  -6   1      12133.98      12379.26       148.25 o                         
  -1  -6   1        336.63        400.28        13.71 o                         
   0  -6   1       7851.11       7925.97        93.11 o                         
   1  -6   1          6.05         13.13         2.46 o                         
   2  -6   1        139.15         83.83         5.26 o                         
   3  -6   1        612.94        627.54        14.87 o                         
   4  -6   1       5253.21       5526.54        70.05 o                         
   5  -6   1      12386.77      12894.45       163.05 o                         
   6  -6   1        770.50        849.35        24.57 o                         
   7  -6   1       1053.41       1049.06        32.22 o                         
   8  -6   1        344.93        378.71        24.49 o                         
   9  -6   1        269.21        239.91        21.51 o                         
  10  -6   1        104.35        101.17        14.44 o                         
  11  -6   1       1538.64       1419.73        65.01 o                         
 -12  -5   1          2.36         -2.73        12.65 o                         
 -11  -5   1       2043.25       2077.65        57.07 o                         
 -10  -5   1       2376.43       2440.58        56.75 o                         
  -9  -5   1          0.05         -1.82         7.06 o                         
  -8  -5   1        555.08        589.87        24.09 o                         
  -7  -5   1        444.14        485.58        17.25 o                         
  -6  -5   1       9626.29       9654.45       117.03 o                         
  -5  -5   1       2237.84       2326.78        38.79 o                         
  -4  -5   1        137.41        227.49         9.25 o                         
  -3  -5   1       7686.05       7509.76        90.93 o                         
  -2  -5   1       1654.30       1722.76        33.65 o                         
  -1  -5   1       7268.75       8073.32       101.42 o                         
   0  -5   1        186.70        267.43         6.68 o                         
   1  -5   1       9058.63       8857.12        89.29 o                         
   2  -5   1        110.51        123.53         6.64 o                         
   3  -5   1       1071.82        918.50        18.50 o                         
   4  -5   1      13198.79      13416.38       187.11 o                         
   5  -5   1        882.72        851.39        22.51 o                         
   6  -5   1       1053.36       1090.14        25.91 o                         
   7  -5   1         81.50         81.17         8.83 o                         
   8  -5   1       5099.17       5094.72        90.60 o                         
   9  -5   1        109.29        111.85        12.00 o                         
  10  -5   1        844.87        827.53        30.24 o                         
  11  -5   1       1483.61       1440.55        45.13 o                         
 -12  -4   1        938.36        926.55        37.70 o                         
 -11  -4   1       1402.95       1425.58        61.68 o                         
 -10  -4   1        584.61        601.59        30.44 o                         
  -9  -4   1          2.61         -3.53         7.87 o                         
  -8  -4   1          3.35          3.45         5.82 o                         
  -7  -4   1      14131.43      13966.96       186.27 o                         
  -6  -4   1       2578.64       2396.08        41.05 o                         
  -5  -4   1         53.76         87.62         7.88 o                         
  -4  -4   1       5805.45       5749.91        72.17 o                         
  -3  -4   1       3556.28       3767.51        51.83 o                         
  -2  -4   1        269.66        174.25         5.79 o                         
  -1  -4   1          1.53          8.16         2.56 o                         
   0  -4   1      10875.82      10688.97       136.00 o                         
   1  -4   1        793.13        788.53        12.39 o                         
   2  -4   1          5.26          4.56         2.50 o                         
   3  -4   1      11260.49      11779.88       145.45 o                         
   4  -4   1       5055.24       5345.80        82.22 o                         
   5  -4   1        197.98        192.95        13.95 o                         
   6  -4   1        647.06        680.93        19.42 o                         
   7  -4   1       2727.28       2840.30        46.78 o                         
   8  -4   1        157.20        161.60        13.88 o                         
   9  -4   1         15.30         17.81         7.53 o                         
  10  -4   1        866.04        818.06        29.78 o                         
  11  -4   1        253.63        269.37        19.69 o                         
 -12  -3   1        131.85        146.28        21.18 o                         
 -11  -3   1       2333.50       2248.73        51.77 o                         
 -10  -3   1        579.34        586.03        23.83 o                         
  -9  -3   1         47.04         58.78        10.12 o                         
  -8  -3   1       3651.43       3554.91        63.75 o                         
  -7  -3   1       1359.25       1441.26        29.09 o                         
  -6  -3   1       1328.68       1334.29        26.45 o                         
  -5  -3   1       1047.17        996.40        24.89 o                         
  -4  -3   1       3990.24       4024.90        57.65 o                         
  -3  -3   1        395.85        669.75        14.50 o                         
  -2  -3   1       2941.23       3339.62        39.71 o                         
  -1  -3   1      31421.92      33063.91       565.87 o                         
   0  -3   1       4075.50       4618.50       131.96 o                         
   1  -3   1      16675.48      18752.38       277.41 o                         
   2  -3   1       2420.86       2675.98        35.54 o                         
   3  -3   1       4783.05       4568.64        64.66 o                         
   4  -3   1       2593.30       2522.71        48.46 o                         
   5  -3   1        318.43        354.02        17.18 o                         
   6  -3   1       8300.72       8253.71        94.92 o                         
   7  -3   1        274.50        262.12        12.39 o                         
   8  -3   1        446.74        453.41        17.52 o                         
   9  -3   1        356.95        341.76        24.00 o                         
  10  -3   1       1360.56       1361.16        38.95 o                         
  11  -3   1       1756.01       1680.22        45.54 o                         
  12  -3   1         34.65         48.09        12.77 o                         
 -12  -2   1       2688.74       2624.29        80.65 o                         
 -11  -2   1       2293.84       2335.59        53.27 o                         
 -10  -2   1        790.96        768.94        29.42 o                         
  -9  -2   1         38.49         39.06         9.35 o                         
  -8  -2   1         21.85         12.78         5.37 o                         
  -7  -2   1       5850.87       5726.19        64.11 o                         
  -6  -2   1        397.52        441.28        13.47 o                         
  -5  -2   1      10031.45      10624.36       147.26 o                         
  -4  -2   1       3716.17       3363.03        53.58 o                         
  -3  -2   1        187.36        172.97         6.77 o                         
  -2  -2   1       2480.17       2470.57        32.36 o                         
  -1  -2   1       2790.41       2399.63        40.58 o                         
   0  -2   1      29762.71      33082.84       697.17 o                         
   1  -2   1         21.94         24.90         3.36 o                         
   2  -2   1      22274.26      23181.80       285.73 o                         
   3  -2   1       5272.43       5031.97        68.53 o                         
   4  -2   1       3824.31       4082.75        57.89 o                         
   5  -2   1       4165.93       4266.53        67.06 o                         
   6  -2   1         51.13         62.23         5.93 o                         
   7  -2   1       6192.35       6349.60        67.12 o                         
   8  -2   1         57.20         71.14         8.57 o                         
   9  -2   1        495.99        502.15        21.95 o                         
  10  -2   1       4477.08       4521.85        85.55 o                         
  11  -2   1         37.23         29.49        10.49 o                         
  12  -2   1        374.69        319.73        26.27 o                         
 -12  -1   1       1150.58       1158.42        46.18 o                         
 -11  -1   1       1263.51       1317.72        40.96 o                         
 -10  -1   1         57.45         50.24        10.16 o                         
  -9  -1   1        100.63         85.31        10.64 o                         
  -8  -1   1       7091.21       7131.99        82.92 o                         
  -7  -1   1        174.96        208.63         9.74 o                         
  -6  -1   1      10733.62      10954.71       139.39 o                         
  -5  -1   1       3309.88       3010.46        40.05 o                         
  -4  -1   1       5130.00       5170.86        64.67 o                         
  -3  -1   1       1843.42       2032.58        32.82 o                         
  -2  -1   1       1815.20       2260.01        32.03 o                         
  -1  -1   1      35605.28      37010.27       569.04 o                         
   0  -1   1         47.05         71.87         5.08 o                         
   1  -1   1       4536.45       5125.24        84.82 o                         
   2  -1   1       9036.93       9146.13        99.87 o                         
   3  -1   1       1708.71       1699.62        25.58 o                         
   4  -1   1        679.52        817.58        17.41 o                         
   5  -1   1       1984.43       2049.93        36.40 o                         
   6  -1   1       9350.65       9431.71       115.89 o                         
   7  -1   1       1869.23       1959.52        33.33 o                         
   8  -1   1        609.23        613.01        21.00 o                         
   9  -1   1        818.65        850.08        33.35 o                         
  10  -1   1       2721.64       2656.51        61.46 o                         
  11  -1   1         70.10         67.37        12.52 o                         
  12  -1   1       1280.58       1249.28        46.96 o                         
 -12   0   1        871.44        968.03        42.02 o                         
 -11   0   1        728.88        738.77        30.55 o                         
 -10   0   1        102.55         98.58        12.63 o                         
  -9   0   1       4675.71       4548.86        77.91 o                         
  -8   0   1        257.91        284.67        13.19 o                         
  -7   0   1        844.76        917.00        20.77 o                         
  -6   0   1        145.79        111.79         8.08 o                         
  -5   0   1      12811.30      12953.19       137.74 o                         
  -4   0   1       1908.07       2083.61        34.26 o                         
  -3   0   1       2742.61       3091.60        38.19 o                         
  -2   0   1        790.27        867.10        16.27 o                         
  -1   0   1        256.65        318.84        13.80 o                         
   1   0   1        323.22        265.54        12.39 o                         
   2   0   1        575.01        792.06        13.98 o                         
   3   0   1         47.51         17.18         2.34 o                         
   4   0   1         60.45         98.48         5.62 o                         
   5   0   1      12178.20      12054.18       129.25 o                         
   6   0   1        544.66        672.75        19.62 o                         
   7   0   1       1589.09       1738.50        40.59 o                         
   8   0   1         35.40         43.45         7.77 o                         
   9   0   1       6328.16       6341.52        92.03 o                         
  10   0   1        103.15        118.16        13.23 o                         
  11   0   1        379.30        379.93        22.64 o                         
  12   0   1       1801.75       1881.67        59.06 o                         
 -12   1   1       1862.25       1740.93        64.69 o                         
 -11   1   1         17.97         21.69         9.96 o                         
 -10   1   1       3632.30       3582.31        74.41 o                         
  -9   1   1       1482.54       1535.49        42.73 o                         
  -8   1   1        997.31        969.59        24.58 o                         
  -7   1   1        176.80        175.27         9.49 o                         
  -6   1   1      10759.36      10924.84       122.74 o                         
  -5   1   1       3456.38       3789.62        59.76 o                         
  -4   1   1       4535.24       5228.98        81.74 o                         
  -3   1   1      12429.55      12238.69       118.02 o                         
  -2   1   1       1310.94       1438.29        20.27 o                         
  -1   1   1      10006.45       9825.99       156.24 o                         
   0   1   1         25.16         17.48         2.15 o                         
   1   1   1      39358.34      41917.04       554.89 o                         
   2   1   1       1100.35       1097.57        25.77 o                         
   3   1   1       1362.25       1482.53        23.64 o                         
   4   1   1       2103.07       1925.99        39.57 o                         
   5   1   1         47.44         22.64         3.90 o                         
   6   1   1       5291.23       5375.17        68.78 o                         
   7   1   1        134.47        120.55        14.02 o                         
   8   1   1      11906.42      11924.30       146.08 o                         
   9   1   1        188.49        215.88        13.57 o                         
  10   1   1         12.77         23.46         8.62 o                         
  11   1   1       1635.38       1653.72        47.77 o                         
  12   1   1        625.10        684.53        34.64 o                         
 -12   2   1        578.22        573.16        32.82 o                         
 -11   2   1        674.42        611.45        28.77 o                         
 -10   2   1       1897.71       1812.20        49.56 o                         
  -9   2   1       3286.38       3337.45        69.55 o                         
  -8   2   1        127.85        159.00        10.06 o                         
  -7   2   1        570.99        543.51        20.01 o                         
  -6   2   1        468.22        447.05        18.48 o                         
  -5   2   1         40.48         88.67         7.71 o                         
  -4   2   1        352.38        359.14        13.45 o                         
  -3   2   1       5980.16       5990.09        61.35 o                         
  -2   2   1       2548.51       2412.28        38.82 o                         
  -1   2   1       3788.48       3543.38        49.54 o                         
   0   2   1       6087.03       7147.04       119.23 o                         
   1   2   1       5346.79       5836.68        96.98 o                         
   2   2   1       8259.28       9131.65       141.51 o                         
   3   2   1       2495.33       2794.48        45.04 o                         
   4   2   1       4130.65       3643.41        43.38 o                         
   5   2   1      17024.44      17263.82       166.91 o                         
   6   2   1       1622.49       1662.08        32.44 o                         
   7   2   1       5154.63       5288.81       101.61 o                         
   8   2   1        168.17        167.60        10.71 o                         
   9   2   1       3196.22       3240.56        58.55 o                         
  10   2   1        211.42        194.26        23.47 o                         
  11   2   1        244.81        287.06        19.68 o                         
  12   2   1       2477.96       2414.03        63.32 o                         
 -12   3   1         44.58         75.15        15.25 o                         
 -11   3   1        941.91        885.08        39.40 o                         
 -10   3   1       2136.65       2121.97        58.87 o                         
  -9   3   1         39.34         31.58         9.12 o                         
  -8   3   1        179.06        160.65        10.67 o                         
  -7   3   1          3.01          8.92         5.53 o                         
  -6   3   1       8919.53       8827.89       150.63 o                         
  -5   3   1         83.32        120.82         9.31 o                         
  -4   3   1       3506.93       3431.28        54.97 o                         
  -3   3   1      13731.06      14137.01       173.00 o                         
  -2   3   1       3723.99       4220.96        70.40 o                         
  -1   3   1       2610.81       3013.83        45.39 o                         
   0   3   1       3554.55       3709.68        38.46 o                         
   1   3   1      17429.85      17791.59       226.90 o                         
   2   3   1       4513.31       5440.60        60.07 o                         
   3   3   1       4705.59       4474.17        66.59 o                         
   4   3   1      15902.28      16026.86       188.77 o                         
   5   3   1       3975.13       4268.60        52.08 o                         
   6   3   1       4535.15       4631.34        61.46 o                         
   7   3   1          0.48         11.69         5.13 o                         
   8   3   1      12312.49      12237.15       126.62 o                         
   9   3   1        324.00        336.82        14.22 o                         
  10   3   1        235.34        234.70        16.51 o                         
  11   3   1       3452.71       3482.04        77.95 o                         
  12   3   1        597.27        580.75        39.19 o                         
 -11   4   1        983.66        974.84        62.74 o                         
 -10   4   1        272.02        289.91        20.30 o                         
  -9   4   1       1070.36       1018.30        35.49 o                         
  -8   4   1        127.88        116.28        12.19 o                         
  -7   4   1       2590.22       2534.67        53.71 o                         
  -6   4   1         47.74         47.62         6.27 o                         
  -5   4   1       1489.94       1689.88        34.23 o                         
  -4   4   1       9771.20      10319.11       132.79 o                         
  -3   4   1      14824.94      16546.41       216.27 o                         
  -2   4   1       2651.70       2820.91        53.14 o                         
  -1   4   1        533.54        571.70        15.42 o                         
   0   4   1       1837.78       1441.93        26.15 o                         
   1   4   1      20282.42      22949.09       281.47 o                         
   2   4   1        752.66        922.00        21.86 o                         
   3   4   1        967.61        915.43        22.72 o                         
   4   4   1       6366.65       6605.29        95.68 o                         
   5   4   1          1.59         12.10         3.82 o                         
   6   4   1         71.07         98.34         6.22 o                         
   7   4   1      15378.75      15249.97       142.71 o                         
   8   4   1       1036.61       1076.96        26.62 o                         
   9   4   1        196.70        176.64        11.36 o                         
  10   4   1         40.14         44.92         8.77 o                         
  11   4   1        802.55        816.13        30.30 o                         
  12   4   1        269.45        272.87        21.14 o                         
 -11   5   1         60.70         67.50        13.85 o                         
 -10   5   1       1005.77        982.77        47.35 o                         
  -9   5   1        678.08        651.82        40.90 o                         
  -8   5   1       3792.62       3636.34        79.91 o                         
  -7   5   1        245.38        262.67        12.60 o                         
  -6   5   1       1643.36       1764.02        39.98 o                         
  -5   5   1       3197.81       3374.80        52.00 o                         
  -4   5   1       6698.68       7210.07       110.36 o                         
  -3   5   1       5667.61       5815.59        98.85 o                         
  -2   5   1        446.13        524.40        15.44 o                         
  -1   5   1       2046.88       1612.44        31.34 o                         
   0   5   1         67.62         50.44         4.73 o                         
   1   5   1       1475.06       1585.15        24.94 o                         
   2   5   1       2091.12       2343.13        42.61 o                         
   3   5   1      20876.98      21490.79       215.89 o                         
   4   5   1       5891.88       5728.17        79.90 o                         
   5   5   1         34.05         48.36         5.28 o                         
   6   5   1       4171.21       3925.20        50.77 o                         
   7   5   1         48.64         80.32         6.72 o                         
   8   5   1       3780.42       3759.29        54.36 o                         
   9   5   1         12.53         20.99         6.64 o                         
  10   5   1       2878.88       2971.47        71.51 o                         
  11   5   1       1541.34       1548.58        43.09 o                         
  12   5   1         98.46         90.56        14.98 o                         
 -11   6   1        692.71        677.98        39.03 o                         
 -10   6   1        125.65        103.27        17.74 o                         
  -9   6   1        665.31        636.15        50.23 o                         
  -8   6   1        309.19        287.15        24.03 o                         
  -7   6   1       3698.95       3730.16        61.01 o                         
  -6   6   1        232.89        281.99        16.14 o                         
  -5   6   1       4769.86       4879.29        68.53 o                         
  -4   6   1       4677.67       4899.69        76.47 o                         
  -3   6   1        248.18        241.03        11.43 o                         
  -2   6   1         17.11         10.48         3.46 o                         
  -1   6   1          1.46         15.29         2.99 o                         
   0   6   1      15661.54      16197.52       189.38 o                         
   1   6   1       2050.10       2263.82        32.52 o                         
   2   6   1      13663.95      14319.09       173.09 o                         
   3   6   1       7851.21       8303.37       101.46 o                         
   4   6   1       2010.90       1895.40        32.52 o                         
   5   6   1        566.78        525.37        18.82 o                         
   6   6   1        584.33        525.93        16.19 o                         
   7   6   1       4941.79       4881.49        61.09 o                         
   8   6   1        103.37         94.35         7.87 o                         
   9   6   1       1216.32       1222.23        32.72 o                         
  10   6   1       1488.70       1490.54        41.35 o                         
  11   6   1        820.41        801.98        30.56 o                         
  12   6   1       1702.23       1815.54        59.61 o                         
 -10   7   1         17.44         43.82        30.75 o                         
  -9   7   1        366.97        418.74        46.99 o                         
  -8   7   1       8071.39       7865.91       263.68 o                         
  -7   7   1        638.06        607.97        26.58 o                         
  -6   7   1       1221.20       1213.43        30.52 o                         
  -5   7   1       4350.55       4193.21        62.92 o                         
  -4   7   1        206.84        177.68         9.76 o                         
  -3   7   1       1236.88       1398.79        27.07 o                         
  -2   7   1       2251.27       2299.45        37.62 o                         
  -1   7   1      13180.94      13288.63       139.14 o                         
   0   7   1        315.90        435.86        14.44 o                         
   1   7   1       5471.95       5847.19        69.40 o                         
   2   7   1       3272.62       3435.12        55.72 o                         
   3   7   1       8434.85       8297.87        71.49 o                         
   4   7   1        962.39       1063.27        27.96 o                         
   5   7   1        962.57        927.46        23.34 o                         
   6   7   1       1808.99       1666.45        38.20 o                         
   7   7   1          0.08          9.51         5.16 o                         
   8   7   1        965.30        951.91        23.41 o                         
   9   7   1        999.65        960.65        30.89 o                         
  10   7   1       5431.82       5496.99       114.89 o                         
  11   7   1         37.46         45.10        17.24 o                         
  12   7   1         84.09         89.26        13.72 o                         
 -10   8   1        144.99        165.17        26.81 o                         
  -9   8   1       2855.95       2811.67       102.89 o                         
  -8   8   1        340.35        347.91        31.74 o                         
  -7   8   1         80.41        118.18        16.66 o                         
  -6   8   1          0.90          8.49         6.58 o                         
  -5   8   1       1582.74       1575.38        27.87 o                         
  -4   8   1       1928.90       2009.75        31.22 o                         
  -3   8   1         38.54         54.72         5.56 o                         
  -2   8   1      15146.37      15602.68       164.95 o                         
  -1   8   1       4909.58       5169.44        68.51 o                         
   0   8   1       1733.16       1855.61        29.43 o                         
   1   8   1       2592.14       2780.45        40.94 o                         
   2   8   1       6824.60       6473.01       100.62 o                         
   3   8   1       2976.15       3018.60        53.70 o                         
   4   8   1        508.58        485.37        16.55 o                         
   5   8   1       1374.28       1312.84        31.08 o                         
   6   8   1         47.93         45.21         6.29 o                         
   7   8   1         20.89         21.16         5.65 o                         
   8   8   1        466.42        473.68        16.77 o                         
   9   8   1       9097.79       9428.82       126.01 o                         
  10   8   1        152.97        165.79        14.22 o                         
  11   8   1        500.65        516.71        32.71 o                         
  12   8   1        962.15       1069.53        39.77 o                         
  -9   9   1        440.53        538.87        43.08 o                         
  -8   9   1       2431.49       2446.81        70.05 o                         
  -7   9   1       1202.42       1217.79        35.51 o                         
  -6   9   1       2688.82       2676.67        45.53 o                         
  -5   9   1       2135.03       2069.31        33.22 o                         
  -4   9   1        554.38        558.19        14.99 o                         
  -3   9   1        643.82        726.86        18.06 o                         
  -2   9   1       3990.23       4154.01        51.40 o                         
  -1   9   1       6098.30       6187.99        69.28 o                         
   0   9   1          3.55         10.02         3.40 o                         
   1   9   1       6928.96       6698.54        69.43 o                         
   2   9   1        867.40        856.56        21.22 o                         
   3   9   1          4.21         28.42         5.20 o                         
   4   9   1        259.30        195.60        12.34 o                         
   5   9   1       2841.44       2764.40        49.70 o                         
   6   9   1       1812.82       1745.03        34.23 o                         
   7   9   1        208.68        210.17        10.69 o                         
   8   9   1       9126.39       9296.75       111.30 o                         
   9   9   1        451.84        430.48        18.34 o                         
  10   9   1         41.10         53.33         9.97 o                         
  11   9   1          3.60         12.58         9.80 o                         
  -9  10   1       1228.39       1102.42        60.29 o                         
  -8  10   1        529.56        505.80        25.57 o                         
  -7  10   1        467.10        460.85        22.32 o                         
  -6  10   1        193.45        204.09        13.36 o                         
  -5  10   1       1315.85       1300.41        29.41 o                         
  -4  10   1       1080.00       1103.16        23.38 o                         
  -3  10   1       2240.57       2335.74        35.41 o                         
  -2  10   1       9436.50       9659.42       107.74 o                         
  -1  10   1        657.66        746.07        20.83 o                         
   0  10   1       1227.35       1279.92        25.06 o                         
   1  10   1         18.23         30.61         4.81 o                         
   2  10   1        393.63        322.37        12.41 o                         
   3  10   1       1056.39       1048.21        28.09 o                         
   4  10   1       3935.61       3917.61        57.21 o                         
   5  10   1       5303.61       5518.08        73.81 o                         
   6  10   1        706.05        771.76        23.86 o                         
   7  10   1       2968.12       2889.79        55.42 o                         
   8  10   1         26.58         20.24         7.17 o                         
   9  10   1        959.46       1088.43        31.15 o                         
  10  10   1         25.19         17.34         9.23 o                         
  11  10   1        967.20        969.60        37.57 o                         
  -8  11   1         10.64         19.39        17.79 o                         
  -7  11   1         42.47         49.12        10.53 o                         
  -6  11   1       3142.45       3153.41        69.12 o                         
  -5  11   1         48.47         36.26         7.70 o                         
  -4  11   1        796.73        808.56        23.54 o                         
  -3  11   1       2189.10       2287.08        34.32 o                         
  -2  11   1       1423.66       1495.04        31.61 o                         
  -1  11   1         11.04         22.68         6.51 o                         
   0  11   1        530.75        541.27        16.31 o                         
   1  11   1       2014.36       1902.21        32.89 o                         
   2  11   1        239.48        210.59         9.43 o                         
   3  11   1        793.72        742.83        20.78 o                         
   4  11   1       5266.21       5344.09        81.67 o                         
   5  11   1       6523.05       6533.29        85.07 o                         
   6  11   1        423.66        384.49        18.24 o                         
   7  11   1        211.75        244.03        17.08 o                         
   8  11   1       2756.92       2855.93        54.20 o                         
   9  11   1        201.02        191.55        14.18 o                         
  10  11   1        549.50        533.97        24.24 o                         
  11  11   1        556.94        541.48        24.94 o                         
  -8  12   1         71.75        122.25        23.69 o                         
  -7  12   1       3458.36       3342.22       125.13 o                         
  -6  12   1         55.76         56.95        10.34 o                         
  -5  12   1         55.56         52.46         9.57 o                         
  -4  12   1       1736.34       1747.91        37.05 o                         
  -3  12   1       2062.91       2157.07        38.68 o                         
  -2  12   1        319.10        303.92        15.18 o                         
  -1  12   1         22.81         23.66         5.94 o                         
   0  12   1       6383.26       6379.18        76.80 o                         
   1  12   1        211.09        215.86        10.32 o                         
   2  12   1         68.80         59.12         6.67 o                         
   3  12   1       4760.66       4775.18        61.72 o                         
   4  12   1       4955.87       5040.66        72.00 o                         
   5  12   1       1065.39       1052.19        29.86 o                         
   6  12   1        199.61        204.92        15.40 o                         
   7  12   1       1556.45       1577.53        43.47 o                         
   8  12   1        163.91        163.31        17.56 o                         
   9  12   1         36.51         29.76         9.28 o                         
  10  12   1        509.32        523.33        31.62 o                         
  -7  13   1          1.17         -3.17        16.60 o                         
  -6  13   1        756.45        836.43        52.89 o                         
  -5  13   1         29.58         37.21        16.14 o                         
  -4  13   1       3050.44       3233.68        59.09 o                         
  -3  13   1          2.06         12.21         6.52 o                         
  -2  13   1        248.40        244.76        16.80 o                         
  -1  13   1       2354.56       2419.73        48.77 o                         
   0  13   1          0.49          6.69         6.82 o                         
   1  13   1       2952.10       3038.01        66.21 o                         
   2  13   1        934.52        890.91        25.62 o                         
   3  13   1       3199.57       3159.49        55.43 o                         
   4  13   1        478.31        484.21        20.45 o                         
   5  13   1        350.83        373.16        19.59 o                         
   6  13   1       2088.95       2062.37        49.95 o                         
   7  13   1        234.40        214.71        21.73 o                         
   8  13   1        366.62        390.74        23.32 o                         
   9  13   1          3.71          9.47        10.48 o                         
  10  13   1       2128.50       2133.36        55.56 o                         
  -6  14   1          9.65          3.38        18.42 o                         
  -5  14   1       1809.91       1910.51        83.48 o                         
  -4  14   1        182.08        187.62        22.37 o                         
  -3  14   1         36.14         48.10        12.96 o                         
  -2  14   1        102.98         98.91        20.42 o                         
  -1  14   1         90.19        121.16        13.80 o                         
   0  14   1       6951.77       6969.76       163.46 o                         
   1  14   1        206.97        235.36        17.00 o                         
   2  14   1        729.27        785.21        23.32 o                         
   3  14   1       1282.37       1274.61        36.41 o                         
   4  14   1         62.66         59.06         8.77 o                         
   5  14   1        473.22        490.96        20.35 o                         
   6  14   1        582.36        577.87        23.86 o                         
   7  14   1       2481.88       2522.25        54.88 o                         
   8  14   1         71.63         54.05        13.77 o                         
   9  14   1       1406.80       1449.53        44.76 o                         
  -5  15   1         31.84         21.35        17.17 o                         
  -4  15   1       1249.65       1307.16        64.88 o                         
  -3  15   1         53.58         49.13        14.46 o                         
  -2  15   1         46.67         17.92        14.90 o                         
  -1  15   1       6228.45       6221.66       157.92 o                         
   0  15   1        193.12        199.00        19.53 o                         
   1  15   1        281.99        256.02        18.93 o                         
   2  15   1          9.52         27.69         6.39 o                         
   3  15   1       1365.29       1269.50        36.53 o                         
   4  15   1        408.76        387.44        16.01 o                         
   5  15   1        916.50        893.92        23.88 o                         
   6  15   1       1268.78       1246.09        45.88 o                         
   7  15   1        483.98        503.96        27.44 o                         
   8  15   1        215.64        310.48        26.19 o                         
  -3  16   1         26.31         27.85        16.46 o                         
  -2  16   1       2415.47       2468.04        91.43 o                         
  -1  16   1        144.03        164.01        17.63 o                         
   0  16   1        237.88        230.38        18.79 o                         
   1  16   1         42.62         38.80         7.82 o                         
   2  16   1       2532.92       2470.52        73.09 o                         
   3  16   1        145.44        158.11        15.08 o                         
   4  16   1         62.84         53.72        12.25 o                         
   5  16   1       2063.20       2006.32        50.26 o                         
   6  16   1        166.65        190.70        18.82 o                         
   7  16   1        676.56        643.36        32.25 o                         
  -2  17   1        932.52       1003.23        58.77 o                         
  -1  17   1        619.10        748.11        50.69 o                         
   0  17   1         29.85         20.82        29.60 o                         
   1  17   1       1672.59       1850.57       130.94 o                         
   2  17   1         45.06         46.71        14.03 o                         
   3  17   1        230.29        213.42        22.92 o                         
   4  17   1        342.57        330.15        23.11 o                         
   5  17   1         18.30         23.99        11.63 o                         
  -3 -17   2       1431.31       1486.75        48.72 o                         
  -2 -17   2         28.32         21.39        10.39 o                         
  -1 -17   2        223.87        250.55        41.83 o                         
  -6 -16   2        185.18        209.28        19.59 o                         
  -5 -16   2        599.79        556.93        28.92 o                         
  -4 -16   2        976.94       1042.60        38.99 o                         
  -3 -16   2         40.17         44.39        11.04 o                         
  -2 -16   2        992.67       1011.55        39.33 o                         
  -1 -16   2        177.22        185.01        24.52 o                         
   0 -16   2       2305.95       2355.15       143.64 o                         
   1 -16   2          7.95         10.99        16.63 o                         
   2 -16   2         25.21         26.29        22.41 o                         
  -7 -15   2        199.75        234.40        18.58 o                         
  -6 -15   2          8.15         -2.13         9.62 o                         
  -5 -15   2        791.70        845.91        33.98 o                         
  -4 -15   2       1063.84       1168.86        48.87 o                         
  -3 -15   2       2654.22       2674.72        58.26 o                         
  -2 -15   2        109.35         97.07        12.70 o                         
  -1 -15   2       3283.64       3199.39        62.80 o                         
   0 -15   2         67.11         92.26        16.49 o                         
   1 -15   2         19.10         45.78        12.98 o                         
   2 -15   2        326.32        299.06        32.28 o                         
   3 -15   2        992.67        937.42        71.97 o                         
   4 -15   2       1756.82       1854.65        82.74 o                         
  -8 -14   2        260.79        264.37        19.65 o                         
  -7 -14   2        987.24       1035.92        36.04 o                         
  -6 -14   2          7.29         12.55         9.20 o                         
  -5 -14   2        187.64        179.99        16.77 o                         
  -4 -14   2       5571.83       5666.62        99.41 o                         
  -3 -14   2         42.38         49.58        14.45 o                         
  -2 -14   2       1059.31       1030.82        38.68 o                         
  -1 -14   2          7.29         25.94         8.88 o                         
   0 -14   2       1647.67       1550.35        65.00 o                         
   1 -14   2          9.64         -8.81        14.69 o                         
   2 -14   2       1199.87       1168.79        46.23 o                         
   3 -14   2       3879.28       3962.03        76.12 o                         
   4 -14   2         90.41         80.81        15.65 o                         
   5 -14   2          2.31         38.70        26.25 o                         
  -9 -13   2          0.50         10.71        12.37 o                         
  -8 -13   2       1177.42       1241.94        40.03 o                         
  -7 -13   2        751.75        816.25        25.87 o                         
  -6 -13   2         84.52        104.24         9.86 o                         
  -5 -13   2       4570.39       4434.34        77.53 o                         
  -4 -13   2        684.15        672.32        37.88 o                         
  -3 -13   2        310.92        282.86        23.40 o                         
  -2 -13   2        145.92        135.23        14.58 o                         
  -1 -13   2       5154.00       5130.14        76.39 o                         
   0 -13   2         28.77         36.74         8.03 o                         
   1 -13   2        512.20        489.33        27.07 o                         
   2 -13   2       1609.55       1655.09        42.80 o                         
   3 -13   2        243.82        247.70        17.93 o                         
   4 -13   2        617.19        638.38        49.42 o                         
   5 -13   2          0.37         -5.85        10.10 o                         
   6 -13   2       1825.18       1780.44       121.89 o                         
 -10 -12   2         23.46         30.83        12.83 o                         
  -9 -12   2       1315.09       1375.50        49.98 o                         
  -8 -12   2        391.02        362.86        18.64 o                         
  -7 -12   2        161.03        179.58        12.07 o                         
  -6 -12   2       1272.03       1253.21        30.33 o                         
  -5 -12   2       2237.34       2152.97        58.17 o                         
  -4 -12   2        134.22        144.67        13.21 o                         
  -3 -12   2         89.55         97.98         9.41 o                         
  -2 -12   2       6135.53       6019.45        93.41 o                         
  -1 -12   2        132.38        110.48         8.45 o                         
   0 -12   2        861.23        817.27        23.99 o                         
   1 -12   2       1104.52       1127.10        35.78 o                         
   2 -12   2       1543.71       1617.74        40.74 o                         
   3 -12   2        257.54        270.85        14.05 o                         
   4 -12   2         26.64         31.27         7.68 o                         
   5 -12   2       3875.61       3931.82        80.04 o                         
   6 -12   2        168.75        155.06        19.41 o                         
   7 -12   2        128.95        103.30        29.07 o                         
 -10 -11   2       1413.08       1426.10        43.13 o                         
  -9 -11   2        264.99        224.65        18.06 o                         
  -8 -11   2       1965.76       1923.26        53.64 o                         
  -7 -11   2          4.23          2.44         7.24 o                         
  -6 -11   2       4590.46       4614.94        68.97 o                         
  -5 -11   2       2571.25       2582.48        44.52 o                         
  -4 -11   2         30.04         29.27         6.44 o                         
  -3 -11   2       5031.28       5056.67        68.81 o                         
  -2 -11   2        110.93        124.07         9.52 o                         
  -1 -11   2       4955.44       4852.33        59.72 o                         
   0 -11   2         77.45         76.96         7.53 o                         
   1 -11   2        415.86        426.56        20.11 o                         
   2 -11   2       3067.32       3173.52        47.39 o                         
   3 -11   2         16.03         18.15         6.32 o                         
   4 -11   2       2031.63       2155.42        42.54 o                         
   5 -11   2        855.42        854.50        32.94 o                         
   6 -11   2        211.38        212.05        14.63 o                         
   7 -11   2        140.21        142.50        34.70 o                         
   8 -11   2       1229.76       1105.35        92.21 o                         
 -11 -10   2         20.21         27.70        12.74 o                         
 -10 -10   2        338.17        330.89        20.55 o                         
  -9 -10   2       3051.72       2902.81        80.69 o                         
  -8 -10   2        222.56        212.87        15.35 o                         
  -7 -10   2       1719.42       1773.14        38.18 o                         
  -6 -10   2       2072.71       2037.71        48.26 o                         
  -5 -10   2       1074.30       1034.65        24.83 o                         
  -4 -10   2       1749.27       1797.83        30.68 o                         
  -3 -10   2         87.55         69.55         8.10 o                         
  -2 -10   2      10251.22      10300.22       108.82 o                         
  -1 -10   2          3.51          9.05         4.62 o                         
   0 -10   2        597.36        543.10        15.87 o                         
   1 -10   2       2935.27       2985.75        44.56 o                         
   2 -10   2       1026.02       1113.26        22.68 o                         
   3 -10   2       2981.60       3048.71        45.51 o                         
   4 -10   2       2786.48       2795.02        46.57 o                         
   5 -10   2       3618.38       3698.35        61.14 o                         
   6 -10   2          9.37         11.95         6.67 o                         
   7 -10   2        438.80        463.24        39.69 o                         
   8 -10   2       1013.78        989.03        55.79 o                         
   9 -10   2        255.51        199.18        29.04 o                         
 -11  -9   2         74.62        102.81        16.83 o                         
 -10  -9   2       2385.45       2494.23        69.75 o                         
  -9  -9   2        272.55        274.13        20.58 o                         
  -8  -9   2        884.21        884.98        32.35 o                         
  -7  -9   2        587.35        644.15        34.23 o                         
  -6  -9   2       3994.04       3996.82        55.11 o                         
  -5  -9   2        615.22        594.97        19.15 o                         
  -4  -9   2        951.65        903.65        22.07 o                         
  -3  -9   2       4418.24       4288.07        55.75 o                         
  -2  -9   2          1.08          4.79         4.18 o                         
  -1  -9   2          2.42          5.26         4.27 o                         
   0  -9   2       1669.92       1605.89        27.59 o                         
   1  -9   2       6974.28       6996.45        74.66 o                         
   2  -9   2         98.81        132.81         8.14 o                         
   3  -9   2       5414.99       5530.94        72.64 o                         
   4  -9   2       3178.15       3399.91        46.58 o                         
   5  -9   2          4.90          9.39         5.03 o                         
   6  -9   2          1.48          9.91         5.89 o                         
   7  -9   2         15.70         12.19         6.66 o                         
   8  -9   2       1423.97       1467.49        53.49 o                         
   9  -9   2         44.04         72.41        20.88 o                         
 -11  -8   2       1465.48       1478.94        53.49 o                         
 -10  -8   2          0.85         -7.95        10.38 o                         
  -9  -8   2        809.65        748.22        25.60 o                         
  -8  -8   2        253.49        270.44        20.19 o                         
  -7  -8   2       4104.72       4134.76        80.23 o                         
  -6  -8   2       1182.81       1072.87        25.50 o                         
  -5  -8   2          3.73         10.45         4.59 o                         
  -4  -8   2       1615.91       1526.56        33.08 o                         
  -3  -8   2         96.62        121.74         6.64 o                         
  -2  -8   2        346.88        319.26        11.32 o                         
  -1  -8   2         50.11         62.53         5.90 o                         
   0  -8   2      18229.70      18560.71       181.53 o                         
   1  -8   2         97.11         83.09         5.16 o                         
   2  -8   2          0.35          0.09         3.43 o                         
   3  -8   2       4853.56       4846.68        64.25 o                         
   4  -8   2       1520.48       1467.74        29.50 o                         
   5  -8   2       1101.00       1142.81        22.76 o                         
   6  -8   2        108.38        105.63         8.85 o                         
   7  -8   2       4009.52       3948.88        73.20 o                         
   8  -8   2        335.22        308.14        20.05 o                         
   9  -8   2         14.27         -0.32        16.96 o                         
  10  -8   2       1368.68       1203.47        76.06 o                         
 -11  -7   2       2049.15       2040.66        56.75 o                         
 -10  -7   2        551.06        589.46        21.14 o                         
  -9  -7   2        149.75        126.27        11.08 o                         
  -8  -7   2       6130.63       6092.01        89.19 o                         
  -7  -7   2        246.33        234.46        12.55 o                         
  -6  -7   2        324.41        294.92        12.13 o                         
  -5  -7   2         20.36          5.92         3.80 o                         
  -4  -7   2       1281.68       1246.45        23.31 o                         
  -3  -7   2       3993.86       3798.28        56.93 o                         
  -2  -7   2        761.09        866.61        19.19 o                         
  -1  -7   2      25725.84      27234.41       270.68 o                         
   0  -7   2         86.84        144.19         8.37 o                         
   1  -7   2       2615.50       2731.71        36.04 o                         
   2  -7   2       1179.34       1149.23        22.45 o                         
   3  -7   2       2211.72       2107.28        30.89 o                         
   4  -7   2       3360.68       3319.41        45.81 o                         
   5  -7   2        693.93        663.70        16.96 o                         
   6  -7   2       4069.09       4162.28        52.21 o                         
   7  -7   2        345.80        308.40        20.53 o                         
   8  -7   2        418.38        396.07        19.03 o                         
   9  -7   2        762.92        695.65        26.13 o                         
  10  -7   2       2302.57       2108.45        59.62 o                         
 -12  -6   2        667.13        591.33        38.18 o                         
 -11  -6   2       4428.22       4685.88        92.19 o                         
 -10  -6   2        426.51        429.72        20.52 o                         
  -9  -6   2       1327.26       1382.34        33.61 o                         
  -8  -6   2        705.67        652.16        20.87 o                         
  -7  -6   2       1157.45       1171.58        26.00 o                         
  -6  -6   2        412.24        456.28        13.94 o                         
  -5  -6   2       4021.11       3880.58        47.61 o                         
  -4  -6   2       9325.30       9158.34       119.45 o                         
  -3  -6   2       1821.52       1970.17        49.21 o                         
  -2  -6   2      12194.95      13366.15       125.09 o                         
  -1  -6   2         71.27         85.34         5.34 o                         
   0  -6   2      11526.94      11808.56       117.67 o                         
   1  -6   2         42.99         52.17         4.08 o                         
   2  -6   2        679.24        499.77        12.54 o                         
   3  -6   2      10152.52      10491.26       108.10 o                         
   4  -6   2          1.03          8.99         3.91 o                         
   5  -6   2        895.34        976.23        20.75 o                         
   6  -6   2        104.17        111.99         7.07 o                         
   7  -6   2       3680.23       3844.90        60.35 o                         
   8  -6   2        272.38        232.54        19.56 o                         
   9  -6   2       1126.61       1076.06        65.72 o                         
  10  -6   2       1331.82       1267.99        39.26 o                         
  11  -6   2         12.22          8.46        17.19 o                         
 -12  -5   2       1964.78       2060.99        57.72 o                         
 -11  -5   2       1782.84       1728.49        51.15 o                         
 -10  -5   2         35.32         25.08         7.05 o                         
  -9  -5   2         23.94         25.69         7.43 o                         
  -8  -5   2       1665.16       1588.83        33.66 o                         
  -7  -5   2        548.32        538.10        15.78 o                         
  -6  -5   2       3233.86       3216.92        42.89 o                         
  -5  -5   2       6484.59       6651.32        69.12 o                         
  -4  -5   2       2407.89       2413.27        39.06 o                         
  -3  -5   2       1247.00       1499.92        27.65 o                         
  -2  -5   2        714.38        707.68        13.52 o                         
  -1  -5   2      19560.81      19713.65       282.63 o                         
   0  -5   2       3081.47       3338.85        42.60 o                         
   1  -5   2       1732.84       1696.81        23.74 o                         
   2  -5   2       2787.95       2777.52        35.36 o                         
   3  -5   2       7370.29       7629.50        89.87 o                         
   4  -5   2         60.27         47.83         8.48 o                         
   5  -5   2        496.37        533.61        13.82 o                         
   6  -5   2       6190.70       6403.82        75.99 o                         
   7  -5   2        158.06        151.01        10.03 o                         
   8  -5   2        485.47        434.66        17.42 o                         
   9  -5   2        121.24        112.79        19.39 o                         
  10  -5   2        160.20        165.91        13.65 o                         
  11  -5   2        226.74        228.50        16.40 o                         
 -12  -4   2       2046.81       2095.25        63.48 o                         
 -11  -4   2        712.03        630.49        39.23 o                         
 -10  -4   2          7.47         12.05         6.93 o                         
  -9  -4   2       1366.46       1405.18        40.02 o                         
  -8  -4   2        201.66        215.55         9.48 o                         
  -7  -4   2        155.68        126.95         9.48 o                         
  -6  -4   2       5215.30       5398.07        64.28 o                         
  -5  -4   2      15299.40      15734.41       163.92 o                         
  -4  -4   2       1111.35       1074.44        19.30 o                         
  -3  -4   2         69.30         58.59         4.29 o                         
  -2  -4   2      16616.08      16380.58       154.82 o                         
  -1  -4   2       2781.18       3205.05        60.40 o                         
   0  -4   2        219.54        260.70         8.35 o                         
   1  -4   2       1356.30       1690.73        21.93 o                         
   2  -4   2      18333.64      19345.25       203.68 o                         
   3  -4   2       4399.77       4527.23        58.01 o                         
   4  -4   2        882.60       1176.02        32.23 o                         
   5  -4   2      16968.56      17028.13       182.35 o                         
   6  -4   2         30.79         22.91         5.66 o                         
   7  -4   2          3.47          7.17         6.10 o                         
   8  -4   2        182.60        164.21        10.83 o                         
   9  -4   2       3133.38       2940.38        75.91 o                         
  10  -4   2        382.09        388.01        19.82 o                         
  11  -4   2         97.25        127.71        19.51 o                         
 -12  -3   2        761.31        789.45        47.15 o                         
 -11  -3   2         11.22          3.21         6.33 o                         
 -10  -3   2       1499.55       1591.24        62.09 o                         
  -9  -3   2          2.81          0.01         6.98 o                         
  -8  -3   2       2032.20       2019.54        37.06 o                         
  -7  -3   2        490.91        571.66        20.87 o                         
  -6  -3   2      19380.09      20023.09       239.64 o                         
  -5  -3   2       5681.98       5735.36        76.48 o                         
  -4  -3   2         22.15         28.05         3.30 o                         
  -3  -3   2       1232.56       1039.72        17.76 o                         
  -2  -3   2       4699.55       4877.22        45.19 o                         
  -1  -3   2       7371.71       7354.93        95.93 o                         
   0  -3   2        707.40        850.12        16.19 o                         
   1  -3   2      11373.11      11696.03        99.04 o                         
   2  -3   2       3829.37       3831.17        44.29 o                         
   3  -3   2       1281.58       1585.79        26.15 o                         
   4  -3   2       6635.88       6780.75        94.45 o                         
   5  -3   2        452.20        478.75        18.63 o                         
   6  -3   2       3288.04       3139.02        50.74 o                         
   7  -3   2       1297.05       1409.10        28.35 o                         
   8  -3   2        726.27        696.02        19.30 o                         
   9  -3   2        841.86        844.47        34.51 o                         
  10  -3   2         33.66         31.38         8.35 o                         
  11  -3   2       1981.63       1839.16        50.45 o                         
  12  -3   2        581.65        539.05        28.62 o                         
 -12  -2   2         17.76         17.64        13.61 o                         
 -11  -2   2        533.11        500.92        31.56 o                         
 -10  -2   2          6.31          6.41         7.08 o                         
  -9  -2   2       4336.92       4183.23        88.61 o                         
  -8  -2   2        366.74        404.02        13.79 o                         
  -7  -2   2       7612.22       7559.42        82.49 o                         
  -6  -2   2       5406.99       5436.08        59.09 o                         
  -5  -2   2       1609.08       1620.58        28.62 o                         
  -4  -2   2          5.43          3.87         2.14 o                         
  -3  -2   2       3318.98       3360.18        46.82 o                         
  -2  -2   2       5464.04       4983.06        62.27 o                         
  -1  -2   2        408.37        522.88        10.11 o                         
   0  -2   2       9109.44       9358.64       186.87 o                         
   1  -2   2       4837.66       5158.07        59.71 o                         
   2  -2   2      27588.24      30308.40       272.28 o                         
   3  -2   2        873.98        992.90        26.35 o                         
   4  -2   2         31.57         14.09         3.65 o                         
   5  -2   2       4597.78       4228.14        52.62 o                         
   6  -2   2       1951.41       2204.58        35.02 o                         
   7  -2   2       1690.06       1637.95        31.49 o                         
   8  -2   2          4.65         11.80         4.51 o                         
   9  -2   2       3570.06       3654.54        78.46 o                         
  10  -2   2       1651.86       1646.58        42.61 o                         
  11  -2   2       1631.66       1649.94        51.01 o                         
  12  -2   2       2598.11       2560.00        88.83 o                         
 -12  -1   2        126.41        111.55        15.47 o                         
 -11  -1   2         46.66         66.00        10.43 o                         
 -10  -1   2       8711.89       8701.19       126.46 o                         
  -9  -1   2        671.96        804.96        30.19 o                         
  -8  -1   2        432.81        409.74        13.58 o                         
  -7  -1   2       1861.25       1870.52        32.71 o                         
  -6  -1   2       4059.69       3802.55        43.78 o                         
  -5  -1   2        545.23        581.51        16.11 o                         
  -4  -1   2       8481.66       9184.88       148.71 o                         
  -3  -1   2       4431.00       3844.85        50.12 o                         
  -2  -1   2       3698.40       3901.48        65.45 o                         
  -1  -1   2        588.40        594.48        11.78 o                         
   0  -1   2        986.27       1308.48        23.19 o                         
   1  -1   2      35407.18      38702.47       515.21 o                         
   2  -1   2       1632.05       1708.79        30.53 o                         
   3  -1   2       2473.62       2524.41        30.53 o                         
   4  -1   2       3235.10       2681.88        34.59 o                         
   5  -1   2        655.80        619.37        14.68 o                         
   6  -1   2         61.79         59.77         5.65 o                         
   7  -1   2        255.10        256.05        10.91 o                         
   8  -1   2       6142.34       6291.61        92.56 o                         
   9  -1   2        110.93        107.65        20.24 o                         
  10  -1   2         70.19         99.24        15.12 o                         
  11  -1   2       2323.32       2262.11        56.75 o                         
  12  -1   2        146.26        198.92        18.98 o                         
 -12   0   2         68.22         79.22        14.53 o                         
 -11   0   2       3403.55       3278.77        89.41 o                         
 -10   0   2        872.58        854.29        28.97 o                         
  -9   0   2        371.17        379.73        22.93 o                         
  -8   0   2         64.83         65.71         7.22 o                         
  -7   0   2       6513.94       6524.78        71.24 o                         
  -6   0   2       3640.91       3592.38        48.27 o                         
  -5   0   2       1802.40       1868.37        32.20 o                         
  -4   0   2       3549.91       3217.71        44.21 o                         
  -3   0   2       1354.72       1337.73        21.23 o                         
  -2   0   2        229.76        264.61        10.50 o                         
  -1   0   2         42.09          5.16         2.22 o                         
   0   0   2      68305.41      69318.02      1294.96 o                         
   1   0   2       6782.34       6897.25       112.11 o                         
   2   0   2       5735.88       6356.27        84.82 o                         
   3   0   2         47.50        135.60         5.81 o                         
   4   0   2        599.39        472.10        14.53 o                         
   5   0   2        820.22        759.33        16.07 o                         
   6   0   2        294.14        298.09        11.23 o                         
   7   0   2      12268.20      12310.59       130.56 o                         
   8   0   2        251.79        232.66        15.22 o                         
   9   0   2         44.86         38.40         8.05 o                         
  10   0   2       2744.92       2803.19        62.97 o                         
  11   0   2        955.71       1002.71        40.14 o                         
  12   0   2         35.84         39.16        12.55 o                         
 -12   1   2        434.93        338.89        28.47 o                         
 -11   1   2        669.57        687.24        33.96 o                         
 -10   1   2       3422.65       3396.39        71.43 o                         
  -9   1   2          0.23          2.31         6.54 o                         
  -8   1   2       1360.98       1377.02        28.78 o                         
  -7   1   2        257.85        229.49         9.85 o                         
  -6   1   2        129.36        182.38         9.07 o                         
  -5   1   2        222.22        214.24        13.47 o                         
  -4   1   2      11764.79      11926.82       133.37 o                         
  -3   1   2      10230.86      10593.58       116.71 o                         
  -2   1   2       4100.06       4761.18        52.11 o                         
  -1   1   2      35741.37      36635.16       437.37 o                         
   0   1   2        145.17        153.46         5.25 o                         
   1   1   2       5848.30       5235.64        66.53 o                         
   2   1   2          4.85         37.37         2.99 o                         
   3   1   2       5965.44       5767.21        62.07 o                         
   4   1   2       6772.81       6562.26        83.11 o                         
   5   1   2        763.17        939.26        21.40 o                         
   6   1   2      11301.21      11485.67       135.94 o                         
   7   1   2        968.68       1035.35        24.58 o                         
   8   1   2       5913.26       5954.59        86.41 o                         
   9   1   2        280.63        281.62        15.49 o                         
  10   1   2       1167.56       1229.79        41.14 o                         
  11   1   2        964.83       1065.31        37.29 o                         
  12   1   2         53.18         34.51        16.48 o                         
 -12   2   2        484.80        524.52        33.23 o                         
 -11   2   2       1701.41       1696.52        57.00 o                         
 -10   2   2          2.05          9.77         9.29 o                         
  -9   2   2       1731.66       1641.75        54.41 o                         
  -8   2   2        764.88        750.88        21.89 o                         
  -7   2   2       4785.01       4692.79        71.70 o                         
  -6   2   2        210.56        233.96        10.67 o                         
  -5   2   2       4152.46       4279.97        60.68 o                         
  -4   2   2      22879.49      24553.97       261.06 o                         
  -3   2   2       7246.81       8050.87        99.64 o                         
  -2   2   2       6583.60       6708.22        82.83 o                         
  -1   2   2       7689.94       8579.87       163.22 o                         
   0   2   2      36533.42      34991.06       462.61 o                         
   1   2   2       3268.83       3064.63        39.18 o                         
   2   2   2       5830.24       5944.21        79.11 o                         
   3   2   2       8431.58       8400.97        93.84 o                         
   4   2   2       1827.51       2019.78        31.42 o                         
   5   2   2       1957.35       1819.35        26.48 o                         
   6   2   2         55.78         51.00         5.69 o                         
   7   2   2       3568.44       3578.86        57.42 o                         
   8   2   2        202.17        211.92        13.28 o                         
   9   2   2       3370.91       3395.03        55.05 o                         
  10   2   2       1004.48       1053.40        32.84 o                         
  11   2   2          5.46          9.82         8.24 o                         
  12   2   2        101.84        115.18        15.02 o                         
 -11   3   2        242.51        263.37        22.67 o                         
 -10   3   2         64.84         71.96        11.90 o                         
  -9   3   2        445.07        508.03        24.46 o                         
  -8   3   2       3287.08       3313.27        58.19 o                         
  -7   3   2        521.38        483.99        18.89 o                         
  -6   3   2          1.46          6.82         5.35 o                         
  -5   3   2       7282.78       7185.10       116.35 o                         
  -4   3   2       5012.41       5192.08        74.42 o                         
  -3   3   2        210.45        236.99         9.70 o                         
  -2   3   2       5371.18       5793.52        82.21 o                         
  -1   3   2       2154.49       1792.80        34.03 o                         
   0   3   2         63.80         59.94         4.08 o                         
   1   3   2        601.08        645.27        15.23 o                         
   2   3   2       4215.74       4618.27        65.13 o                         
   3   3   2      11424.21      11830.45       153.55 o                         
   4   3   2       6251.07       6844.08        77.23 o                         
   5   3   2        199.96        140.15         6.37 o                         
   6   3   2       9607.84       9114.11       124.40 o                         
   7   3   2        480.66        433.72        18.62 o                         
   8   3   2         70.60         91.12         7.54 o                         
   9   3   2        140.04        134.04         9.47 o                         
  10   3   2        377.12        411.37        19.91 o                         
  11   3   2        311.50        358.02        19.15 o                         
  12   3   2          8.97          9.68         9.67 o                         
 -11   4   2          3.29          0.49        10.63 o                         
 -10   4   2        487.37        476.52        25.33 o                         
  -9   4   2       4913.60       5030.66       104.70 o                         
  -8   4   2         52.86         61.63        13.91 o                         
  -7   4   2       1783.17       1896.18        65.81 o                         
  -6   4   2       4159.27       4314.78        71.10 o                         
  -5   4   2       8079.67       8374.59       129.60 o                         
  -4   4   2       3233.52       3197.91        58.02 o                         
  -3   4   2          1.72          9.68         4.23 o                         
  -2   4   2      18782.09      19010.06       240.92 o                         
  -1   4   2          0.59          5.93         2.76 o                         
   0   4   2        306.75        365.31        10.14 o                         
   1   4   2       4031.96       4456.97        57.11 o                         
   2   4   2      53030.86      53853.27       513.72 o                         
   3   4   2       3047.61       3184.22        42.56 o                         
   4   4   2        853.26        778.69        18.31 o                         
   5   4   2       6145.52       6073.02        69.14 o                         
   6   4   2       1102.16       1053.52        21.40 o                         
   7   4   2        289.00        360.90        11.21 o                         
   8   4   2        103.31        144.33        10.82 o                         
   9   4   2       4457.60       4521.07        61.31 o                         
  10   4   2       1396.10       1387.18        36.55 o                         
  11   4   2         39.97         47.21         9.47 o                         
  12   4   2       2845.70       2827.62        64.34 o                         
 -11   5   2         47.74         59.07        14.57 o                         
 -10   5   2       1050.61       1053.83        38.39 o                         
  -9   5   2        133.45        106.80        34.00 o                         
  -8   5   2       4330.03       4412.30       113.35 o                         
  -7   5   2        463.62        435.24        18.84 o                         
  -6   5   2       2960.93       2820.99        54.70 o                         
  -5   5   2       1668.95       1561.44        39.25 o                         
  -4   5   2       2004.46       2328.91        48.18 o                         
  -3   5   2       4149.46       4055.05        81.41 o                         
  -2   5   2       1817.99       1875.14        49.44 o                         
  -1   5   2      11076.23      11747.40       140.71 o                         
   0   5   2         38.68         60.85         4.48 o                         
   1   5   2       4682.58       4483.19        61.65 o                         
   2   5   2       3711.27       3723.92        50.61 o                         
   3   5   2        369.47        358.57        12.03 o                         
   4   5   2       4820.31       4975.18        62.38 o                         
   5   5   2       2263.11       2366.99        70.76 o                         
   6   5   2         55.76         35.12         5.56 o                         
   7   5   2        132.68        109.83         6.75 o                         
   8   5   2       2202.07       2214.94        32.45 o                         
   9   5   2       1837.74       1896.19        37.71 o                         
  10   5   2        206.62        224.29        15.11 o                         
  11   5   2        717.11        742.23        35.52 o                         
  12   5   2        537.02        546.61        37.42 o                         
 -11   6   2        141.88        150.00        21.94 o                         
 -10   6   2         13.08         25.15        26.36 o                         
  -9   6   2       4749.05       4534.29       106.03 o                         
  -8   6   2        159.95        123.47        17.43 o                         
  -7   6   2       3141.16       3138.52        62.62 o                         
  -6   6   2        356.02        338.58        15.18 o                         
  -5   6   2       1714.62       1599.70        33.96 o                         
  -4   6   2        774.59        844.66        21.31 o                         
  -3   6   2       3849.02       4160.28        71.36 o                         
  -2   6   2      13279.59      13855.83       146.13 o                         
  -1   6   2         16.21          8.90         3.35 o                         
   0   6   2       5248.54       5006.88        75.38 o                         
   1   6   2        899.90        966.96        21.32 o                         
   2   6   2      11304.28      11903.72       146.23 o                         
   3   6   2       5164.36       5786.47        81.44 o                         
   4   6   2      10059.12      10737.92       127.41 o                         
   5   6   2       8158.84       7741.59        99.45 o                         
   6   6   2         18.29         23.65         4.81 o                         
   7   6   2        343.16        332.07        12.28 o                         
   8   6   2       1609.87       1716.81        28.23 o                         
   9   6   2       1989.97       2032.90        37.24 o                         
  10   6   2        363.07        363.50        19.08 o                         
  11   6   2       2321.04       2400.85        55.01 o                         
  12   6   2       1585.35       1648.71        48.09 o                         
 -10   7   2       2595.64       2590.97       154.16 o                         
  -9   7   2        548.34        537.17        37.20 o                         
  -8   7   2         74.72         94.86        17.45 o                         
  -7   7   2          3.65          8.85         9.23 o                         
  -6   7   2       4378.28       4409.31        62.75 o                         
  -5   7   2        945.34        901.17        21.81 o                         
  -4   7   2        508.03        561.53        16.02 o                         
  -3   7   2       6956.29       6889.67        79.69 o                         
  -2   7   2        949.76       1004.17        27.03 o                         
  -1   7   2       1466.88       1748.67        29.38 o                         
   0   7   2         29.83         30.88         5.21 o                         
   1   7   2       8074.13       7853.94       101.96 o                         
   2   7   2         42.81         77.95         7.95 o                         
   3   7   2       9565.36      10112.64       131.23 o                         
   4   7   2       7747.31       7620.51       106.11 o                         
   5   7   2        551.69        555.54        17.57 o                         
   6   7   2        476.28        494.37        15.58 o                         
   7   7   2        151.07        187.69        10.03 o                         
   8   7   2       5722.42       5869.06        69.63 o                         
   9   7   2        315.18        317.35        14.44 o                         
  10   7   2       2808.91       2801.76        56.20 o                         
  11   7   2        847.35        877.34        30.88 o                         
  12   7   2        523.76        608.00        28.77 o                         
 -10   8   2        347.59        315.16        55.83 o                         
  -9   8   2         81.67        110.19        25.51 o                         
  -8   8   2         51.73         70.21        17.03 o                         
  -7   8   2       7011.23       6962.74       145.06 o                         
  -6   8   2        126.41        118.69        10.04 o                         
  -5   8   2        282.64        300.57        12.35 o                         
  -4   8   2       1666.34       1709.72        33.54 o                         
  -3   8   2        468.25        423.07        12.49 o                         
  -2   8   2       3049.44       3167.37        41.41 o                         
  -1   8   2       1574.22       1564.86        38.64 o                         
   0   8   2      11768.12      11861.05       163.50 o                         
   1   8   2        791.33        973.09        22.26 o                         
   2   8   2       3826.65       4249.77        67.47 o                         
   3   8   2       2562.89       2605.74        48.58 o                         
   4   8   2       6466.52       6538.43        82.62 o                         
   5   8   2       4359.32       4508.82        60.93 o                         
   6   8   2          8.45         18.38         4.70 o                         
   7   8   2       4113.76       4112.53        53.55 o                         
   8   8   2        292.06        316.42        13.38 o                         
   9   8   2         10.36          4.90         7.64 o                         
  10   8   2         17.45         14.76         8.62 o                         
  11   8   2       2385.77       2399.52        85.20 o                         
  12   8   2         61.69         62.60        13.55 o                         
  -9   9   2         36.29         23.98        20.68 o                         
  -8   9   2       2384.24       2327.37        74.27 o                         
  -7   9   2          0.68         20.64        11.54 o                         
  -6   9   2        509.85        532.77        25.26 o                         
  -5   9   2        433.12        451.74        13.77 o                         
  -4   9   2        495.03        452.53        13.55 o                         
  -3   9   2       1385.94       1364.71        24.81 o                         
  -2   9   2          9.71         18.46         4.78 o                         
  -1   9   2      11288.54      11666.34       121.83 o                         
   0   9   2        254.80        321.85        11.58 o                         
   1   9   2       1557.49       1426.79        28.18 o                         
   2   9   2        331.17        404.28        14.24 o                         
   3   9   2       3613.28       3370.50        46.28 o                         
   4   9   2       9489.95       9428.60        95.91 o                         
   5   9   2        154.01        167.27        10.28 o                         
   6   9   2       2019.16       2144.40        39.44 o                         
   7   9   2       1109.72       1109.44        23.80 o                         
   8   9   2       1468.53       1430.60        31.00 o                         
   9   9   2        328.75        312.29        15.76 o                         
  10   9   2       2794.39       2830.30        63.63 o                         
  11   9   2        664.81        668.23        30.15 o                         
  12   9   2        160.72        168.58        16.88 o                         
  -9  10   2        399.44        379.69        36.12 o                         
  -8  10   2         56.98         96.43        17.27 o                         
  -7  10   2       2760.88       2716.57        83.30 o                         
  -6  10   2        214.95        215.78        14.66 o                         
  -5  10   2       1421.05       1418.31        31.94 o                         
  -4  10   2       1178.29       1187.27        24.41 o                         
  -3  10   2        561.15        579.25        15.34 o                         
  -2  10   2       3691.08       3816.63        52.85 o                         
  -1  10   2       2721.62       2881.29        56.14 o                         
   0  10   2       3705.69       3601.54        46.29 o                         
   1  10   2        870.49        882.04        18.91 o                         
   2  10   2       2599.25       2404.91        37.56 o                         
   3  10   2       7092.79       6934.35        76.45 o                         
   4  10   2       2954.85       2954.82        44.65 o                         
   5  10   2         23.00         30.44         6.74 o                         
   6  10   2        283.01        307.57        14.70 o                         
   7  10   2       4650.54       4345.17        60.91 o                         
   8  10   2         41.14         55.56         8.19 o                         
   9  10   2       1272.20       1313.89        38.34 o                         
  10  10   2        921.84        984.75        35.97 o                         
  11  10   2         10.11         -2.72        11.05 o                         
  -8  11   2       2587.34       2538.47        80.97 o                         
  -7  11   2        125.44        106.09        17.91 o                         
  -6  11   2        418.57        397.55        21.46 o                         
  -5  11   2       2092.94       2105.40        56.50 o                         
  -4  11   2       3076.42       3194.81        57.58 o                         
  -3  11   2        135.31        168.07         9.62 o                         
  -2  11   2       1845.70       1880.89        49.76 o                         
  -1  11   2      10275.35      10390.55       136.87 o                         
   0  11   2         40.93         40.61         5.60 o                         
   1  11   2         32.04         33.46         5.46 o                         
   2  11   2       1029.85       1057.80        23.61 o                         
   3  11   2       1720.31       1767.08        31.72 o                         
   4  11   2        167.74        145.66         9.83 o                         
   5  11   2       1127.81       1114.77        26.53 o                         
   6  11   2       5142.50       5152.01       110.37 o                         
   7  11   2        271.36        256.41        17.08 o                         
   8  11   2        129.78        149.30        11.90 o                         
   9  11   2        872.03        864.02        29.21 o                         
  10  11   2        956.31       1014.24        34.94 o                         
  11  11   2        411.00        416.54        23.78 o                         
  -8  12   2         15.19          5.36        16.18 o                         
  -7  12   2         16.52          5.03        13.61 o                         
  -6  12   2        258.92        291.43        35.83 o                         
  -5  12   2       6424.35       6741.09        98.93 o                         
  -4  12   2        213.85        218.91        15.61 o                         
  -3  12   2        680.87        682.89        20.69 o                         
  -2  12   2       1346.89       1386.55        34.61 o                         
  -1  12   2        273.10        297.59        14.84 o                         
   0  12   2       1318.68       1435.58        29.07 o                         
   1  12   2        292.47        290.59        12.83 o                         
   2  12   2       4593.76       4407.35        57.07 o                         
   3  12   2       1922.59       1815.71        31.40 o                         
   4  12   2          6.19          4.45         6.66 o                         
   5  12   2       3001.47       3051.03        62.99 o                         
   6  12   2        770.00        724.01        64.94 o                         
   7  12   2        243.79        234.27        28.26 o                         
   8  12   2         39.34         39.16         9.61 o                         
   9  12   2       1600.47       1731.18        46.21 o                         
  10  12   2       1182.94       1096.80        37.33 o                         
  -7  13   2        213.99        214.38        24.69 o                         
  -6  13   2       3503.18       3521.79        95.92 o                         
  -5  13   2        282.67        313.56        21.97 o                         
  -4  13   2        323.31        350.55        22.62 o                         
  -3  13   2        826.17        804.90        31.37 o                         
  -2  13   2        109.18        123.83        11.40 o                         
  -1  13   2       2361.36       2423.24        54.97 o                         
   0  13   2        364.32        312.32        23.07 o                         
   1  13   2       4668.20       4662.40        73.01 o                         
   2  13   2        116.34        150.17        13.56 o                         
   3  13   2        978.85        953.09        26.06 o                         
   4  13   2       1270.91       1305.23        35.52 o                         
   5  13   2       1658.74       1676.84        50.35 o                         
   6  13   2       1829.82       1674.80        51.74 o                         
   7  13   2         70.96         72.12        14.73 o                         
   8  13   2        518.88        552.31        30.89 o                         
   9  13   2        299.69        302.47        22.42 o                         
  10  13   2        576.94        628.06        32.14 o                         
  -6  14   2         91.12        124.65        25.16 o                         
  -5  14   2       1130.01       1208.21        63.99 o                         
  -4  14   2        185.99        209.30        21.58 o                         
  -3  14   2        493.68        497.47        31.14 o                         
  -2  14   2       1104.86       1180.55        45.98 o                         
  -1  14   2         59.46         35.89        14.28 o                         
   0  14   2       1673.74       1664.78        58.00 o                         
   1  14   2        213.40        214.22        17.22 o                         
   2  14   2       3928.98       3826.15        61.56 o                         
   3  14   2         93.37         88.22        10.08 o                         
   4  14   2       1096.93       1087.32        30.27 o                         
   5  14   2       2399.34       2388.97        63.49 o                         
   6  14   2        144.44        151.43        14.33 o                         
   7  14   2          4.69         13.37        11.71 o                         
   8  14   2         57.34         83.21        18.66 o                         
   9  14   2       3223.28       3205.91        75.40 o                         
  -5  15   2        661.61        631.44        44.41 o                         
  -4  15   2        224.24        243.12        31.17 o                         
  -3  15   2       1377.56       1445.96        67.32 o                         
  -2  15   2        243.69        290.04        25.37 o                         
  -1  15   2         39.42         72.04        18.50 o                         
   0  15   2         40.11         70.14        30.13 o                         
   1  15   2       5001.92       4897.38       112.57 o                         
   2  15   2         86.04         79.32        12.07 o                         
   3  15   2        755.81        780.97        27.55 o                         
   4  15   2       1647.44       1613.10        42.12 o                         
   5  15   2          0.74          1.63        11.26 o                         
   6  15   2        166.63        142.01        14.56 o                         
   7  15   2         64.36         71.01        14.45 o                         
   8  15   2       4074.47       3950.47       108.02 o                         
  -4  16   2        114.55        181.71        22.26 o                         
  -3  16   2       1323.54       1397.71        54.35 o                         
  -2  16   2         97.85         89.47        16.13 o                         
  -1  16   2         15.94         -3.23        14.57 o                         
   0  16   2       4964.65       4807.67       134.13 o                         
   1  16   2         14.20         33.33        11.11 o                         
   2  16   2          4.55         -2.30         9.30 o                         
   3  16   2         82.40         78.70        14.08 o                         
   4  16   2        483.67        544.50        28.50 o                         
   5  16   2        224.41        213.04        14.39 o                         
   6  16   2         12.55         13.44        13.56 o                         
   7  16   2       2373.49       2354.93        64.43 o                         
  -2  17   2        293.18        197.97        28.63 o                         
  -1  17   2       2245.88       2272.97       101.24 o                         
   0  17   2          7.36         45.51        21.51 o                         
   1  17   2        402.11        430.26       131.31 o                         
   2  17   2        412.57        404.17        31.45 o                         
   3  17   2       1660.08       1648.85        86.07 o                         
   4  17   2        936.46        945.17        39.76 o                         
   5  17   2        349.98        363.05        23.68 o                         
   6  17   2       2675.39       2602.83        60.34 o                         
   1  18   2        295.59        213.97        36.80 o                         
   2  18   2        938.28        958.12        43.33 o                         
   3  18   2        332.30        338.61        27.25 o                         
  -5 -16   3        184.35        208.96        19.24 o                         
  -4 -16   3        148.33        147.52        16.53 o                         
  -3 -16   3          4.50         21.70        12.16 o                         
  -2 -16   3       4544.04       4693.65       117.32 o                         
  -1 -16   3        169.94        181.50        20.54 o                         
   0 -16   3         49.16         14.12        21.52 o                         
   1 -16   3       1861.05       1798.66       178.43 o                         
   2 -16   3       1641.43       1678.02       122.70 o                         
  -6 -15   3         29.27         18.34        11.27 o                         
  -5 -15   3       1224.93       1274.77        75.12 o                         
  -4 -15   3         65.03         67.31        16.00 o                         
  -3 -15   3       1646.84       1584.25        74.65 o                         
  -2 -15   3        179.96        202.87        21.34 o                         
  -1 -15   3       2191.95       2088.71        70.59 o                         
   0 -15   3        121.06        102.38        21.25 o                         
   1 -15   3        570.26        550.56        37.08 o                         
   2 -15   3        407.74        382.57        56.28 o                         
   3 -15   3        228.59        214.23        55.53 o                         
   4 -15   3        558.71        615.80        58.83 o                         
  -8 -14   3         25.17         22.61        11.26 o                         
  -7 -14   3        451.98        438.15        33.50 o                         
  -6 -14   3       1657.04       1692.15        48.31 o                         
  -5 -14   3        126.89        131.19        14.63 o                         
  -4 -14   3        670.62        722.96        38.21 o                         
  -3 -14   3        130.23        149.78        22.82 o                         
  -2 -14   3       5255.87       5290.37       102.65 o                         
  -1 -14   3        398.10        415.44        24.15 o                         
   0 -14   3        841.15        839.61        33.21 o                         
   1 -14   3        594.35        611.75        36.42 o                         
   2 -14   3         18.05         20.36        11.04 o                         
   3 -14   3          8.40          8.24        10.10 o                         
   4 -14   3        446.34        446.55        49.13 o                         
   5 -14   3       2291.96       2406.97       118.60 o                         
  -8 -13   3        289.06        294.75        19.71 o                         
  -7 -13   3          3.11          2.77        10.29 o                         
  -6 -13   3       1421.66       1345.88        37.57 o                         
  -5 -13   3         71.06         96.60        11.69 o                         
  -4 -13   3         10.35          4.59         9.61 o                         
  -3 -13   3       6450.97       6397.19       131.08 o                         
  -2 -13   3        222.39        203.63        17.58 o                         
  -1 -13   3         74.61         61.67        11.93 o                         
   0 -13   3        214.15        210.16        13.87 o                         
   1 -13   3        325.35        303.47        21.26 o                         
   2 -13   3        211.24        230.04        17.42 o                         
   3 -13   3        332.64        346.47        17.81 o                         
   4 -13   3       5639.43       5729.60        88.55 o                         
   5 -13   3        269.89        223.48        21.81 o                         
   6 -13   3         28.28         50.27        19.13 o                         
  -9 -12   3         13.26         29.69         9.67 o                         
  -8 -12   3         69.02         50.94        14.57 o                         
  -7 -12   3       3790.89       3775.87        66.77 o                         
  -6 -12   3       2271.57       2262.32        41.60 o                         
  -5 -12   3        114.70         84.27        11.09 o                         
  -4 -12   3       4526.64       4414.58        78.71 o                         
  -3 -12   3        211.00        243.30        14.31 o                         
  -2 -12   3          0.53          3.86         6.04 o                         
  -1 -12   3        149.66        154.29         9.41 o                         
   0 -12   3       2477.23       2447.05        42.45 o                         
   1 -12   3       1758.95       1733.96        74.66 o                         
   2 -12   3        139.65        147.22        12.22 o                         
   3 -12   3       4510.79       4548.91        86.79 o                         
   4 -12   3        653.97        649.47        23.36 o                         
   5 -12   3        820.43        800.72        52.11 o                         
   6 -12   3          0.58         -8.62        18.06 o                         
   7 -12   3       2245.81       2248.53        88.77 o                         
 -10 -11   3        618.15        704.80        52.13 o                         
  -9 -11   3          0.17          3.91        12.23 o                         
  -8 -11   3       2003.44       1993.26        46.49 o                         
  -7 -11   3        389.42        412.34        21.69 o                         
  -6 -11   3       1235.62       1184.03        28.68 o                         
  -5 -11   3       1397.46       1395.85        27.44 o                         
  -4 -11   3        203.89        180.64        13.75 o                         
  -3 -11   3       1371.98       1382.98        33.79 o                         
  -2 -11   3        699.13        718.81        19.59 o                         
  -1 -11   3       2256.64       2247.27        36.03 o                         
   0 -11   3       1149.18       1159.78        25.41 o                         
   1 -11   3        927.63       1008.19        23.93 o                         
   2 -11   3       2413.12       2451.48        39.80 o                         
   3 -11   3       2601.28       2606.73        63.82 o                         
   4 -11   3       3765.78       3799.85        57.90 o                         
   5 -11   3         14.03         17.48         6.87 o                         
   6 -11   3       1306.31       1329.57        36.62 o                         
   7 -11   3        120.97        155.74        25.15 o                         
   8 -11   3        178.07        218.06        29.20 o                         
 -10 -10   3         43.70         54.00        14.17 o                         
  -9 -10   3        694.31        702.21        35.88 o                         
  -8 -10   3        458.26        433.35        32.98 o                         
  -7 -10   3       4336.26       4463.59        67.91 o                         
  -6 -10   3          1.24          2.83         5.64 o                         
  -5 -10   3        869.66        886.69        20.96 o                         
  -4 -10   3       1419.59       1306.58        27.90 o                         
  -3 -10   3       1445.07       1450.97        27.63 o                         
  -2 -10   3        237.21        215.92        10.70 o                         
  -1 -10   3        126.57        151.03         8.62 o                         
   0 -10   3       4109.12       4104.85        51.98 o                         
   1 -10   3         17.31         19.72         5.01 o                         
   2 -10   3       1510.90       1496.63        28.61 o                         
   3 -10   3       3437.54       3529.64        48.38 o                         
   4 -10   3         18.69         26.49         6.02 o                         
   5 -10   3        436.12        447.02        18.59 o                         
   6 -10   3         47.46         57.81         8.38 o                         
   7 -10   3       1700.56       1656.12        43.92 o                         
   8 -10   3         26.54          6.43        15.55 o                         
 -11  -9   3          1.59          4.52        14.89 o                         
 -10  -9   3         89.23         65.99        12.12 o                         
  -9  -9   3        167.38        171.76        18.38 o                         
  -8  -9   3       4151.26       4266.26       152.75 o                         
  -7  -9   3         21.07         10.70         6.82 o                         
  -6  -9   3       2551.40       2564.64        45.44 o                         
  -5  -9   3       1811.04       1670.58        31.56 o                         
  -4  -9   3       1480.09       1452.55        24.98 o                         
  -3  -9   3          0.09         -2.21         4.50 o                         
  -2  -9   3         70.18         91.76         6.95 o                         
  -1  -9   3      10492.66      10528.10       108.87 o                         
   0  -9   3         10.58         22.31         4.56 o                         
   1  -9   3        118.38        114.94         6.08 o                         
   2  -9   3       4356.97       4279.73        52.85 o                         
   3  -9   3       3030.19       2970.24        44.92 o                         
   4  -9   3          3.46          3.64         5.04 o                         
   5  -9   3          0.33          1.77         5.25 o                         
   6  -9   3       4132.06       3997.51        64.09 o                         
   7  -9   3        183.18        169.23        11.58 o                         
   8  -9   3          1.81        -10.66        16.29 o                         
   9  -9   3       1135.09       1010.18        58.55 o                         
 -11  -8   3        646.85        640.49        39.26 o                         
 -10  -8   3         27.28          8.19         9.20 o                         
  -9  -8   3       5181.91       5155.71       106.19 o                         
  -8  -8   3         15.78         23.68         7.98 o                         
  -7  -8   3        746.45        713.95        22.03 o                         
  -6  -8   3        574.66        530.01        16.45 o                         
  -5  -8   3       2885.76       2809.61        43.20 o                         
  -4  -8   3       3965.57       3900.01        52.00 o                         
  -3  -8   3          8.13          5.30         4.04 o                         
  -2  -8   3       5961.79       6065.26        68.65 o                         
  -1  -8   3        664.60        674.26        17.72 o                         
   0  -8   3         67.80         72.93         5.89 o                         
   1  -8   3        428.99        414.76        12.15 o                         
   2  -8   3       3554.97       3512.98        47.60 o                         
   3  -8   3       1916.21       1675.55        57.43 o                         
   4  -8   3        294.25        316.44        12.35 o                         
   5  -8   3       3801.65       3899.81        49.47 o                         
   6  -8   3       1011.92        994.58        25.75 o                         
   7  -8   3       1886.48       1840.18        41.51 o                         
   8  -8   3        733.45        715.21        33.40 o                         
   9  -8   3       1625.97       1529.61        41.36 o                         
  10  -8   3        312.88        324.17        64.00 o                         
 -11  -7   3         52.04         40.72        16.67 o                         
 -10  -7   3       1266.75       1055.38       108.49 o                         
  -9  -7   3         46.93         42.27         8.88 o                         
  -8  -7   3        661.04        670.14        21.99 o                         
  -7  -7   3        156.04        145.11        11.77 o                         
  -6  -7   3       3241.71       3192.23        43.87 o                         
  -5  -7   3       5121.14       5166.75        59.86 o                         
  -4  -7   3       1055.35       1091.78        21.44 o                         
  -3  -7   3       4126.65       4138.55        63.93 o                         
  -2  -7   3       1491.42       1629.16        28.22 o                         
  -1  -7   3       2933.95       2944.68        53.81 o                         
   0  -7   3         62.15         73.59         5.91 o                         
   1  -7   3       6892.97       6967.69        74.76 o                         
   2  -7   3       1825.87       1781.37        30.00 o                         
   3  -7   3        779.09        789.68        16.53 o                         
   4  -7   3       2385.22       2406.97        36.79 o                         
   5  -7   3       1282.87       1270.88        32.42 o                         
   6  -7   3       5068.13       5140.73        66.71 o                         
   7  -7   3        187.40        191.76        12.00 o                         
   8  -7   3       1942.04       1872.43        49.55 o                         
   9  -7   3        221.55        224.96        11.30 o                         
  10  -7   3         24.14         20.10        19.34 o                         
 -11  -6   3        237.53        229.17        25.01 o                         
 -10  -6   3       1845.92       1772.03        62.86 o                         
  -9  -6   3       1844.34       1898.02        33.98 o                         
  -8  -6   3        154.66        142.82        14.16 o                         
  -7  -6   3       2111.57       2131.29        38.31 o                         
  -6  -6   3       3684.80       3802.70        48.51 o                         
  -5  -6   3       3896.74       3773.44        46.87 o                         
  -4  -6   3        200.01        245.66        11.51 o                         
  -3  -6   3        306.29        255.91         8.82 o                         
  -2  -6   3       6305.46       6191.32        67.49 o                         
  -1  -6   3        290.32        314.16        12.04 o                         
   0  -6   3       4249.91       4378.03        51.68 o                         
   1  -6   3        141.34         73.87         6.28 o                         
   2  -6   3       1023.88        906.48        21.34 o                         
   3  -6   3        192.80        249.41         8.97 o                         
   4  -6   3        824.29        818.29        18.85 o                         
   5  -6   3      10440.32      10588.58       155.51 o                         
   6  -6   3         11.46          9.92         4.30 o                         
   7  -6   3       1669.27       1553.09        32.58 o                         
   8  -6   3         18.05         28.13         4.97 o                         
   9  -6   3        589.56        547.23        30.01 o                         
  10  -6   3         71.45         53.93        11.85 o                         
  11  -6   3        819.46        830.08        50.93 o                         
 -12  -5   3         99.29        113.06        20.01 o                         
 -11  -5   3        584.89        585.35        53.62 o                         
 -10  -5   3       2120.78       2257.15        54.35 o                         
  -9  -5   3         92.52         75.55         7.07 o                         
  -8  -5   3         72.82         67.83         6.01 o                         
  -7  -5   3       1561.30       1610.90        28.45 o                         
  -6  -5   3       6807.82       7060.45        86.17 o                         
  -5  -5   3       2922.14       3076.26        41.56 o                         
  -4  -5   3        514.40        445.87        14.25 o                         
  -3  -5   3       7068.34       6644.68       110.89 o                         
  -2  -5   3       1734.89       1994.68        30.84 o                         
  -1  -5   3       2458.88       2685.35        35.52 o                         
   0  -5   3       1066.63       1013.47        17.73 o                         
   1  -5   3       2068.85       1808.25        26.53 o                         
   2  -5   3       6321.11       6679.67        66.09 o                         
   3  -5   3        294.56        435.58        12.66 o                         
   4  -5   3      12943.28      12694.30       135.62 o                         
   5  -5   3         14.55         17.71         3.83 o                         
   6  -5   3        771.36        817.21        17.36 o                         
   7  -5   3        439.41        427.56        13.61 o                         
   8  -5   3       5645.02       5452.06        90.87 o                         
   9  -5   3        264.04        291.42        15.33 o                         
  10  -5   3        230.69        263.64        15.10 o                         
  11  -5   3       3737.47       3535.52       111.06 o                         
 -12  -4   3        680.84        678.31        40.53 o                         
 -11  -4   3       1647.39       1694.99        56.53 o                         
 -10  -4   3        188.98        220.97        16.24 o                         
  -9  -4   3        369.40        370.85        17.69 o                         
  -8  -4   3          4.59          8.44         3.51 o                         
  -7  -4   3       3520.38       3329.98        50.39 o                         
  -6  -4   3       2800.83       2912.80        39.88 o                         
  -5  -4   3        304.58        310.64        11.22 o                         
  -4  -4   3       4223.00       4191.03        50.45 o                         
  -3  -4   3       2908.77       3029.94        37.20 o                         
  -2  -4   3        120.92         59.53         3.69 o                         
  -1  -4   3        683.19        778.39        14.77 o                         
   0  -4   3      13064.59      12734.79       115.62 o                         
   1  -4   3       3243.05       3546.44        37.64 o                         
   2  -4   3        935.78       1107.38        15.41 o                         
   3  -4   3       3039.85       2846.47        51.13 o                         
   4  -4   3       3641.23       3610.19        48.43 o                         
   5  -4   3          8.85         34.14         4.13 o                         
   6  -4   3         79.62         90.61         7.99 o                         
   7  -4   3       7408.81       7307.78       106.72 o                         
   8  -4   3        941.01        960.25        24.63 o                         
   9  -4   3        387.72        364.70        16.47 o                         
  10  -4   3        650.01        638.94        35.28 o                         
  11  -4   3        518.55        560.71        40.53 o                         
 -12  -3   3        458.84        446.14        33.28 o                         
 -11  -3   3        335.98        354.25        28.56 o                         
 -10  -3   3       3437.73       3428.24        73.44 o                         
  -9  -3   3        121.16        132.80        12.92 o                         
  -8  -3   3        820.33        799.44        20.71 o                         
  -7  -3   3       1833.90       1679.81        33.11 o                         
  -6  -3   3       2190.36       2227.93        29.09 o                         
  -5  -3   3       4345.63       4318.22        50.40 o                         
  -4  -3   3       1817.69       1744.10        27.03 o                         
  -3  -3   3       3055.34       2768.98        38.28 o                         
  -2  -3   3        198.89        221.45         6.57 o                         
  -1  -3   3       7317.84       6944.18        65.54 o                         
   0  -3   3      19123.27      20595.81       189.27 o                         
   1  -3   3       6130.45       6254.38        57.10 o                         
   2  -3   3        423.97        433.50        10.25 o                         
   3  -3   3       4804.95       4905.43        55.08 o                         
   4  -3   3       2665.85       2609.94        33.61 o                         
   5  -3   3         19.75         16.56         3.57 o                         
   6  -3   3      10768.47      10676.41       117.79 o                         
   7  -3   3        298.18        315.11        11.70 o                         
   8  -3   3       5560.88       5418.80        61.23 o                         
   9  -3   3         26.61         39.68         7.20 o                         
  10  -3   3        384.30        366.10        26.32 o                         
  11  -3   3       1930.65       1851.43        88.22 o                         
  12  -3   3         39.22         25.73        22.53 o                         
 -12  -2   3        909.94       1009.58        48.54 o                         
 -11  -2   3       2239.88       2281.15        72.99 o                         
 -10  -2   3         87.09         97.75        16.16 o                         
  -9  -2   3          8.74          9.24         8.04 o                         
  -8  -2   3         66.27         69.43         7.17 o                         
  -7  -2   3       3630.12       3621.44        49.24 o                         
  -6  -2   3         98.98        125.70         8.37 o                         
  -5  -2   3       6318.15       6565.51        89.86 o                         
  -4  -2   3       6180.63       5892.47        73.34 o                         
  -3  -2   3        424.60        401.52         8.82 o                         
  -2  -2   3         82.27         36.05         3.25 o                         
  -1  -2   3       7673.12       8538.97        78.22 o                         
   0  -2   3       7176.82       6981.86        87.08 o                         
   1  -2   3        138.36        168.75         4.79 o                         
   2  -2   3      15124.50      16241.22       185.89 o                         
   3  -2   3      13431.20      13682.66       162.49 o                         
   4  -2   3         41.28         48.75         3.37 o                         
   5  -2   3       2724.04       2689.53        45.08 o                         
   6  -2   3        294.11        283.43        11.59 o                         
   7  -2   3       5889.31       5736.62        66.49 o                         
   8  -2   3        681.23        698.05        17.19 o                         
   9  -2   3        246.09        299.86        17.16 o                         
  10  -2   3       2356.72       2403.88        90.89 o                         
  11  -2   3        210.45        193.23        17.48 o                         
  12  -2   3        857.28        741.43        35.42 o                         
 -12  -1   3        794.09        788.06        33.94 o                         
 -11  -1   3         51.16         58.84        19.55 o                         
 -10  -1   3         40.02         48.19         8.14 o                         
  -9  -1   3         96.27        120.79        13.60 o                         
  -8  -1   3       4786.85       4660.77        64.60 o                         
  -7  -1   3         49.27         42.98         4.72 o                         
  -6  -1   3       1899.53       1942.40        32.40 o                         
  -5  -1   3       6501.69       6370.29        81.42 o                         
  -4  -1   3        858.25        701.09        16.96 o                         
  -3  -1   3       3183.38       3426.95        55.27 o                         
  -2  -1   3       2237.40       2568.05        49.00 o                         
  -1  -1   3      41059.34      40198.57       483.96 o                         
   0  -1   3         14.72         16.06         2.28 o                         
   1  -1   3       8094.26       8943.15        96.22 o                         
   2  -1   3      12244.02      12232.93       141.72 o                         
   3  -1   3       8746.35       8957.58       133.46 o                         
   4  -1   3          6.44         14.99         2.50 o                         
   5  -1   3          1.30          4.62         2.56 o                         
   6  -1   3      12382.45      12159.31       108.90 o                         
   7  -1   3        577.05        664.69        16.22 o                         
   8  -1   3        452.66        422.29        13.28 o                         
   9  -1   3       2280.63       2355.00        66.41 o                         
  10  -1   3       4590.21       4606.16       121.78 o                         
  11  -1   3         52.46         58.22        12.11 o                         
  12  -1   3        201.28        202.16        17.77 o                         
 -12   0   3        263.27        254.56        25.54 o                         
 -11   0   3        922.39       1041.01        38.05 o                         
 -10   0   3          0.22          1.61         8.45 o                         
  -9   0   3       4808.96       4870.81       104.88 o                         
  -8   0   3        382.41        385.67        13.11 o                         
  -7   0   3         69.48         46.89         5.25 o                         
  -6   0   3        573.38        543.38        15.80 o                         
  -5   0   3       2493.37       2361.35        36.44 o                         
  -4   0   3       6621.07       6799.90        82.51 o                         
  -3   0   3          2.69          3.71         1.91 o                         
  -2   0   3      26775.99      26516.22       429.99 o                         
  -1   0   3       3061.23       3467.91        53.78 o                         
   0   0   3       5203.11       5006.86        83.39 o                         
   1   0   3      18480.82      19501.77       302.85 o                         
   2   0   3      29466.14      30499.92       412.46 o                         
   3   0   3      10179.60      10383.89       103.24 o                         
   4   0   3        695.91        777.23        17.01 o                         
   5   0   3       4313.14       4183.24        48.14 o                         
   6   0   3        156.18        162.39         7.98 o                         
   7   0   3       1156.20       1161.70        23.15 o                         
   8   0   3        247.36        270.55        12.62 o                         
   9   0   3       5279.67       5357.80       114.44 o                         
  10   0   3       1600.76       1452.81        41.78 o                         
  11   0   3         20.52         31.74        10.19 o                         
  12   0   3        910.09        917.49        37.33 o                         
 -12   1   3        388.25        414.78        27.86 o                         
 -11   1   3         17.64          9.95        10.73 o                         
 -10   1   3       4725.87       4383.62       138.26 o                         
  -9   1   3        451.30        400.60        20.25 o                         
  -8   1   3       1506.44       1434.88        27.06 o                         
  -7   1   3        208.60        228.11         9.85 o                         
  -6   1   3       2557.06       2312.73        35.75 o                         
  -5   1   3       5734.90       5916.59        89.76 o                         
  -4   1   3       3312.25       3363.52        48.91 o                         
  -3   1   3       9087.54       9219.30       112.55 o                         
  -2   1   3       2596.63       2529.83        30.96 o                         
  -1   1   3      10616.57      10657.02       117.17 o                         
   0   1   3         62.29         21.29         2.31 o                         
   1   1   3      15492.39      15833.80       215.90 o                         
   2   1   3       7056.76       7178.47        77.00 o                         
   3   1   3          9.16          4.01         1.41 o                         
   4   1   3        781.39        595.41        11.91 o                         
   5   1   3       2893.61       2759.15        41.70 o                         
   6   1   3       3842.59       3893.52        53.40 o                         
   7   1   3        257.18        294.71        13.47 o                         
   8   1   3       9126.98       9294.04       131.48 o                         
   9   1   3        131.07        108.05        12.56 o                         
  10   1   3        247.43        251.32        17.30 o                         
  11   1   3        328.12        306.62        19.79 o                         
  12   1   3         10.89         16.00        10.35 o                         
 -12   2   3        885.20        811.41        38.67 o                         
 -11   2   3        260.95        235.11        21.33 o                         
 -10   2   3        278.28        269.29        17.91 o                         
  -9   2   3       3927.96       3916.31        66.69 o                         
  -8   2   3        213.34        255.74        11.93 o                         
  -7   2   3         32.29         29.80         5.14 o                         
  -6   2   3       2522.73       2440.71        36.39 o                         
  -5   2   3       2114.27       2059.71        35.88 o                         
  -4   2   3       2925.31       3244.43        46.59 o                         
  -3   2   3       2101.93       2002.64        35.96 o                         
  -2   2   3      48614.70      49136.18       538.70 o                         
  -1   2   3       1698.53       1955.63        33.78 o                         
   0   2   3         74.32         68.98         6.27 o                         
   1   2   3      12630.51      13103.95       183.08 o                         
   2   2   3       2768.66       2458.98        30.99 o                         
   3   2   3       7166.68       7957.11        74.51 o                         
   4   2   3       2947.14       2920.35        35.65 o                         
   5   2   3      13981.00      14132.52       138.06 o                         
   6   2   3       1909.63       2117.43        45.52 o                         
   7   2   3       4948.29       4962.71        63.16 o                         
   8   2   3        154.13        171.37        12.72 o                         
   9   2   3       3297.93       3297.84        53.75 o                         
  10   2   3        441.26        431.00        22.11 o                         
  11   2   3        169.02        202.26        16.05 o                         
  12   2   3       1628.64       1664.77        49.45 o                         
 -11   3   3        130.94        143.87        17.86 o                         
 -10   3   3       2665.29       2735.53        59.38 o                         
  -9   3   3        224.32        249.63        15.45 o                         
  -8   3   3         83.11         74.74         9.36 o                         
  -7   3   3          0.84          3.84         4.96 o                         
  -6   3   3       5360.95       5173.87        65.75 o                         
  -5   3   3         16.70         66.42         7.48 o                         
  -4   3   3        801.15        833.77        20.21 o                         
  -3   3   3      38938.55      41483.09       460.66 o                         
  -2   3   3        751.67        831.95        20.41 o                         
  -1   3   3        609.14        728.01        13.72 o                         
   0   3   3        992.31       1109.20        18.04 o                         
   1   3   3       1569.08       1167.54        18.46 o                         
   2   3   3        792.97        755.22        15.06 o                         
   3   3   3      12590.88      12811.95       122.39 o                         
   4   3   3      16620.77      17038.14       161.83 o                         
   5   3   3       2782.37       3060.24        38.20 o                         
   6   3   3       2992.85       3075.58        40.29 o                         
   7   3   3        165.08        146.58         9.32 o                         
   8   3   3       3447.91       3365.05        58.33 o                         
   9   3   3       1849.05       1851.06        35.85 o                         
  10   3   3       1907.69       1924.02        45.54 o                         
  11   3   3       1240.05       1338.65        36.86 o                         
  12   3   3        797.64        740.44        32.87 o                         
 -11   4   3        554.82        552.24        29.34 o                         
 -10   4   3         34.82         30.70         9.14 o                         
  -9   4   3        845.44        860.06        40.02 o                         
  -8   4   3         51.32         58.34        11.61 o                         
  -7   4   3       6489.18       6241.41        82.93 o                         
  -6   4   3        704.86        680.57        22.86 o                         
  -5   4   3        188.65        241.48        11.22 o                         
  -4   4   3       3348.14       3508.42        61.44 o                         
  -3   4   3       6286.15       6673.10       101.56 o                         
  -2   4   3       4120.88       4460.42        57.05 o                         
  -1   4   3       1494.68       1802.12        31.77 o                         
   0   4   3        142.50         22.49         2.79 o                         
   1   4   3       3589.44       3535.51        49.63 o                         
   2   4   3       1692.23       1972.28        32.40 o                         
   3   4   3      15068.92      15722.67       183.22 o                         
   4   4   3      11135.69      12034.84       126.47 o                         
   5   4   3       1559.25       1492.73        35.64 o                         
   6   4   3       1009.59       1092.04        24.02 o                         
   7   4   3       7411.31       7308.30        81.20 o                         
   8   4   3        966.21       1037.40        28.50 o                         
   9   4   3        419.77        400.06        16.56 o                         
  10   4   3        847.33        848.78        28.05 o                         
  11   4   3       1191.20       1170.70        34.44 o                         
  12   4   3        871.71        920.82        39.45 o                         
 -11   5   3          8.80         20.62        12.68 o                         
 -10   5   3       1047.14       1034.14        38.07 o                         
  -9   5   3        208.39        171.87        52.88 o                         
  -8   5   3       6534.17       6182.69       175.74 o                         
  -7   5   3          6.15         19.97         7.19 o                         
  -6   5   3       6627.63       6849.17        93.14 o                         
  -5   5   3       2578.23       2577.86        46.83 o                         
  -4   5   3       5729.05       5801.48        83.77 o                         
  -3   5   3      10592.88      10670.55       134.50 o                         
  -2   5   3        242.97        287.91        11.38 o                         
  -1   5   3       1502.61       1180.74        26.11 o                         
   0   5   3         76.22         96.33         5.99 o                         
   1   5   3       3953.18       4093.01        58.31 o                         
   2   5   3       6336.09       7108.47        91.75 o                         
   3   5   3      32047.40      33351.51       374.33 o                         
   4   5   3      12850.26      12993.11        73.35 o                         
   5   5   3         38.62         30.08         6.56 o                         
   6   5   3       3631.82       3601.96        52.56 o                         
   7   5   3         78.74         97.79         6.96 o                         
   8   5   3       1808.35       1846.55        29.84 o                         
   9   5   3        305.39        309.30        14.77 o                         
  10   5   3       4697.11       4685.50        77.52 o                         
  11   5   3       1316.42       1428.00        38.79 o                         
  12   5   3        451.93        454.26        24.23 o                         
 -11   6   3       1106.26       1083.30        46.23 o                         
 -10   6   3        124.40        170.10        43.15 o                         
  -9   6   3        465.01        470.00        30.81 o                         
  -8   6   3          8.11         13.65        10.50 o                         
  -7   6   3       6562.37       6527.88        83.81 o                         
  -6   6   3         38.31         26.78         6.22 o                         
  -5   6   3       1464.03       1495.40        31.19 o                         
  -4   6   3       1334.20       1159.25        30.41 o                         
  -3   6   3        227.89        281.75        14.42 o                         
  -2   6   3        254.70        232.41        10.23 o                         
  -1   6   3        204.98        195.38        10.92 o                         
   0   6   3      13324.88      13497.40       174.78 o                         
   1   6   3        582.79        755.96        22.74 o                         
   2   6   3        494.63        433.70        15.02 o                         
   3   6   3      11387.38      11696.33       177.09 o                         
   4   6   3        641.71        741.72        29.07 o                         
   5   6   3         54.00         65.50         7.24 o                         
   6   6   3        581.00        552.44        18.35 o                         
   7   6   3       6149.44       6158.69        72.34 o                         
   8   6   3        213.60        202.44         9.46 o                         
   9   6   3       1487.36       1480.08        27.98 o                         
  10   6   3       2777.52       2699.32        59.32 o                         
  11   6   3       1076.62       1136.74        34.58 o                         
  12   6   3        312.30        279.06        20.21 o                         
 -10   7   3        161.28        114.34        41.32 o                         
  -9   7   3          9.20          6.82        12.35 o                         
  -8   7   3       6195.72       6133.93       127.92 o                         
  -7   7   3          3.76          4.06        10.57 o                         
  -6   7   3        819.04        769.67        26.30 o                         
  -5   7   3        290.55        326.10        13.76 o                         
  -4   7   3        843.81        802.53        21.39 o                         
  -3   7   3         86.29        102.99        11.47 o                         
  -2   7   3         17.00         12.95         5.44 o                         
  -1   7   3      19368.20      20241.38       259.48 o                         
   0   7   3       1169.60       1291.16        43.79 o                         
   1   7   3       1791.30       1724.52        32.33 o                         
   2   7   3       8152.58       8455.28       121.55 o                         
   3   7   3       9521.06       9334.00       174.73 o                         
   4   7   3       2641.16       2877.52        56.65 o                         
   5   7   3        263.54        320.12        11.04 o                         
   6   7   3       3572.80       3490.05        47.75 o                         
   7   7   3         98.29        113.34         7.81 o                         
   8   7   3          0.13          5.53         4.78 o                         
   9   7   3       2773.97       2685.92        44.31 o                         
  10   7   3       4157.90       4325.78        74.03 o                         
  11   7   3         67.18        101.12        12.45 o                         
  12   7   3        448.90        459.41        25.18 o                         
 -10   8   3         37.93          2.40        16.01 o                         
  -9   8   3       2368.95       2310.59        84.92 o                         
  -8   8   3          1.64          1.52        11.58 o                         
  -7   8   3        614.69        614.54        34.33 o                         
  -6   8   3         41.66         36.82         7.43 o                         
  -5   8   3       1135.67       1121.93        26.37 o                         
  -4   8   3        952.51       1015.02        25.23 o                         
  -3   8   3         13.79         19.03         5.11 o                         
  -2   8   3      12667.33      13331.15       167.15 o                         
  -1   8   3        539.62        632.87        18.82 o                         
   0   8   3       1840.44       1929.30        59.71 o                         
   1   8   3        357.53        396.21        14.49 o                         
   2   8   3       2122.93       1864.20        41.44 o                         
   3   8   3       4066.11       3945.20        60.13 o                         
   4   8   3        493.90        446.76        16.95 o                         
   5   8   3       3543.92       3399.39        52.79 o                         
   6   8   3        639.49        586.42        16.45 o                         
   7   8   3        563.64        548.78        16.71 o                         
   8   8   3       2429.58       2464.82        38.19 o                         
   9   8   3       7235.00       7248.80        93.80 o                         
  10   8   3        911.06        900.07        33.14 o                         
  11   8   3        310.81        311.64        20.77 o                         
  12   8   3        318.25        380.82        23.22 o                         
  -9   9   3        133.64        158.96        25.09 o                         
  -8   9   3        564.99        616.42        42.71 o                         
  -7   9   3        462.06        450.83        46.85 o                         
  -6   9   3       5117.12       4988.37        97.10 o                         
  -5   9   3       2026.61       1941.86        37.42 o                         
  -4   9   3       1262.79       1353.58        26.73 o                         
  -3   9   3       5104.95       5338.86        70.76 o                         
  -2   9   3       3114.61       3101.51        47.40 o                         
  -1   9   3       7438.79       7501.22       116.00 o                         
   0   9   3         38.49         36.27         6.47 o                         
   1   9   3       4266.14       3987.40        60.93 o                         
   2   9   3       1253.56       1194.76        22.80 o                         
   3   9   3        370.22        390.57        13.19 o                         
   4   9   3       1082.34       1037.73        24.52 o                         
   5   9   3         41.55         40.32         6.03 o                         
   6   9   3       4942.29       4959.68        75.59 o                         
   7   9   3         46.50         60.77         7.21 o                         
   8   9   3       6125.59       6150.87        73.73 o                         
   9   9   3        815.31        841.29        28.51 o                         
  10   9   3         20.50         29.89         9.79 o                         
  11   9   3         79.82         89.61        12.61 o                         
  12   9   3        446.57        417.04        23.85 o                         
  -9  10   3        647.58        654.88        46.95 o                         
  -8  10   3         27.24         30.73        18.03 o                         
  -7  10   3        374.09        452.82        41.57 o                         
  -6  10   3       2018.30       2052.39        61.90 o                         
  -5  10   3       3463.76       3565.41        57.24 o                         
  -4  10   3          0.91          4.63         5.55 o                         
  -3  10   3        196.12        204.23        10.25 o                         
  -2  10   3       9433.09       9390.14        94.94 o                         
  -1  10   3         57.48         80.28         8.39 o                         
   0  10   3       1033.66       1074.32        22.62 o                         
   1  10   3        462.75        443.05        16.76 o                         
   2  10   3       2479.84       2353.28        37.42 o                         
   3  10   3         49.50         58.23         6.40 o                         
   4  10   3        389.81        349.09        12.90 o                         
   5  10   3       8068.87       8347.59       100.12 o                         
   6  10   3         22.35         18.82         6.41 o                         
   7  10   3       1734.89       1829.63        35.77 o                         
   8  10   3         74.24         83.23         8.94 o                         
   9  10   3       1335.99       1371.40        38.72 o                         
  10  10   3         34.89         31.66         9.99 o                         
  11  10   3        932.28        937.94        33.71 o                         
  -8  11   3        184.76        233.41        29.72 o                         
  -7  11   3        353.90        281.94        30.15 o                         
  -6  11   3       4291.98       4165.91       118.59 o                         
  -5  11   3        200.37        196.06        14.64 o                         
  -4  11   3        219.77        224.26        11.82 o                         
  -3  11   3       1237.41       1288.81        31.22 o                         
  -2  11   3        369.04        385.41        13.48 o                         
  -1  11   3        643.20        631.03        23.69 o                         
   0  11   3          9.25         10.55         5.10 o                         
   1  11   3       5723.71       5546.00        80.58 o                         
   2  11   3       1278.94       1260.64        31.03 o                         
   3  11   3        184.22        139.09         8.01 o                         
   4  11   3       6996.03       7052.86        83.50 o                         
   5  11   3        944.13        904.22        25.13 o                         
   6  11   3        106.67        126.01        13.23 o                         
   7  11   3       1549.22       1462.33        35.90 o                         
   8  11   3       2656.26       2563.91        50.86 o                         
   9  11   3        291.95        272.23        17.90 o                         
  10  11   3        318.75        311.39        25.91 o                         
  11  11   3       1867.03       1778.94        48.23 o                         
  -8  12   3        136.03        120.90        23.75 o                         
  -7  12   3       2253.78       2251.42        86.35 o                         
  -6  12   3        728.29        739.57        46.65 o                         
  -5  12   3        333.36        354.29        23.80 o                         
  -4  12   3        789.81        813.18        26.39 o                         
  -3  12   3       2002.20       1960.86        36.86 o                         
  -2  12   3        155.44        151.58        11.82 o                         
  -1  12   3         49.08         58.06         8.85 o                         
   0  12   3       4905.77       5010.65        79.22 o                         
   1  12   3         53.34         78.18         8.33 o                         
   2  12   3        469.15        583.78        20.72 o                         
   3  12   3       3396.41       3415.64        50.66 o                         
   4  12   3       2893.51       3012.73        47.64 o                         
   5  12   3         48.69         64.76        10.02 o                         
   6  12   3        753.63        716.78        32.42 o                         
   7  12   3       4103.71       4003.59        72.39 o                         
   8  12   3          1.51         11.27         7.53 o                         
   9  12   3        378.94        401.28        20.53 o                         
  10  12   3       1149.72       1122.34        35.24 o                         
  -7  13   3        335.71        406.08        43.01 o                         
  -6  13   3        317.16        351.36        29.41 o                         
  -5  13   3         69.96         69.20        15.90 o                         
  -4  13   3       3572.99       3501.81        89.49 o                         
  -3  13   3        764.83        802.16        31.85 o                         
  -2  13   3         84.49        100.33        14.58 o                         
  -1  13   3       2463.03       2489.28        50.48 o                         
   0  13   3       1069.09       1047.88        37.18 o                         
   1  13   3       4768.07       4734.63        78.14 o                         
   2  13   3         32.01         36.04        12.93 o                         
   3  13   3       3892.51       3792.18        62.65 o                         
   4  13   3        783.82        737.87        29.14 o                         
   5  13   3        118.80        140.90        14.00 o                         
   6  13   3       2480.99       2327.12        72.03 o                         
   7  13   3          0.17          1.31        12.86 o                         
   8  13   3       1971.73       1914.33        47.60 o                         
   9  13   3          0.50          7.72         8.74 o                         
  10  13   3       1650.38       1702.34        47.68 o                         
  -6  14   3         17.96         35.51        14.54 o                         
  -5  14   3       1782.80       1804.72        64.94 o                         
  -4  14   3       1139.31       1144.99        49.41 o                         
  -3  14   3        496.88        521.52        38.58 o                         
  -2  14   3        576.59        573.75        34.51 o                         
  -1  14   3        519.26        538.66        29.94 o                         
   0  14   3       7793.20       7829.93       178.78 o                         
   1  14   3        341.55        333.03        25.43 o                         
   2  14   3       3574.72       3538.55        85.79 o                         
   3  14   3        569.90        523.56        29.88 o                         
   4  14   3        278.16        278.78        19.23 o                         
   5  14   3       1077.45       1106.27        32.21 o                         
   6  14   3         67.59         63.02        12.09 o                         
   7  14   3       2866.64       2751.42        69.88 o                         
   8  14   3        122.34        114.28        14.59 o                         
   9  14   3        252.21        231.26        20.93 o                         
  -5  15   3        104.15        120.33        37.55 o                         
  -4  15   3       1374.62       1413.66        56.63 o                         
  -3  15   3        431.35        418.43        29.75 o                         
  -2  15   3         19.08          5.43        11.93 o                         
  -1  15   3       3519.11       3562.13        89.29 o                         
   0  15   3          0.43         11.41        10.22 o                         
   1  15   3        369.56        379.62        31.49 o                         
   2  15   3         22.38         30.89        11.98 o                         
   3  15   3       2282.59       2154.41        69.72 o                         
   4  15   3        295.78        300.15        20.98 o                         
   5  15   3        350.95        364.47        18.76 o                         
   6  15   3       3939.54       3951.28        76.44 o                         
   7  15   3         26.86         15.76        16.62 o                         
   8  15   3         86.30        126.62        20.56 o                         
  -4  16   3       1262.28       1226.55        53.30 o                         
  -3  16   3        184.85        170.87        25.94 o                         
  -2  16   3       2655.47       2643.05        78.36 o                         
  -1  16   3        497.50        572.01        36.84 o                         
   0  16   3         84.14        101.18        15.94 o                         
   1  16   3         48.60         41.76        25.11 o                         
   2  16   3       4349.52       4346.28       101.88 o                         
   3  16   3        798.89        803.74        40.83 o                         
   4  16   3          8.59         23.54        10.76 o                         
   5  16   3       2099.60       2175.67        61.56 o                         
   6  16   3         28.61         27.42         9.92 o                         
   7  16   3        908.16        938.06        74.85 o                         
  -2  17   3        889.34        804.35        40.82 o                         
  -1  17   3        714.20        748.40        38.37 o                         
   0  17   3          0.56          8.22        11.95 o                         
   1  17   3       2181.22       2199.14       113.71 o                         
   2  17   3        257.65        312.80        27.48 o                         
   3  17   3        614.41        569.57        35.59 o                         
   4  17   3         35.10         15.77        17.52 o                         
   5  17   3        145.47        154.04        19.87 o                         
   6  17   3        590.56        603.11        30.33 o                         
   1  18   3        362.54        366.20        39.99 o                         
   2  18   3       1649.15       1731.98        65.68 o                         
   3  18   3         76.98         64.98        18.04 o                         
  -3 -16   4         77.76         43.05        12.68 o                         
  -2 -16   4       1349.63       1317.46        46.96 o                         
  -1 -16   4         52.27         71.38        15.70 o                         
   0 -16   4       1240.36       1179.50        90.72 o                         
   1 -16   4          0.88         -9.94        21.92 o                         
  -6 -15   4        126.91        161.55        18.68 o                         
  -5 -15   4        135.47        139.51        24.59 o                         
  -4 -15   4         54.55         71.39        13.93 o                         
  -3 -15   4       2164.23       2152.76        60.66 o                         
  -2 -15   4         54.95         40.57        14.22 o                         
  -1 -15   4       3288.51       3242.95        70.07 o                         
   0 -15   4        283.52        340.88        46.20 o                         
   1 -15   4        337.42        328.62        33.84 o                         
   2 -15   4        450.37        456.23        65.85 o                         
   3 -15   4        152.37        142.66        28.50 o                         
  -7 -14   4        843.45        876.73        39.41 o                         
  -6 -14   4        338.98        306.29        23.49 o                         
  -5 -14   4        136.32        149.32        14.93 o                         
  -4 -14   4       2255.01       2293.00        58.79 o                         
  -3 -14   4          3.68         -0.41         9.08 o                         
  -2 -14   4       1142.23       1145.31        35.16 o                         
  -1 -14   4         15.92         11.88         9.92 o                         
   0 -14   4       1137.07       1231.25        36.79 o                         
   1 -14   4         19.59         20.88         8.92 o                         
   2 -14   4        113.43        136.77        13.30 o                         
   3 -14   4       3592.64       3673.09       130.98 o                         
   4 -14   4         72.59         69.80        21.67 o                         
  -8 -13   4       1881.61       1881.45        64.43 o                         
  -7 -13   4        487.29        482.88        31.24 o                         
  -6 -13   4          5.15         10.33         9.83 o                         
  -5 -13   4       3710.19       3826.37        97.77 o                         
  -4 -13   4       1591.26       1545.66        44.55 o                         
  -3 -13   4        452.55        422.70        23.09 o                         
  -2 -13   4         38.72         39.74         9.13 o                         
  -1 -13   4       3958.41       4233.18        85.11 o                         
   0 -13   4        227.68        247.61        16.78 o                         
   1 -13   4         99.01         93.56        10.20 o                         
   2 -13   4       1735.56       1758.57        42.02 o                         
   3 -13   4         48.33         55.94         9.30 o                         
   4 -13   4        428.46        420.42        19.76 o                         
   5 -13   4          0.06         15.65        18.68 o                         
   6 -13   4       2323.84       2130.47       109.68 o                         
  -9 -12   4        669.17        732.20        36.58 o                         
  -8 -12   4        440.05        375.76        31.57 o                         
  -7 -12   4         61.98         54.30        11.56 o                         
  -6 -12   4        520.98        534.63        24.49 o                         
  -5 -12   4       1581.21       1630.35        37.50 o                         
  -4 -12   4        300.37        277.59        14.94 o                         
  -3 -12   4          0.01          7.37         6.79 o                         
  -2 -12   4       3940.38       3945.38        52.34 o                         
  -1 -12   4       1293.47       1299.08        30.21 o                         
   0 -12   4       1217.76       1208.49        28.24 o                         
   1 -12   4         16.96         32.43         6.27 o                         
   2 -12   4        306.54        334.26        16.64 o                         
   3 -12   4        752.37        750.12        24.63 o                         
   4 -12   4         11.50         13.56         7.99 o                         
   5 -12   4       3017.74       2961.07        55.27 o                         
   6 -12   4         28.73         57.83        18.36 o                         
   7 -12   4         17.81         22.11        19.48 o                         
  -9 -11   4        674.08        591.52        66.45 o                         
  -8 -11   4        955.00        911.25        34.73 o                         
  -7 -11   4        750.10        699.99        29.20 o                         
  -6 -11   4       4955.71       4969.19        67.69 o                         
  -5 -11   4       2488.55       2541.49        45.06 o                         
  -4 -11   4        148.74        147.53        10.35 o                         
  -3 -11   4       2046.02       1974.59        36.86 o                         
  -2 -11   4        144.26        136.40         9.52 o                         
  -1 -11   4        664.68        710.94        23.65 o                         
   0 -11   4          0.85          1.87         5.60 o                         
   1 -11   4       2009.74       1998.63        37.68 o                         
   2 -11   4       1701.04       1662.18        44.73 o                         
   3 -11   4        560.02        583.86        17.91 o                         
   4 -11   4       3369.78       3525.75        54.47 o                         
   5 -11   4          6.21         10.67         7.03 o                         
   6 -11   4       1618.14       1657.45        46.99 o                         
   7 -11   4         51.09         60.19        19.43 o                         
 -10 -10   4         14.28         11.66        19.06 o                         
  -9 -10   4       2189.53       2045.08        87.81 o                         
  -8 -10   4        100.49        116.66        12.40 o                         
  -7 -10   4       2391.40       2378.99        50.57 o                         
  -6 -10   4       2642.67       2668.48        44.18 o                         
  -5 -10   4       1107.92       1077.69        24.13 o                         
  -4 -10   4        159.19        170.58         9.70 o                         
  -3 -10   4         47.91         40.64         5.92 o                         
  -2 -10   4       4508.72       4442.41        56.60 o                         
  -1 -10   4        531.29        540.55        16.87 o                         
   0 -10   4        788.56        848.23        20.44 o                         
   1 -10   4       3422.23       3397.16        59.54 o                         
   2 -10   4       2000.09       2042.47        35.75 o                         
   3 -10   4        521.36        559.13        17.59 o                         
   4 -10   4        231.87        234.81        12.73 o                         
   5 -10   4       3708.30       3711.11        66.70 o                         
   6 -10   4        467.59        448.40        17.69 o                         
   7 -10   4          3.33          3.44        11.72 o                         
   8 -10   4        607.86        662.52        61.86 o                         
 -10  -9   4       3307.93       3394.82       127.06 o                         
  -9  -9   4        225.92        184.36        15.01 o                         
  -8  -9   4        142.83        128.30        11.36 o                         
  -7  -9   4       3193.46       3135.21        53.17 o                         
  -6  -9   4       2167.88       2184.30        44.30 o                         
  -5  -9   4       2107.37       2088.80        33.00 o                         
  -4  -9   4        105.11        109.29         6.52 o                         
  -3  -9   4       3432.11       3309.03        42.60 o                         
  -2  -9   4       1011.65       1035.94        23.42 o                         
  -1  -9   4       1088.06       1062.88        33.08 o                         
   0  -9   4       1469.19       1495.92        27.71 o                         
   1  -9   4       6859.40       7165.25        82.13 o                         
   2  -9   4        370.05        349.48        14.16 o                         
   3  -9   4        385.78        414.52        20.02 o                         
   4  -9   4       3275.69       3326.88        62.77 o                         
   5  -9   4       1278.68       1211.56        28.86 o                         
   6  -9   4        218.57        218.74        13.15 o                         
   7  -9   4        471.12        495.76        19.83 o                         
   8  -9   4       1654.11       1590.96        71.08 o                         
   9  -9   4          3.90         16.62        16.55 o                         
 -11  -8   4       2796.37       2830.84       105.29 o                         
 -10  -8   4        138.76        119.10        19.49 o                         
  -9  -8   4       1162.26       1164.38        35.74 o                         
  -8  -8   4        840.73        782.09        25.25 o                         
  -7  -8   4       2789.90       2881.78        48.83 o                         
  -6  -8   4       1988.23       2018.69        36.43 o                         
  -5  -8   4        106.02        130.69         8.65 o                         
  -4  -8   4       1805.88       1746.02        27.72 o                         
  -3  -8   4       1108.43       1088.27        21.50 o                         
  -2  -8   4       2271.05       2252.40        35.01 o                         
  -1  -8   4       3519.89       3556.68        67.17 o                         
   0  -8   4      13600.55      13874.16       128.25 o                         
   1  -8   4       1811.61       1849.16        26.83 o                         
   2  -8   4        171.35        190.84         7.45 o                         
   3  -8   4        402.96        327.14        12.05 o                         
   4  -8   4         66.39         77.11         7.12 o                         
   5  -8   4        207.47        215.01        10.33 o                         
   6  -8   4         19.94         32.98         5.77 o                         
   7  -8   4       3365.29       3220.95        57.87 o                         
   8  -8   4        324.02        288.95        18.26 o                         
   9  -8   4          1.93         11.23        15.66 o                         
 -11  -7   4        323.45        277.00        24.61 o                         
 -10  -7   4       2406.71       2402.06        68.26 o                         
  -9  -7   4         25.95         40.92        16.45 o                         
  -8  -7   4       1457.10       1475.94        34.44 o                         
  -7  -7   4       3357.40       3326.61        49.57 o                         
  -6  -7   4         27.14         29.36         5.64 o                         
  -5  -7   4        794.95        838.18        22.21 o                         
  -4  -7   4       2059.54       1995.17        37.87 o                         
  -3  -7   4       6173.83       6112.73        56.70 o                         
  -2  -7   4        124.16         93.42         7.14 o                         
  -1  -7   4      10553.11      10665.22       138.58 o                         
   0  -7   4        399.37        345.68        12.00 o                         
   1  -7   4       1073.15       1060.07        18.41 o                         
   2  -7   4        300.60        382.37        10.48 o                         
   3  -7   4        956.06        866.86        18.32 o                         
   4  -7   4       3987.97       3865.06        50.69 o                         
   5  -7   4        281.26        229.82        11.15 o                         
   6  -7   4       3634.62       3722.39        63.42 o                         
   7  -7   4        525.57        501.45        24.23 o                         
   8  -7   4       1405.10       1160.49        39.89 o                         
   9  -7   4        114.06         75.40        27.17 o                         
  10  -7   4        918.91        909.87        52.06 o                         
 -11  -6   4       3803.76       3828.84        98.58 o                         
 -10  -6   4          1.27         16.51        11.70 o                         
  -9  -6   4         64.41         80.01        12.43 o                         
  -8  -6   4       1066.92        920.32        32.60 o                         
  -7  -6   4        233.61        234.38        10.42 o                         
  -6  -6   4        453.79        472.62        15.59 o                         
  -5  -6   4       2115.04       2029.76        30.94 o                         
  -4  -6   4      11564.97      11408.95       125.76 o                         
  -3  -6   4       3342.55       3680.43        41.24 o                         
  -2  -6   4       7601.33       7997.53        79.99 o                         
  -1  -6   4        952.92       1003.06        23.19 o                         
   0  -6   4       9165.37       9094.01        89.39 o                         
   1  -6   4         84.87         85.00         4.39 o                         
   2  -6   4        756.39        717.77        13.68 o                         
   3  -6   4       3563.27       3519.22        43.54 o                         
   4  -6   4       1140.85       1156.25        22.32 o                         
   5  -6   4       4329.94       4209.58        60.51 o                         
   6  -6   4        622.68        626.97        26.87 o                         
   7  -6   4       6756.17       6328.20       102.62 o                         
   8  -6   4          2.16          0.88         3.54 o                         
   9  -6   4        518.05        440.10        26.72 o                         
  10  -6   4        688.22        641.07        43.33 o                         
 -11  -5   4        362.88        329.33        26.13 o                         
 -10  -5   4         10.93         17.07        10.71 o                         
  -9  -5   4        168.82        191.95        16.58 o                         
  -8  -5   4       1977.35       2008.76        52.99 o                         
  -7  -5   4        511.76        480.34        16.08 o                         
  -6  -5   4        691.96        687.00        17.15 o                         
  -5  -5   4       7520.77       7672.03        90.65 o                         
  -4  -5   4       3331.69       3210.30        45.03 o                         
  -3  -5   4        607.90        570.80        12.20 o                         
  -2  -5   4         27.16         28.20         3.16 o                         
  -1  -5   4       8836.06       8362.04        94.55 o                         
   0  -5   4        144.04        148.90         4.42 o                         
   1  -5   4       1290.79       1361.39        18.41 o                         
   2  -5   4       5951.68       5900.70        57.12 o                         
   3  -5   4       3931.03       4102.74        48.93 o                         
   4  -5   4       1161.11       1177.34        24.74 o                         
   5  -5   4        300.53        261.72        11.63 o                         
   6  -5   4       4852.22       4834.02        55.69 o                         
   7  -5   4         68.72         58.61         4.11 o                         
   8  -5   4          5.19         10.35         3.70 o                         
   9  -5   4         52.65         57.44         5.48 o                         
  10  -5   4        218.34        208.01        23.89 o                         
  11  -5   4        310.35        305.34        27.48 o                         
 -12  -4   4        502.18        443.04        49.29 o                         
 -11  -4   4        728.06        766.25        27.37 o                         
 -10  -4   4        142.79        148.09        14.56 o                         
  -9  -4   4       2532.25       2587.14        68.98 o                         
  -8  -4   4       1169.99       1159.05        27.63 o                         
  -7  -4   4        957.11        940.06        37.65 o                         
  -6  -4   4       2688.64       2686.03        40.83 o                         
  -5  -4   4       8872.97       8839.33        94.09 o                         
  -4  -4   4       2564.70       2417.96        37.00 o                         
  -3  -4   4          3.82          9.99         2.57 o                         
  -2  -4   4       8276.85       7910.66        77.29 o                         
  -1  -4   4       2016.91       2116.34        24.05 o                         
   0  -4   4        106.72         74.06         4.52 o                         
   1  -4   4       3910.31       3967.71        44.07 o                         
   2  -4   4      12258.19      12817.28       110.53 o                         
   3  -4   4      10273.32      10873.40       146.65 o                         
   4  -4   4        580.94        752.68        14.35 o                         
   5  -4   4       8573.49       8467.54       114.80 o                         
   6  -4   4        336.31        328.81        10.79 o                         
   7  -4   4         26.77         29.45         3.32 o                         
   8  -4   4        121.52        126.78         6.10 o                         
   9  -4   4       1036.05       1060.10        29.95 o                         
  10  -4   4        857.10        764.97        23.48 o                         
  11  -4   4        162.51        145.44        20.35 o                         
 -12  -3   4        718.14        797.25        39.60 o                         
 -11  -3   4        202.07        208.38        14.88 o                         
 -10  -3   4       1640.07       1651.34        42.06 o                         
  -9  -3   4         10.87         11.39         6.88 o                         
  -8  -3   4       4127.28       4170.89        56.29 o                         
  -7  -3   4        147.37        158.21         9.65 o                         
  -6  -3   4       6248.71       6367.65        88.05 o                         
  -5  -3   4       6286.15       6394.20        80.47 o                         
  -4  -3   4        585.00        722.11        14.10 o                         
  -3  -3   4       1392.69       1136.61        18.02 o                         
  -2  -3   4       2191.93       2314.29        28.46 o                         
  -1  -3   4      12112.78      12185.00       105.97 o                         
   0  -3   4        512.07        549.10        12.80 o                         
   1  -3   4      16324.73      16444.48       162.86 o                         
   2  -3   4       9953.86      10068.75        96.06 o                         
   3  -3   4       4733.10       5228.28        66.33 o                         
   4  -3   4       2230.30       2169.91        34.40 o                         
   5  -3   4        270.35        253.21        10.27 o                         
   6  -3   4        139.35         93.86         4.55 o                         
   7  -3   4        537.55        516.79        13.01 o                         
   8  -3   4       2429.48       2376.61        33.95 o                         
   9  -3   4       1677.05       1689.03        35.22 o                         
  10  -3   4        160.11        149.66        11.42 o                         
  11  -3   4       1239.18       1117.30        48.16 o                         
 -12  -2   4        172.95        172.19        20.77 o                         
 -11  -2   4        357.42        321.40        18.78 o                         
 -10  -2   4        115.12        105.43        11.58 o                         
  -9  -2   4       8647.44       8650.14       127.70 o                         
  -8  -2   4        148.83        149.43         8.76 o                         
  -7  -2   4       1457.09       1467.33        26.08 o                         
  -6  -2   4       3805.89       3655.46        51.94 o                         
  -5  -2   4       1396.43       1301.12        27.38 o                         
  -4  -2   4          1.45          6.66         3.41 o                         
  -3  -2   4       1807.93       1944.05        29.81 o                         
  -2  -2   4      16990.03      16560.36       148.06 o                         
  -1  -2   4       1070.58       1100.92        18.99 o                         
   0  -2   4       3354.86       3267.67        43.34 o                         
   1  -2   4       1224.16       1233.52        19.20 o                         
   2  -2   4      12780.97      13480.82       125.26 o                         
   3  -2   4          3.81          8.98         3.17 o                         
   4  -2   4        468.78        440.11        13.84 o                         
   5  -2   4       4912.94       4667.45        58.17 o                         
   6  -2   4        152.77        166.13         6.99 o                         
   7  -2   4        400.75        389.27        11.21 o                         
   8  -2   4       2209.42       2164.43        32.02 o                         
   9  -2   4       2527.52       2421.36        43.07 o                         
  10  -2   4        162.83        158.64        13.19 o                         
  11  -2   4        176.16        174.27        28.72 o                         
  12  -2   4       2408.44       2531.06       109.00 o                         
 -12  -1   4        141.76        165.88        22.81 o                         
 -11  -1   4         30.22         44.14        10.59 o                         
 -10  -1   4       5649.00       5621.37       112.66 o                         
  -9  -1   4        284.30        272.37        18.34 o                         
  -8  -1   4        201.79        205.66        10.96 o                         
  -7  -1   4         33.50         26.37         4.96 o                         
  -6  -1   4       4001.70       3886.85        57.36 o                         
  -5  -1   4         83.23         72.64         7.01 o                         
  -4  -1   4       4046.10       4252.56        64.03 o                         
  -3  -1   4       9738.72       9757.30       120.51 o                         
  -2  -1   4        825.71        862.05        14.98 o                         
  -1  -1   4       2480.44       2953.43        36.56 o                         
   0  -1   4      10803.50      11385.61       306.98 o                         
   1  -1   4      14968.96      14889.94       167.64 o                         
   2  -1   4       2883.09       2913.62        40.95 o                         
   3  -1   4       4970.90       5578.91        73.79 o                         
   4  -1   4       1889.34       1627.91        30.82 o                         
   5  -1   4         27.72         15.38         2.41 o                         
   6  -1   4        173.24        163.81         7.27 o                         
   7  -1   4        218.70        247.23         9.13 o                         
   8  -1   4       4073.61       4019.35        50.61 o                         
   9  -1   4        665.59        735.62        25.59 o                         
  10  -1   4        259.87        169.15        59.76 o                         
  11  -1   4       1772.54       1751.67        84.21 o                         
  12  -1   4        191.60        171.10        30.71 o                         
 -12   0   4        586.94        567.07        53.11 o                         
 -11   0   4       3149.82       3145.18       102.05 o                         
 -10   0   4         29.81         23.30        10.95 o                         
  -9   0   4        966.66        945.68        49.92 o                         
  -8   0   4         27.89         21.15         5.62 o                         
  -7   0   4       6331.62       6400.31        78.42 o                         
  -6   0   4        781.88        758.85        20.21 o                         
  -5   0   4        201.69        158.58         7.90 o                         
  -4   0   4       8516.66       8435.47       109.88 o                         
  -3   0   4        166.36        150.90         8.76 o                         
  -2   0   4       7723.16       8199.47        99.26 o                         
  -1   0   4        414.02        360.23         8.57 o                         
   0   0   4       7890.70       7618.04       125.53 o                         
   1   0   4         26.31         76.60         3.95 o                         
   2   0   4         60.63         28.52         2.29 o                         
   3   0   4       3976.75       3737.90        49.44 o                         
   4   0   4        459.66        426.84        12.59 o                         
   5   0   4       5384.02       5344.83        60.23 o                         
   6   0   4       2367.89       2609.57        35.58 o                         
   7   0   4       8036.99       7809.09        84.15 o                         
   8   0   4       1564.99       1533.95        29.57 o                         
   9   0   4         58.10         54.42         8.02 o                         
  10   0   4        477.92        525.17        36.42 o                         
  11   0   4       1379.83       1429.32        44.28 o                         
  12   0   4        224.50        223.92        17.87 o                         
 -11   1   4        349.46        349.74        24.15 o                         
 -10   1   4       2404.51       2471.97        74.17 o                         
  -9   1   4         44.47         52.16         9.52 o                         
  -8   1   4       3926.06       4029.58        53.10 o                         
  -7   1   4        377.36        406.91        13.09 o                         
  -6   1   4        879.63        809.45        21.71 o                         
  -5   1   4        428.93        414.73        25.86 o                         
  -4   1   4       4397.59       4396.54        36.91 o                         
  -3   1   4      19451.70      19725.57       199.08 o                         
  -2   1   4       1600.30       1545.67        21.86 o                         
  -1   1   4       8513.21       8368.34        83.87 o                         
   0   1   4       2551.36       3023.74        42.68 o                         
   1   1   4        227.30        370.15         8.53 o                         
   2   1   4        102.24        117.89         3.93 o                         
   3   1   4        593.07        497.81         9.86 o                         
   4   1   4      12800.49      12698.39       121.03 o                         
   5   1   4          0.48          2.10         2.30 o                         
   6   1   4       3706.53       3694.04        53.64 o                         
   7   1   4       1021.05       1049.49        22.55 o                         
   8   1   4       1064.09       1077.86        35.21 o                         
   9   1   4         62.42         50.90        10.28 o                         
  10   1   4       1928.74       2060.43        74.07 o                         
  11   1   4       1457.47       1509.77        46.80 o                         
  12   1   4          0.21          6.62         9.30 o                         
 -11   2   4       1410.84       1504.94        80.31 o                         
 -10   2   4          8.92         12.00         7.60 o                         
  -9   2   4       2910.81       2734.33        57.51 o                         
  -8   2   4          2.78          5.09         5.00 o                         
  -7   2   4       5282.62       5339.13        83.63 o                         
  -6   2   4        596.39        609.63        15.61 o                         
  -5   2   4        481.03        434.84        13.35 o                         
  -4   2   4       8875.66       8940.47       113.55 o                         
  -3   2   4         53.58         71.69         5.01 o                         
  -2   2   4       1617.84       1568.48        22.29 o                         
  -1   2   4       3003.64       3395.90        36.10 o                         
   0   2   4         18.16         15.71         1.84 o                         
   1   2   4        357.37        417.19        16.94 o                         
   2   2   4       9267.29       8924.07        96.85 o                         
   3   2   4      16867.63      17295.35       159.86 o                         
   4   2   4       1984.52       1977.42        24.20 o                         
   5   2   4       1426.69       1487.41        22.25 o                         
   6   2   4        641.67        695.86        15.19 o                         
   7   2   4       6538.35       6394.94        72.18 o                         
   8   2   4        130.61        139.85        10.14 o                         
   9   2   4       2503.83       2414.41        57.97 o                         
  10   2   4       3201.67       3252.66        67.96 o                         
  11   2   4        362.75        411.85        20.99 o                         
  12   2   4         49.32         79.90        12.44 o                         
 -11   3   4        188.39        159.77        23.82 o                         
 -10   3   4          0.03          7.41         7.43 o                         
  -9   3   4          5.95         11.11         6.77 o                         
  -8   3   4       6634.97       6801.74       104.65 o                         
  -7   3   4        251.87        270.84        11.74 o                         
  -6   3   4        172.83        206.33         9.76 o                         
  -5   3   4       4030.80       3977.08        55.21 o                         
  -4   3   4       8289.27       8701.14       103.96 o                         
  -3   3   4         28.45         57.15         5.30 o                         
  -2   3   4       7366.48       7984.05        80.29 o                         
  -1   3   4      12155.46      11535.07       108.39 o                         
   0   3   4        153.08        127.47         3.94 o                         
   1   3   4       4479.97       5262.71        82.64 o                         
   2   3   4      13765.28      13986.62       138.71 o                         
   3   3   4       3963.56       3959.03        43.33 o                         
   4   3   4       9914.48      10636.40       105.02 o                         
   5   3   4        584.48        586.67        12.74 o                         
   6   3   4      12775.50      12521.78       110.68 o                         
   7   3   4        186.84        217.81         8.95 o                         
   8   3   4         34.93         34.92         6.51 o                         
   9   3   4       1340.97       1340.50        29.47 o                         
  10   3   4       1157.15       1196.50        32.93 o                         
  11   3   4       2006.83       1981.70        48.65 o                         
  12   3   4         51.45         29.76        11.57 o                         
 -11   4   4         59.50         62.43        12.65 o                         
 -10   4   4         31.98         35.57        10.44 o                         
  -9   4   4       2857.41       2873.88        65.15 o                         
  -8   4   4        276.63        267.83        20.25 o                         
  -7   4   4       1127.04       1201.68        26.02 o                         
  -6   4   4        735.60        742.73        18.11 o                         
  -5   4   4       4234.46       4319.60        64.12 o                         
  -4   4   4        143.19         88.77         8.07 o                         
  -3   4   4       1627.84       1736.83        34.76 o                         
  -2   4   4      19343.00      19598.20       174.80 o                         
  -1   4   4        563.56        638.26        13.16 o                         
   0   4   4          2.41          7.35         2.44 o                         
   1   4   4        294.90        277.69         7.91 o                         
   2   4   4      16871.38      16835.12       180.71 o                         
   3   4   4      10285.19      10518.65       104.26 o                         
   4   4   4       1034.04       1179.56        19.86 o                         
   5   4   4       9588.57       9677.31       100.04 o                         
   6   4   4         44.26         55.34         4.84 o                         
   7   4   4       1353.49       1269.60        25.99 o                         
   8   4   4         29.21         27.86         4.92 o                         
   9   4   4       1602.23       1593.35        32.96 o                         
  10   4   4       3890.64       3941.58        76.16 o                         
  11   4   4         79.03         73.76        10.44 o                         
  12   4   4       1281.22       1260.35        42.68 o                         
 -11   5   4          4.99          2.41        10.65 o                         
 -10   5   4        415.46        416.39        31.43 o                         
  -9   5   4         16.04         27.36        14.36 o                         
  -8   5   4       4155.65       3683.47       166.55 o                         
  -7   5   4        467.09        508.50        18.45 o                         
  -6   5   4       2463.24       2547.03        41.48 o                         
  -5   5   4       1719.54       1590.07        33.19 o                         
  -4   5   4          2.69         13.50         4.27 o                         
  -3   5   4       2481.90       2515.28        47.88 o                         
  -2   5   4        779.35        939.33        20.08 o                         
  -1   5   4       7366.83       7298.22        85.59 o                         
   0   5   4        146.82        170.36         7.96 o                         
   1   5   4       5079.40       4643.13        62.96 o                         
   2   5   4       8819.59       8550.12       107.21 o                         
   3   5   4       4181.96       4385.86        71.62 o                         
   4   5   4       2297.59       2367.55        43.76 o                         
   5   5   4        279.28        252.30        11.86 o                         
   6   5   4       6142.55       5653.91        68.42 o                         
   7   5   4        630.16        596.39        15.63 o                         
   8   5   4        222.95        199.00         9.40 o                         
   9   5   4       5259.00       5263.39        70.70 o                         
  10   5   4       1002.83       1060.37        36.93 o                         
  11   5   4        839.56        831.51        28.96 o                         
  12   5   4        898.07        911.65        33.83 o                         
 -10   6   4          7.83         -6.50        15.21 o                         
  -9   6   4       3217.90       3205.20        98.08 o                         
  -8   6   4         64.52         58.14        13.56 o                         
  -7   6   4       3343.74       3265.71        62.97 o                         
  -6   6   4       1551.18       1524.90        42.29 o                         
  -5   6   4       1744.46       1837.06        35.01 o                         
  -4   6   4          9.59         16.76         4.57 o                         
  -3   6   4        665.70        622.99        19.59 o                         
  -2   6   4      20442.66      20863.33       224.84 o                         
  -1   6   4        563.51        605.40        15.55 o                         
   0   6   4       1744.33       1710.30        29.53 o                         
   1   6   4        404.40        335.55        12.08 o                         
   2   6   4      10107.56      10580.49       131.56 o                         
   3   6   4       1587.46       1792.34        37.33 o                         
   4   6   4       5524.26       5560.88        78.54 o                         
   5   6   4       4585.08       4264.23        72.05 o                         
   6   6   4        366.96        361.04        12.54 o                         
   7   6   4         13.73         18.30         4.62 o                         
   8   6   4       1109.93       1113.95        23.48 o                         
   9   6   4       1266.65       1295.55        35.55 o                         
  10   6   4          0.24         -2.53         8.86 o                         
  11   6   4       2447.74       2417.58        52.67 o                         
  12   6   4       1708.88       1790.46        49.19 o                         
 -10   7   4       1035.59        939.25        69.07 o                         
  -9   7   4        499.34        494.09        33.96 o                         
  -8   7   4        431.50        451.31        26.06 o                         
  -7   7   4       1087.66       1005.37        37.15 o                         
  -6   7   4       3818.82       3872.90        57.26 o                         
  -5   7   4       4658.31       4679.74        63.08 o                         
  -4   7   4        639.92        673.91        18.32 o                         
  -3   7   4       5911.29       5762.95        75.80 o                         
  -2   7   4         98.13        126.45         8.45 o                         
  -1   7   4        250.73        259.50        14.85 o                         
   0   7   4        421.88        421.40        14.51 o                         
   1   7   4      15440.09      15348.02       182.24 o                         
   2   7   4         27.24          8.64         4.10 o                         
   3   7   4         39.04         33.13         5.90 o                         
   4   7   4      11761.79      11649.87       162.55 o                         
   5   7   4        656.38        818.30        19.76 o                         
   6   7   4       2631.32       2709.52        40.03 o                         
   7   7   4        124.97        119.26         9.86 o                         
   8   7   4       5464.70       5565.99        65.94 o                         
   9   7   4          6.55          9.44         5.69 o                         
  10   7   4        655.13        614.17        25.95 o                         
  11   7   4       2955.94       2915.80        77.01 o                         
  12   7   4        460.57        497.13        25.69 o                         
 -10   8   4        761.47        753.50        63.39 o                         
  -9   8   4        179.42        207.27        28.48 o                         
  -8   8   4         12.54         17.10        10.57 o                         
  -7   8   4       4338.81       4212.94        88.91 o                         
  -6   8   4       2601.41       2516.75        52.86 o                         
  -5   8   4         47.59         61.84         7.16 o                         
  -4   8   4       1391.67       1391.91        28.42 o                         
  -3   8   4       1428.89       1330.36        28.44 o                         
  -2   8   4       3802.54       3729.98        74.03 o                         
  -1   8   4        878.30        966.12        29.15 o                         
   0   8   4      23306.00      23234.47       336.15 o                         
   1   8   4        925.00        821.02        20.21 o                         
   2   8   4         24.88         23.63         5.13 o                         
   3   8   4        738.11        672.51        21.55 o                         
   4   8   4       1799.74       1729.41        38.26 o                         
   5   8   4       5813.97       5974.20        73.56 o                         
   6   8   4         13.43         19.15         4.71 o                         
   7   8   4       3935.43       3954.96        54.40 o                         
   8   8   4        254.35        278.68        13.82 o                         
   9   8   4         25.40         12.16         6.19 o                         
  10   8   4        721.32        724.76        27.88 o                         
  11   8   4       1616.74       1596.25        47.78 o                         
  12   8   4        733.49        751.07        32.03 o                         
  -9   9   4         27.94         16.24        14.60 o                         
  -8   9   4       1058.04       1023.00        47.30 o                         
  -7   9   4       1047.44        994.78        39.67 o                         
  -6   9   4       1673.26       1604.35        55.22 o                         
  -5   9   4        506.70        499.93        16.98 o                         
  -4   9   4         41.45         41.75         6.15 o                         
  -3   9   4       3688.60       3613.68        48.35 o                         
  -2   9   4          7.60          1.59         4.35 o                         
  -1   9   4       6358.95       6444.34       115.52 o                         
   0   9   4         15.20          9.82         9.50 o                         
   1   9   4       2410.38       2256.53        45.65 o                         
   2   9   4        187.87        258.60        11.83 o                         
   3   9   4       2420.38       2154.64        43.83 o                         
   4   9   4       5976.57       5823.83        83.89 o                         
   5   9   4         20.09         23.74         5.37 o                         
   6   9   4       3321.63       3388.04        51.66 o                         
   7   9   4        764.77        718.38        20.38 o                         
   8   9   4       2578.28       2496.02        40.89 o                         
   9   9   4        395.22        411.18        20.66 o                         
  10   9   4       1058.98       1063.71        34.36 o                         
  11   9   4       1772.23       1797.70        49.81 o                         
  12   9   4          1.29         -2.23         9.79 o                         
  -9  10   4         12.05         15.63        13.66 o                         
  -8  10   4         62.94         64.23        15.49 o                         
  -7  10   4        786.81        822.69        41.65 o                         
  -6  10   4        204.72        207.43        21.31 o                         
  -5  10   4       3729.89       3754.12        70.68 o                         
  -4  10   4       2815.60       2944.55        44.57 o                         
  -3  10   4       3983.81       4110.69        51.82 o                         
  -2  10   4       1395.98       1409.80        29.04 o                         
  -1  10   4         26.90         41.64         6.87 o                         
   0  10   4       5022.23       4844.21       118.21 o                         
   1  10   4       1809.97       1869.24        53.46 o                         
   2  10   4        488.63        407.33        17.49 o                         
   3  10   4       1996.62       1805.58        33.50 o                         
   4  10   4       1948.87       1981.85        44.17 o                         
   5  10   4       2504.40       2583.74        47.27 o                         
   6  10   4        373.00        393.96        15.95 o                         
   7  10   4       6215.26       6178.57        81.57 o                         
   8  10   4         20.62         16.26         7.98 o                         
   9  10   4        358.76        336.99        19.31 o                         
  10  10   4       1406.95       1464.43        41.29 o                         
  11  10   4        187.41        261.88        18.44 o                         
  -8  11   4        655.04        659.02        55.14 o                         
  -7  11   4        344.03        391.35        38.55 o                         
  -6  11   4        120.14        113.37        24.11 o                         
  -5  11   4       2524.91       2356.72        66.93 o                         
  -4  11   4       3537.05       3603.06        54.24 o                         
  -3  11   4        687.13        680.10        18.20 o                         
  -2  11   4        392.44        354.07        14.72 o                         
  -1  11   4       4746.46       4723.84        78.42 o                         
   0  11   4        636.10        620.08        23.32 o                         
   1  11   4        125.17        149.89        13.78 o                         
   2  11   4        416.93        430.57        17.09 o                         
   3  11   4       6382.54       6334.65        89.39 o                         
   4  11   4          1.76         11.70         6.97 o                         
   5  11   4         28.66         19.12         6.73 o                         
   6  11   4       7605.73       7542.85        90.17 o                         
   7  11   4        135.52        140.14        12.76 o                         
   8  11   4          7.79         12.41         8.69 o                         
   9  11   4        625.17        579.91        25.17 o                         
  10  11   4        338.36        377.16        21.71 o                         
  11  11   4        618.42        640.64        28.39 o                         
  -7  12   4          1.91         18.35        16.83 o                         
  -6  12   4        521.25        502.34        38.38 o                         
  -5  12   4       8141.46       8368.40       232.43 o                         
  -4  12   4        622.79        670.86        32.95 o                         
  -3  12   4         80.55         79.85        11.92 o                         
  -2  12   4       2618.80       2527.44        55.01 o                         
  -1  12   4       1132.24       1114.46        32.85 o                         
   0  12   4        730.02        726.43        24.12 o                         
   1  12   4          1.28         -1.20         8.22 o                         
   2  12   4       8847.64       8820.05       139.01 o                         
   3  12   4       1194.10       1167.73        25.95 o                         
   4  12   4        157.32        126.10        10.03 o                         
   5  12   4       5617.73       5373.04       102.09 o                         
   6  12   4          2.27         10.30         9.87 o                         
   7  12   4       1274.68       1203.78        55.04 o                         
   8  12   4         71.73         49.06        11.64 o                         
   9  12   4        627.00        576.15        25.83 o                         
  10  12   4       1203.49       1210.01        41.90 o                         
  -7  13   4        671.38        607.21        48.19 o                         
  -6  13   4       2480.95       2586.79        92.72 o                         
  -5  13   4       1097.77       1071.08        55.88 o                         
  -4  13   4        364.70        381.88        26.32 o                         
  -3  13   4          5.56         15.72        10.13 o                         
  -2  13   4         11.01         10.07        11.79 o                         
  -1  13   4       1918.62       1897.33        81.79 o                         
   0  13   4        128.74        145.81        14.57 o                         
   1  13   4       2875.33       2852.43        62.93 o                         
   2  13   4       1269.36       1220.69        50.10 o                         
   3  13   4       1371.22       1411.85        32.29 o                         
   4  13   4       1394.50       1276.53        33.88 o                         
   5  13   4        434.53        428.45        28.88 o                         
   6  13   4       2389.12       2246.24        77.01 o                         
   7  13   4        265.99        248.85        19.58 o                         
   8  13   4        467.65        504.07        25.99 o                         
   9  13   4        513.71        515.58        23.92 o                         
  10  13   4       1406.70       1339.82        49.37 o                         
  -6  14   4        172.19        200.03        26.84 o                         
  -5  14   4       1039.49       1091.24        57.90 o                         
  -4  14   4        530.49        491.44        47.93 o                         
  -3  14   4        571.53        557.20        44.61 o                         
  -2  14   4       1997.67       1938.81        70.93 o                         
  -1  14   4         49.45         57.72        13.36 o                         
   0  14   4        271.41        301.74        22.70 o                         
   1  14   4        347.63        318.47        20.72 o                         
   2  14   4       4450.40       4280.63        90.11 o                         
   3  14   4        769.45        707.06        28.20 o                         
   4  14   4        529.24        555.58        20.68 o                         
   5  14   4       2116.81       2022.03        45.77 o                         
   6  14   4         16.90         34.26        13.07 o                         
   7  14   4        206.10        219.12        18.73 o                         
   8  14   4         89.67         94.71        14.42 o                         
   9  14   4       3376.33       3297.10        77.60 o                         
  -5  15   4        245.95        264.95        31.43 o                         
  -4  15   4        288.88        291.56        30.61 o                         
  -3  15   4       2910.34       3070.47        98.49 o                         
  -2  15   4        598.00        680.51        42.59 o                         
  -1  15   4          4.73         -1.43        12.15 o                         
   0  15   4        247.50        244.64        21.12 o                         
   1  15   4       5598.69       5677.42       106.68 o                         
   2  15   4        143.77        151.41        14.71 o                         
   3  15   4        357.80        365.10        21.97 o                         
   4  15   4        399.82        382.15        21.97 o                         
   5  15   4         10.92         11.40         7.37 o                         
   6  15   4         45.62         53.69        12.82 o                         
   7  15   4        532.77        472.51        34.12 o                         
   8  15   4       4612.92       4483.65        96.35 o                         
  -4  16   4        249.35        261.17        31.03 o                         
  -3  16   4        597.13        609.79        42.41 o                         
  -2  16   4       1246.28       1305.16        52.42 o                         
  -1  16   4          4.21         -1.10        12.12 o                         
   0  16   4       1350.76       1330.13        49.92 o                         
   1  16   4        286.03        284.53        27.18 o                         
   2  16   4          0.22         14.73        10.54 o                         
   3  16   4          1.48          2.65        10.50 o                         
   4  16   4        544.11        581.09        27.74 o                         
   5  16   4       1573.00       1557.36        37.98 o                         
   6  16   4        609.93        550.24        24.66 o                         
   7  16   4       3191.43       3079.55        75.08 o                         
  -2  17   4        191.47        199.86        22.56 o                         
  -1  17   4       1091.63       1060.16        46.95 o                         
   0  17   4          5.41          6.32        11.62 o                         
   1  17   4        390.37        432.66        28.94 o                         
   2  17   4        142.17        120.17        14.94 o                         
   3  17   4        951.37        955.34        33.97 o                         
   4  17   4       2037.59       1981.93        57.82 o                         
   5  17   4        414.32        368.61        19.99 o                         
   6  17   4       2000.71       1916.15        44.18 o                         
   1  18   4        339.00        322.08        41.53 o                         
   2  18   4        632.74        642.93        36.96 o                         
   3  18   4       1398.34       1312.21        54.34 o                         
   4  18   4        988.84        917.64        41.90 o                         
  -5 -15   5       1064.96       1093.68        36.61 o                         
  -4 -15   5         65.42         44.50        10.30 o                         
  -3 -15   5       1856.33       1793.02        43.09 o                         
  -2 -15   5        361.34        357.50        22.23 o                         
  -1 -15   5       2011.86       1954.03        52.22 o                         
   0 -15   5         33.33         25.13        11.24 o                         
   1 -15   5        409.22        404.33        36.07 o                         
   2 -15   5        834.35        894.13        62.43 o                         
  -6 -14   5       2749.96       2699.95        65.38 o                         
  -5 -14   5        482.53        467.08        25.35 o                         
  -4 -14   5         26.56         26.87        10.15 o                         
  -3 -14   5        115.93        102.68        14.88 o                         
  -2 -14   5       3845.64       3916.29        72.12 o                         
  -1 -14   5        178.29        170.94        15.69 o                         
   0 -14   5        818.57        772.41        27.97 o                         
   1 -14   5        465.79        486.05        37.96 o                         
   2 -14   5        191.51        189.51        18.24 o                         
   3 -14   5         24.62          4.14        20.16 o                         
   4 -14   5         37.73         33.59        18.85 o                         
  -7 -13   5        825.85        752.79        36.46 o                         
  -6 -13   5        791.30        765.52        32.57 o                         
  -5 -13   5       1026.47       1068.74        33.06 o                         
  -4 -13   5         66.63         45.06        10.58 o                         
  -3 -13   5       3300.49       3274.73        58.44 o                         
  -2 -13   5        188.31        193.59        14.83 o                         
  -1 -13   5          2.52          1.90         8.81 o                         
   0 -13   5        185.87        185.01        13.68 o                         
   1 -13   5        451.27        436.41        21.32 o                         
   2 -13   5        457.57        483.07        19.91 o                         
   3 -13   5         43.64         61.37         9.41 o                         
   4 -13   5       4257.12       4248.31       124.14 o                         
   5 -13   5         36.08         17.59        15.65 o                         
  -8 -12   5        485.96        440.23        23.08 o                         
  -7 -12   5       2192.89       2235.35        51.75 o                         
  -6 -12   5       2827.62       2839.18        58.37 o                         
  -5 -12   5        363.30        358.03        17.05 o                         
  -4 -12   5       2429.62       2339.20        52.16 o                         
  -3 -12   5          3.82          9.99         6.63 o                         
  -2 -12   5         27.31         16.24         7.01 o                         
  -1 -12   5         18.92         18.41         6.46 o                         
   0 -12   5       2446.52       2438.39        47.49 o                         
   1 -12   5       2388.99       2417.80        43.85 o                         
   2 -12   5        158.88        143.76        13.61 o                         
   3 -12   5       2852.18       2874.51        54.61 o                         
   4 -12   5        195.36        234.90        14.25 o                         
   5 -12   5        552.80        534.31        27.22 o                         
   6 -12   5          0.10         22.05        16.84 o                         
  -9 -11   5         97.40        107.96        15.76 o                         
  -8 -11   5        398.96        382.78        21.13 o                         
  -7 -11   5       1476.33       1514.68        34.73 o                         
  -6 -11   5        352.94        366.76        13.16 o                         
  -5 -11   5        461.03        442.10        17.44 o                         
  -4 -11   5         79.06         86.23        10.99 o                         
  -3 -11   5       3316.51       3178.08        51.33 o                         
  -2 -11   5        244.54        212.30        11.96 o                         
  -1 -11   5       1041.42       1017.01        24.70 o                         
   0 -11   5       5452.16       5359.10        75.18 o                         
   1 -11   5       1716.69       1664.42        29.41 o                         
   2 -11   5         79.16         69.97         7.85 o                         
   3 -11   5        589.65        603.62        21.26 o                         
   4 -11   5       1171.29       1164.34        32.06 o                         
   5 -11   5          5.27         14.63         7.11 o                         
   6 -11   5       2257.05       2107.67        65.95 o                         
   7 -11   5        570.90        569.02        43.72 o                         
  -9 -10   5         13.19         18.26        11.51 o                         
  -8 -10   5       1420.42       1485.62        56.72 o                         
  -7 -10   5       1689.90       1742.15        40.93 o                         
  -6 -10   5          1.38          7.54         5.67 o                         
  -5 -10   5       1046.92       1064.24        26.50 o                         
  -4 -10   5       3655.78       3545.93        50.47 o                         
  -3 -10   5         79.47         92.58         7.20 o                         
  -2 -10   5        154.92        162.60        10.80 o                         
  -1 -10   5       1277.19       1297.11        30.13 o                         
   0 -10   5       4047.05       4086.33        53.83 o                         
   1 -10   5        123.56        117.48         7.47 o                         
   2 -10   5       1512.88       1417.07        26.06 o                         
   3 -10   5       3386.12       3340.92        54.98 o                         
   4 -10   5         92.10         81.68         8.37 o                         
   5 -10   5        396.87        371.61        15.52 o                         
   6 -10   5        293.45        291.27        15.82 o                         
   7 -10   5       1829.77       1746.56        88.53 o                         
   8 -10   5        181.82        180.63        27.93 o                         
 -10  -9   5        469.58        521.35        40.38 o                         
  -9  -9   5        233.27        223.20        12.65 o                         
  -8  -9   5       2093.31       2127.21        48.33 o                         
  -7  -9   5        352.49        358.96        21.75 o                         
  -6  -9   5        784.31        782.81        22.25 o                         
  -5  -9   5       1023.82        977.83        32.24 o                         
  -4  -9   5        112.54        120.94         7.78 o                         
  -3  -9   5       4474.55       4562.53        53.08 o                         
  -2  -9   5        779.60        827.10        20.80 o                         
  -1  -9   5       4440.61       4279.29        55.90 o                         
   0  -9   5       1583.93       1551.95        29.63 o                         
   1  -9   5         36.96         39.56         5.15 o                         
   2  -9   5       1282.95       1334.78        21.58 o                         
   3  -9   5       2312.52       2215.35        34.08 o                         
   4  -9   5         83.59         86.74         8.38 o                         
   5  -9   5         20.18         28.37         6.09 o                         
   6  -9   5       3913.85       3704.21        62.71 o                         
   7  -9   5        987.60        748.67        75.44 o                         
   8  -9   5          9.63         -6.00        14.83 o                         
   9  -9   5        799.09        822.80        61.49 o                         
 -10  -8   5         11.61         26.63        17.66 o                         
  -9  -8   5       1936.73       2006.29        71.69 o                         
  -8  -8   5        114.54        129.00        13.89 o                         
  -7  -8   5         86.70         80.29         8.71 o                         
  -6  -8   5       1162.53       1160.87        25.58 o                         
  -5  -8   5        513.42        483.90        18.20 o                         
  -4  -8   5       5063.90       5105.08        62.44 o                         
  -3  -8   5          7.82         19.46         4.50 o                         
  -2  -8   5       5170.83       4945.70        61.16 o                         
  -1  -8   5        431.17        462.47        15.27 o                         
   0  -8   5        346.96        388.05        12.34 o                         
   1  -8   5       2613.96       2507.29        30.15 o                         
   2  -8   5       5495.79       5477.62        64.06 o                         
   3  -8   5       2647.06       2592.71        39.10 o                         
   4  -8   5         65.37         72.80         6.24 o                         
   5  -8   5       4886.08       4765.21        88.51 o                         
   6  -8   5       1188.81       1120.34        24.82 o                         
   7  -8   5        987.00        953.07        36.28 o                         
   8  -8   5        282.62        296.49        24.92 o                         
   9  -8   5       2527.33       2607.57       110.60 o                         
 -11  -7   5          3.02          3.16        14.59 o                         
 -10  -7   5       1854.18       1846.24        59.44 o                         
  -9  -7   5        267.17        231.15        21.95 o                         
  -8  -7   5       1304.78       1300.40        32.26 o                         
  -7  -7   5        152.36        163.32         9.20 o                         
  -6  -7   5        576.00        535.60        17.01 o                         
  -5  -7   5       3495.23       3525.69        49.26 o                         
  -4  -7   5       1768.27       1757.46        25.42 o                         
  -3  -7   5       2774.35       2718.02        38.58 o                         
  -2  -7   5        853.80        869.29        19.25 o                         
  -1  -7   5       2291.74       2239.50        52.06 o                         
   0  -7   5       2909.69       2954.43        46.84 o                         
   1  -7   5       4752.82       4808.12        54.67 o                         
   2  -7   5       6805.74       6759.86        66.39 o                         
   3  -7   5        350.48        320.63        10.70 o                         
   4  -7   5        559.49        532.25        16.24 o                         
   5  -7   5        227.96        243.36         9.76 o                         
   6  -7   5       2463.98       2314.42        80.81 o                         
   7  -7   5         29.72         25.15        11.74 o                         
   8  -7   5       2576.46       2343.19        70.04 o                         
   9  -7   5        102.51        140.50        53.07 o                         
  10  -7   5        267.17        227.29        28.41 o                         
 -11  -6   5        104.87         71.60        17.58 o                         
 -10  -6   5        408.64        438.38        28.86 o                         
  -9  -6   5       2619.20       2664.64        74.16 o                         
  -8  -6   5        265.98        296.13        19.54 o                         
  -7  -6   5        349.66        328.56        11.30 o                         
  -6  -6   5       2661.81       2772.83        41.50 o                         
  -5  -6   5        546.02        488.64        15.30 o                         
  -4  -6   5         64.86         68.25         7.06 o                         
  -3  -6   5        437.86        426.56        13.50 o                         
  -2  -6   5       7247.70       7121.15        71.94 o                         
  -1  -6   5         86.18         85.29         5.94 o                         
   0  -6   5       3601.03       3403.49        44.08 o                         
   1  -6   5       7289.74       7289.85        69.16 o                         
   2  -6   5       1715.63       1586.57        22.91 o                         
   3  -6   5       2342.04       2495.71        32.48 o                         
   4  -6   5          3.84          5.99         3.31 o                         
   5  -6   5       7832.79       7782.24       128.66 o                         
   6  -6   5         80.68         84.38         8.88 o                         
   7  -6   5       1050.53       1064.02        47.73 o                         
   8  -6   5        817.81        826.48        42.56 o                         
   9  -6   5        717.79        688.16        43.15 o                         
  10  -6   5         23.51         15.70        13.61 o                         
 -11  -5   5         85.82         56.65        14.64 o                         
 -10  -5   5       2602.71       2725.72        73.16 o                         
  -9  -5   5         11.06         16.15        10.93 o                         
  -8  -5   5        542.45        484.18        30.29 o                         
  -7  -5   5       3364.14       3363.96        60.03 o                         
  -6  -5   5       3135.76       3096.27        40.89 o                         
  -5  -5   5        265.21        260.19        11.43 o                         
  -4  -5   5        274.54        261.48         9.51 o                         
  -3  -5   5      19342.13      19225.49       166.95 o                         
  -2  -5   5         19.06         38.76         3.44 o                         
  -1  -5   5          2.91          5.21         2.53 o                         
   0  -5   5       2605.60       2629.98        30.12 o                         
   1  -5   5       4919.74       4678.81        48.80 o                         
   2  -5   5       6191.62       6336.95        63.53 o                         
   3  -5   5         70.14         80.06         5.33 o                         
   4  -5   5       8199.39       8153.79       104.75 o                         
   5  -5   5        658.16        682.92        21.23 o                         
   6  -5   5       2174.61       2178.23        38.59 o                         
   7  -5   5        456.26        472.06        18.44 o                         
   8  -5   5       4466.65       4557.46       148.17 o                         
   9  -5   5        855.08        848.88        39.40 o                         
  10  -5   5         13.68         36.03        13.07 o                         
  11  -5   5       1870.27       2013.73        77.55 o                         
 -11  -4   5        987.71       1069.22        44.94 o                         
 -10  -4   5         60.95         88.50        15.26 o                         
  -9  -4   5        753.27        696.67        37.27 o                         
  -8  -4   5          0.14         -3.88         8.51 o                         
  -7  -4   5       2804.35       2840.81        56.65 o                         
  -6  -4   5        760.74        763.31        22.06 o                         
  -5  -4   5          5.17          8.40         2.93 o                         
  -4  -4   5       9557.91       9447.43        98.21 o                         
  -3  -4   5        284.03        274.13         8.48 o                         
  -2  -4   5       6514.56       6608.92        67.28 o                         
  -1  -4   5        870.29       1019.31        17.62 o                         
   0  -4   5        419.71        213.94         9.02 o                         
   1  -4   5      10121.17      10219.50       107.50 o                         
   2  -4   5        287.83        347.20         7.73 o                         
   3  -4   5       1675.83       1554.65        32.59 o                         
   4  -4   5       2661.52       2814.14        40.34 o                         
   5  -4   5       1273.62       1193.87        29.53 o                         
   6  -4   5         10.12         16.32         5.31 o                         
   7  -4   5       3971.37       4030.58        58.28 o                         
   8  -4   5       2211.61       2217.02        74.68 o                         
   9  -4   5         35.79         41.19        10.09 o                         
  10  -4   5        318.54        383.24        27.82 o                         
  11  -4   5        283.21        273.30        25.03 o                         
 -11  -3   5        188.54        155.35        19.12 o                         
 -10  -3   5       1758.17       1750.93        56.18 o                         
  -9  -3   5         37.38         28.37        10.64 o                         
  -8  -3   5       2266.82       2335.59        56.64 o                         
  -7  -3   5       1148.04       1109.32        30.21 o                         
  -6  -3   5       2688.87       2756.10        44.12 o                         
  -5  -3   5       3990.22       4085.34        58.24 o                         
  -4  -3   5       1766.16       1658.00        29.18 o                         
  -3  -3   5       5344.63       5138.99        51.66 o                         
  -2  -3   5         29.95         47.22         3.66 o                         
  -1  -3   5       3834.63       3574.53        42.09 o                         
   0  -3   5       8250.91       8617.29        91.74 o                         
   1  -3   5       3092.66       3049.54        44.31 o                         
   2  -3   5        830.52        883.85        16.85 o                         
   3  -3   5       4155.99       4492.91        58.72 o                         
   4  -3   5       6548.52       6705.92        84.66 o                         
   5  -3   5        184.08        193.43        12.78 o                         
   6  -3   5       3868.24       3721.83        56.86 o                         
   7  -3   5       1496.36       1502.72        31.06 o                         
   8  -3   5       4075.49       3965.43        60.19 o                         
   9  -3   5          7.81         17.26        10.19 o                         
  10  -3   5        873.50        881.01        45.66 o                         
  11  -3   5       1171.23       1300.19       114.18 o                         
 -11  -2   5       2156.81       2105.45        82.81 o                         
 -10  -2   5         74.75         35.92         6.20 o                         
  -9  -2   5        361.72        303.25        25.61 o                         
  -8  -2   5        102.71        142.46        11.04 o                         
  -7  -2   5       4489.70       4462.37        65.44 o                         
  -6  -2   5        637.11        631.51        19.55 o                         
  -5  -2   5       1536.69       1578.24        29.51 o                         
  -4  -2   5      10058.72       9847.45       116.49 o                         
  -3  -2   5        643.99        796.59        16.13 o                         
  -2  -2   5       2172.28       2756.98        32.92 o                         
  -1  -2   5       1756.03       1764.20        22.04 o                         
   0  -2   5       7959.08       7659.32        93.97 o                         
   1  -2   5        586.12        697.03        12.31 o                         
   2  -2   5       5352.13       5699.21        61.68 o                         
   3  -2   5      11722.34      11347.29       151.78 o                         
   4  -2   5         24.86         11.65         4.08 o                         
   5  -2   5        185.17        200.47        10.27 o                         
   6  -2   5          0.25          3.21         4.74 o                         
   7  -2   5       4751.77       4599.40        66.82 o                         
   8  -2   5        902.74        827.25        23.38 o                         
   9  -2   5        587.25        556.83        26.38 o                         
  10  -2   5       2440.80       2303.18        63.21 o                         
  11  -2   5       1119.54        926.81        56.23 o                         
 -11  -1   5         35.57         34.24        13.35 o                         
 -10  -1   5        182.39        185.13        15.52 o                         
  -9  -1   5        437.34        414.50        20.14 o                         
  -8  -1   5       9192.50       9175.34        99.97 o                         
  -7  -1   5       1103.04       1163.58        28.84 o                         
  -6  -1   5          0.57          3.06         4.44 o                         
  -5  -1   5       3780.00       3703.42        56.90 o                         
  -4  -1   5        158.46        128.18         8.63 o                         
  -3  -1   5       1154.71       1160.89        18.91 o                         
  -2  -1   5        687.85        760.05        12.25 o                         
  -1  -1   5      18944.49      18841.89       194.43 o                         
   0  -1   5        315.27        219.28         7.04 o                         
   1  -1   5       1485.78       1537.94        24.20 o                         
   2  -1   5       6035.87       5801.33        59.04 o                         
   3  -1   5        710.64        623.87        16.17 o                         
   4  -1   5       2033.86       1929.61        34.62 o                         
   5  -1   5          5.96          6.77         4.16 o                         
   6  -1   5       8412.58       8117.26        97.88 o                         
   7  -1   5        137.75        130.00         7.42 o                         
   8  -1   5          0.06          2.65         3.62 o                         
   9  -1   5       4477.40       4286.06        81.50 o                         
  10  -1   5       1831.21       1738.68        43.04 o                         
  11  -1   5        118.96        107.34        10.75 o                         
  12  -1   5         75.42        130.13        27.62 o                         
 -11   0   5        588.07        629.12        43.68 o                         
 -10   0   5         73.19         81.70        10.82 o                         
  -9   0   5       5332.36       5313.81        95.73 o                         
  -8   0   5        294.81        282.22        11.57 o                         
  -7   0   5          1.93         10.11         4.19 o                         
  -6   0   5          5.89         13.73         3.31 o                         
  -5   0   5       1510.43       1318.71        27.30 o                         
  -4   0   5       6694.27       6367.34        88.61 o                         
  -3   0   5          0.10          3.41         3.09 o                         
  -2   0   5      27874.40      28490.01       257.24 o                         
  -1   0   5       1058.73       1004.10        14.86 o                         
   0   0   5       2239.51       2210.67        39.26 o                         
   1   0   5       3053.44       3011.83        45.06 o                         
   2   0   5       8761.05       8476.79       103.26 o                         
   3   0   5       9639.09       9444.13        96.79 o                         
   4   0   5       4276.23       4802.31        76.87 o                         
   5   0   5       3251.35       2973.42        38.43 o                         
   6   0   5        159.28        205.41        10.55 o                         
   7   0   5       1253.92       1255.08        22.66 o                         
   8   0   5       2442.93       2358.82        35.98 o                         
   9   0   5       5791.32       5780.18        88.19 o                         
  10   0   5       1422.51       1461.83        40.72 o                         
  11   0   5         89.52         87.00        25.64 o                         
  12   0   5        640.84        726.60        55.66 o                         
 -11   1   5        609.73        560.88        30.88 o                         
 -10   1   5       1381.17       1268.56        39.86 o                         
  -9   1   5        390.77        379.38        20.45 o                         
  -8   1   5       2362.82       2204.24        41.41 o                         
  -7   1   5       1135.16       1222.54        25.82 o                         
  -6   1   5        304.40        315.72        11.52 o                         
  -5   1   5       1621.73       1526.48        30.92 o                         
  -4   1   5       2033.70       2117.06        33.39 o                         
  -3   1   5      14553.06      14982.59       135.24 o                         
  -2   1   5         53.77         74.61         4.31 o                         
  -1   1   5      24320.22      24234.33       231.90 o                         
   0   1   5       2511.13       2617.14        40.03 o                         
   1   1   5       4259.15       3802.83        48.23 o                         
   2   1   5       7356.86       6848.37        83.36 o                         
   3   1   5        146.62        100.97         4.93 o                         
   4   1   5       2755.56       2797.34        38.31 o                         
   5   1   5        402.31        436.91         9.97 o                         
   6   1   5      15131.71      15298.71       160.79 o                         
   7   1   5        918.93       1079.51        22.28 o                         
   8   1   5       3235.77       3240.60        47.34 o                         
   9   1   5       2765.05       2723.18        59.62 o                         
  10   1   5        237.92        245.25        25.66 o                         
  11   1   5         96.46         74.07        21.26 o                         
  12   1   5         78.27         73.45        11.38 o                         
 -11   2   5         17.26        -20.55        20.55 o                         
 -10   2   5        764.30        852.64        65.82 o                         
  -9   2   5       2301.25       2132.60        53.89 o                         
  -8   2   5        360.39        392.02        17.93 o                         
  -7   2   5        277.20        315.78        13.79 o                         
  -6   2   5       2094.70       2124.69        36.89 o                         
  -5   2   5       5731.60       5701.20        76.37 o                         
  -4   2   5        705.29        723.84        16.08 o                         
  -3   2   5        832.82        835.55        16.25 o                         
  -2   2   5      28369.88      28211.47       274.02 o                         
  -1   2   5         12.97         14.37         1.87 o                         
   0   2   5        589.36        496.08        13.83 o                         
   1   2   5       2937.93       2547.83        44.42 o                         
   2   2   5       3472.63       3240.89        38.85 o                         
   3   2   5       1535.23       1797.35        24.78 o                         
   4   2   5       4114.67       4128.48        46.01 o                         
   5   2   5      17412.46      17268.07       174.10 o                         
   6   2   5        297.17        392.72        11.70 o                         
   7   2   5        784.74        817.55        22.81 o                         
   8   2   5        274.97        296.45        12.24 o                         
   9   2   5        790.27        843.99        32.32 o                         
  10   2   5        898.99        879.50        41.25 o                         
  11   2   5         34.11         58.06        10.02 o                         
  12   2   5       2984.17       3054.04        67.45 o                         
 -11   3   5        236.68        239.05        25.57 o                         
 -10   3   5       1640.05       1602.62        44.85 o                         
  -9   3   5        463.09        481.21        34.64 o                         
  -8   3   5         10.24         11.38         6.45 o                         
  -7   3   5        811.37        810.28        24.20 o                         
  -6   3   5       4305.47       4322.53        59.60 o                         
  -5   3   5        585.77        526.29        15.35 o                         
  -4   3   5       1061.74       1146.15        24.44 o                         
  -3   3   5      26495.64      26549.27       246.26 o                         
  -2   3   5        644.40        827.38        21.03 o                         
  -1   3   5        171.72        141.07         5.39 o                         
   0   3   5       2923.66       2702.61        34.88 o                         
   1   3   5       4709.72       4199.74        69.24 o                         
   2   3   5       1774.99       1724.47        21.31 o                         
   3   3   5        432.39        360.70         9.61 o                         
   4   3   5      19342.98      19613.14       194.08 o                         
   5   3   5       2620.09       2710.73        32.65 o                         
   6   3   5         83.27         80.02         5.20 o                         
   7   3   5        780.57        773.89        16.74 o                         
   8   3   5       1200.05       1197.19        31.76 o                         
   9   3   5       1024.67       1072.96        33.81 o                         
  10   3   5        891.29        885.69        29.46 o                         
  11   3   5       1820.10       1809.58        48.68 o                         
  12   3   5        503.26        484.44        30.92 o                         
 -11   4   5         97.88        112.37        14.76 o                         
 -10   4   5          7.98          1.29         9.62 o                         
  -9   4   5        799.60        765.20        40.16 o                         
  -8   4   5        718.10        798.73        35.27 o                         
  -7   4   5       7376.88       7420.03        95.90 o                         
  -6   4   5       3639.80       3596.94        55.31 o                         
  -5   4   5       1650.01       1737.29        34.51 o                         
  -4   4   5       3153.45       3087.55        50.46 o                         
  -3   4   5        468.52        455.54        12.67 o                         
  -2   4   5       7311.13       7206.81        73.70 o                         
  -1   4   5        168.40        243.25         7.63 o                         
   0   4   5       8449.42       7779.54        72.52 o                         
   1   4   5        423.75        316.68         9.88 o                         
   2   4   5       7003.95       8006.62        91.24 o                         
   3   4   5      11407.01      11554.25       118.74 o                         
   4   4   5       1003.60        932.67        16.87 o                         
   5   4   5       1691.02       1453.20        23.91 o                         
   6   4   5       1538.92       1612.40        24.94 o                         
   7   4   5       1534.59       1396.34        26.25 o                         
   8   4   5        159.02        157.79         9.71 o                         
   9   4   5          2.91         13.15         5.72 o                         
  10   4   5       1601.20       1652.31        39.39 o                         
  11   4   5       1196.16       1165.86        39.64 o                         
  12   4   5       1907.98       1916.51        55.57 o                         
 -11   5   5        232.75        214.19        19.88 o                         
 -10   5   5       1592.72       1548.06        62.84 o                         
  -9   5   5         25.96         40.59        19.53 o                         
  -8   5   5       2549.88       2308.34        76.17 o                         
  -7   5   5       1697.22       1778.56        38.90 o                         
  -6   5   5       1353.76       1405.89        30.93 o                         
  -5   5   5         13.11         26.35         5.41 o                         
  -4   5   5       3722.04       3778.24        90.88 o                         
  -3   5   5       5315.87       5024.34        73.66 o                         
  -2   5   5        624.57        739.11        15.17 o                         
  -1   5   5       6586.32       6409.05        67.76 o                         
   0   5   5       2600.68       2499.15        36.19 o                         
   1   5   5       9184.93       9716.73       109.35 o                         
   2   5   5       3727.98       3971.04        56.82 o                         
   3   5   5      11214.42      11564.00       121.26 o                         
   4   5   5       5043.98       4862.89        56.09 o                         
   5   5   5        842.66        915.03        24.45 o                         
   6   5   5       3409.37       3331.89        51.75 o                         
   7   5   5         82.04         63.87         6.29 o                         
   8   5   5        749.85        773.39        17.78 o                         
   9   5   5          3.18          9.26         5.38 o                         
  10   5   5       2381.01       2363.71        49.38 o                         
  11   5   5       2709.57       2682.88        58.71 o                         
  12   5   5        275.69        299.24        23.33 o                         
 -10   6   5        244.26        208.36        27.08 o                         
  -9   6   5         55.27         46.63        23.47 o                         
  -8   6   5        386.89        366.26        27.45 o                         
  -7   6   5       6263.02       6058.01        95.44 o                         
  -6   6   5        244.94        248.25        12.18 o                         
  -5   6   5        265.58        279.14        12.90 o                         
  -4   6   5       2088.82       1917.62        37.01 o                         
  -3   6   5         66.69         45.27         6.01 o                         
  -2   6   5        557.94        578.85        15.62 o                         
  -1   6   5       1093.87       1268.78        22.73 o                         
   0   6   5      19828.42      20179.21       216.37 o                         
   1   6   5        298.90        357.26        11.37 o                         
   2   6   5       1329.14       1287.02        25.09 o                         
   3   6   5      17326.43      17035.54       202.40 o                         
   4   6   5        149.92        122.32         7.66 o                         
   5   6   5         14.40         43.90         8.26 o                         
   6   6   5         72.64         79.43         6.71 o                         
   7   6   5       8921.40       9075.32        88.94 o                         
   8   6   5          2.14         12.60         4.60 o                         
   9   6   5        799.21        760.74        19.78 o                         
  10   6   5       4531.02       4605.96        82.18 o                         
  11   6   5        624.28        625.75        26.96 o                         
  12   6   5         65.41         78.28        12.16 o                         
 -10   7   5        768.92        659.11        59.38 o                         
  -9   7   5         38.21         19.35        14.09 o                         
  -8   7   5       3018.63       2768.35       126.98 o                         
  -7   7   5         89.32         85.21        12.93 o                         
  -6   7   5        910.71        873.51        23.49 o                         
  -5   7   5        255.37        274.32        14.99 o                         
  -4   7   5       3013.03       2806.57        42.89 o                         
  -3   7   5        699.98        661.80        17.26 o                         
  -2   7   5       2827.07       3077.82        44.68 o                         
  -1   7   5      16023.97      16542.14       182.69 o                         
   0   7   5         62.84         62.87         5.92 o                         
   1   7   5       1272.86       1184.59        21.32 o                         
   2   7   5        798.89        717.28        18.89 o                         
   3   7   5       1862.69       1819.18        49.44 o                         
   4   7   5          1.83         10.96         4.57 o                         
   5   7   5       2531.45       2521.67        36.60 o                         
   6   7   5       6253.27       6245.38        71.92 o                         
   7   7   5        262.62        256.00        10.52 o                         
   8   7   5         98.94         70.83         6.85 o                         
   9   7   5        787.24        818.57        22.06 o                         
  10   7   5       2245.79       2288.74        45.73 o                         
  11   7   5         96.39        130.22        15.88 o                         
  12   7   5        649.54        618.41        28.34 o                         
 -10   8   5        156.69        171.47        34.26 o                         
  -9   8   5        798.78        730.12        58.32 o                         
  -8   8   5         12.38         23.60        11.20 o                         
  -7   8   5         14.10         24.34        10.18 o                         
  -6   8   5        144.27        162.75        12.88 o                         
  -5   8   5       2322.67       2461.36        62.42 o                         
  -4   8   5       3219.40       3451.08        47.82 o                         
  -3   8   5        125.60        144.88         8.63 o                         
  -2   8   5       5620.28       5652.54        72.68 o                         
  -1   8   5          5.76         13.50         4.03 o                         
   0   8   5        978.32        944.61        34.81 o                         
   1   8   5        821.31        786.32        20.83 o                         
   2   8   5       3189.26       2941.57        43.35 o                         
   3   8   5       5360.24       5205.13        64.84 o                         
   4   8   5        553.66        547.63        16.02 o                         
   5   8   5       5452.31       5308.07        67.40 o                         
   6   8   5         84.11        107.14         7.71 o                         
   7   8   5       3061.88       3116.39        46.17 o                         
   8   8   5        375.04        367.90        13.54 o                         
   9   8   5       4325.39       4284.40        60.94 o                         
  10   8   5        617.98        597.55        24.68 o                         
  11   8   5          0.69         14.13         9.60 o                         
  12   8   5        404.85        416.09        22.64 o                         
  -9   9   5         53.56         52.14        14.21 o                         
  -8   9   5        458.03        510.04        29.18 o                         
  -7   9   5          3.70         13.94        10.39 o                         
  -6   9   5       2397.42       2287.36        60.42 o                         
  -5   9   5       2509.84       2679.82        45.08 o                         
  -4   9   5       1624.53       1725.94        34.40 o                         
  -3   9   5       3548.17       3608.47        59.40 o                         
  -2   9   5        403.50        403.96        13.87 o                         
  -1   9   5       3276.85       2988.65        60.77 o                         
   0   9   5         18.20         22.18         6.88 o                         
   1   9   5       6686.93       6622.40        88.55 o                         
   2   9   5       3568.75       3472.61        45.86 o                         
   3   9   5       1026.88       1049.54        27.81 o                         
   4   9   5        492.44        453.36        17.65 o                         
   5   9   5         88.07        104.24         8.35 o                         
   6   9   5       3580.72       3555.70        50.65 o                         
   7   9   5         30.07         29.63         6.04 o                         
   8   9   5       5694.78       5762.86        70.52 o                         
   9   9   5        350.85        346.58        17.89 o                         
  10   9   5        165.08        188.66        15.90 o                         
  11   9   5          4.30         -4.01         9.72 o                         
  12   9   5         82.58         78.96        15.12 o                         
  -9  10   5       1630.98       1630.14        62.95 o                         
  -8  10   5         42.74         54.64        15.85 o                         
  -7  10   5         67.90         82.20        16.63 o                         
  -6  10   5       1841.92       1738.25        53.24 o                         
  -5  10   5       2322.48       2394.23        45.50 o                         
  -4  10   5         11.53         16.18         5.93 o                         
  -3  10   5       1456.72       1493.38        27.12 o                         
  -2  10   5       4252.16       4052.55        52.40 o                         
  -1  10   5          0.01          4.53         5.05 o                         
   0  10   5       3235.84       3224.03        73.86 o                         
   1  10   5       1842.31       1835.24        58.77 o                         
   2  10   5       3475.75       3532.83        59.23 o                         
   3  10   5        847.62        931.45        24.25 o                         
   4  10   5          0.35          6.54         5.99 o                         
   5  10   5      12673.72      12479.83       143.95 o                         
   6  10   5          0.60          6.69         5.52 o                         
   7  10   5       1101.40       1144.74        28.47 o                         
   8  10   5          0.56          6.33         7.63 o                         
   9  10   5       2428.01       2411.25        53.15 o                         
  10  10   5         16.95         11.64         9.79 o                         
  11  10   5         24.73         18.70        11.09 o                         
  -8  11   5        103.20         97.73        18.73 o                         
  -7  11   5       1139.65       1139.30        60.12 o                         
  -6  11   5       3689.13       3588.90       103.85 o                         
  -5  11   5        150.82        130.40        21.57 o                         
  -4  11   5        729.60        768.92        24.41 o                         
  -3  11   5       3193.84       3175.48        44.41 o                         
  -2  11   5        909.95        942.08        25.37 o                         
  -1  11   5         53.11         54.03         7.38 o                         
   0  11   5       2802.89       2738.03        77.02 o                         
   1  11   5       3963.17       3961.84        73.77 o                         
   2  11   5       6812.55       6604.08        77.50 o                         
   3  11   5        152.33        138.74         9.42 o                         
   4  11   5       3797.16       3889.67        70.35 o                         
   5  11   5        128.42        134.92        11.03 o                         
   6  11   5         29.89         35.58         7.04 o                         
   7  11   5        647.73        679.06        26.97 o                         
   8  11   5       4203.01       4265.74        79.81 o                         
   9  11   5        866.46        824.80        30.06 o                         
  10  11   5        301.27        334.09        26.32 o                         
  11  11   5       2010.01       2092.85        52.59 o                         
  -7  12   5        815.27        816.70        43.66 o                         
  -6  12   5        313.83        305.09        26.99 o                         
  -5  12   5        183.88        226.01        30.30 o                         
  -4  12   5        683.99        731.27        50.83 o                         
  -3  12   5       1178.38       1203.41        37.74 o                         
  -2  12   5       1395.79       1427.70        41.74 o                         
  -1  12   5          0.02         -1.57         6.44 o                         
   0  12   5       2491.64       2469.39        45.14 o                         
   1  12   5       2408.24       2443.76        51.89 o                         
   2  12   5       1688.39       1712.70        43.58 o                         
   3  12   5        339.64        359.23        14.67 o                         
   4  12   5       2677.91       2719.44        57.25 o                         
   5  12   5        485.22        433.83        24.79 o                         
   6  12   5         76.65         89.76        10.58 o                         
   7  12   5       2275.01       2325.83        51.43 o                         
   8  12   5        658.69        657.29        27.10 o                         
   9  12   5        354.71        353.21        20.74 o                         
  10  12   5        309.10        311.68        20.35 o                         
  -7  13   5        335.46        307.94        28.76 o                         
  -6  13   5        587.10        557.25        36.91 o                         
  -5  13   5        151.79        139.11        20.07 o                         
  -4  13   5       2978.50       2836.01        93.13 o                         
  -3  13   5       2200.70       2264.36        78.70 o                         
  -2  13   5        138.32        156.91        30.51 o                         
  -1  13   5       1670.12       1648.92        61.41 o                         
   0  13   5        669.83        594.11        29.99 o                         
   1  13   5       3263.31       3256.18        70.54 o                         
   2  13   5        169.30        156.04        13.57 o                         
   3  13   5       4331.28       4292.36        80.43 o                         
   4  13   5        965.97       1006.76        35.78 o                         
   5  13   5         25.91         40.43        12.97 o                         
   6  13   5       1214.24       1123.75        34.41 o                         
   7  13   5        542.71        532.78        24.05 o                         
   8  13   5       2522.29       2575.65        56.75 o                         
   9  13   5          1.98         17.62        10.61 o                         
  10  13   5        965.13        988.40        35.29 o                         
  -6  14   5         14.39          4.26        13.85 o                         
  -5  14   5        311.48        322.26        32.04 o                         
  -4  14   5       3075.89       3171.11       101.77 o                         
  -3  14   5         11.48         31.21        15.02 o                         
  -2  14   5        198.20        241.94        25.42 o                         
  -1  14   5        143.22        147.88        20.28 o                         
   0  14   5       2933.64       2978.25        87.61 o                         
   1  14   5        596.77        605.57        30.42 o                         
   2  14   5       2956.24       2780.21        64.46 o                         
   3  14   5       1206.09       1193.89        37.38 o                         
   4  14   5        224.62        195.74        15.18 o                         
   5  14   5          0.01         -6.33        10.27 o                         
   6  14   5        174.33        170.34        20.41 o                         
   7  14   5       3604.93       3400.52       103.08 o                         
   8  14   5        219.75        191.66        16.36 o                         
   9  14   5        164.67        174.43        15.44 o                         
  -5  15   5        291.80        329.80        33.99 o                         
  -4  15   5        492.97        557.19        43.09 o                         
  -3  15   5       1116.96       1040.79        62.37 o                         
  -2  15   5         58.79         58.31        23.99 o                         
  -1  15   5       3084.39       3125.30        95.00 o                         
   0  15   5        188.11        210.79        22.82 o                         
   1  15   5        220.20        209.06        20.22 o                         
   2  15   5        939.67        909.40        34.61 o                         
   3  15   5       1883.18       1879.66        54.28 o                         
   4  15   5       1268.43       1306.66        38.56 o                         
   5  15   5          0.93          7.22         7.24 o                         
   6  15   5       3126.85       3022.28        87.17 o                         
   7  15   5        256.15        220.62        18.32 o                         
   8  15   5         10.30         15.18        14.04 o                         
  -4  16   5       1605.25       1663.76        78.25 o                         
  -3  16   5         83.60        131.70        23.61 o                         
  -2  16   5       2946.15       3096.38       114.52 o                         
  -1  16   5        804.33        826.77        45.64 o                         
   0  16   5        154.25        173.47        22.77 o                         
   1  16   5        286.32        272.79        22.88 o                         
   2  16   5       2636.43       2491.83        69.81 o                         
   3  16   5       1801.50       1755.35        53.69 o                         
   4  16   5          0.69          8.19         9.46 o                         
   5  16   5        833.70        838.54        31.66 o                         
   6  16   5          1.68          7.85        10.44 o                         
   7  16   5        514.23        491.47        36.52 o                         
  -2  17   5        812.81        838.60        49.02 o                         
  -1  17   5       1075.87       1172.38        56.18 o                         
   0  17   5          0.08         13.36        13.15 o                         
   1  17   5        892.76        927.35        47.40 o                         
   2  17   5       1325.90       1271.57        46.21 o                         
   3  17   5        268.93        310.20        20.77 o                         
   4  17   5         11.02         31.58        15.04 o                         
   5  17   5        350.98        349.56        21.87 o                         
   6  17   5       2843.40       2903.99        56.69 o                         
   1  18   5        253.94        263.58        23.60 o                         
   2  18   5       1331.66       1474.43        46.68 o                         
   3  18   5          0.50         -5.24        11.45 o                         
   4  18   5        490.28        524.60        35.65 o                         
  -3 -15   6       1749.55       1751.68        42.21 o                         
  -2 -15   6        134.07        112.82        15.49 o                         
  -1 -15   6       1493.82       1491.98        54.05 o                         
   0 -15   6        756.19        777.74        31.67 o                         
   1 -15   6         54.46         48.10        19.54 o                         
  -5 -14   6          8.63         31.69        10.61 o                         
  -4 -14   6       2767.06       2881.99        56.11 o                         
  -3 -14   6         79.87         71.41        10.22 o                         
  -2 -14   6        443.68        443.49        22.98 o                         
  -1 -14   6        740.08        695.52        29.79 o                         
   0 -14   6       1141.84       1207.09        56.11 o                         
   1 -14   6        431.24        404.26        34.58 o                         
   2 -14   6          0.19         14.67        15.47 o                         
   3 -14   6       1310.09       1278.06        70.31 o                         
  -7 -13   6        924.14       1008.60        37.80 o                         
  -6 -13   6        194.37        187.47        17.69 o                         
  -5 -13   6       2691.64       2707.27        62.94 o                         
  -4 -13   6        737.04        694.07        27.12 o                         
  -3 -13   6          4.43         16.86         7.85 o                         
  -2 -13   6         27.53         28.49         7.86 o                         
  -1 -13   6       1889.02       2000.44        72.93 o                         
   0 -13   6        974.79        906.60        39.02 o                         
   1 -13   6         76.04         78.08         8.90 o                         
   2 -13   6       1908.08       2089.24        55.41 o                         
   3 -13   6        211.73        189.64        28.59 o                         
   4 -13   6          0.63         34.35        20.87 o                         
   5 -13   6         60.29         38.57        19.42 o                         
  -8 -12   6       1105.80       1079.52        48.34 o                         
  -7 -12   6         71.73         53.94        12.29 o                         
  -6 -12   6       1116.23       1162.68        39.46 o                         
  -5 -12   6       1178.06       1141.90        33.12 o                         
  -4 -12   6       1587.36       1587.77        40.86 o                         
  -3 -12   6          4.69          7.20         7.27 o                         
  -2 -12   6       1437.75       1497.79        32.80 o                         
  -1 -12   6        910.18        913.73        25.67 o                         
   0 -12   6        139.39        169.32        11.54 o                         
   1 -12   6        334.70        339.88        13.38 o                         
   2 -12   6        724.06        765.24        28.58 o                         
   3 -12   6       1608.59       1706.48        52.94 o                         
   4 -12   6        192.28        180.80        28.02 o                         
   5 -12   6       2709.74       2604.63        93.42 o                         
   6 -12   6        305.53        238.10        53.08 o                         
  -8 -11   6       1000.70        954.77        42.32 o                         
  -7 -11   6        690.98        635.74        25.90 o                         
  -6 -11   6       1701.62       1703.20        42.25 o                         
  -5 -11   6       3033.77       2986.50        52.04 o                         
  -4 -11   6          4.14          7.89         5.80 o                         
  -3 -11   6        111.47        107.08         9.67 o                         
  -2 -11   6         16.67         20.80         5.40 o                         
  -1 -11   6        587.86        631.70        17.60 o                         
   0 -11   6          1.19          2.06         6.45 o                         
   1 -11   6       1924.94       1917.78        32.90 o                         
   2 -11   6       3039.98       3114.39        49.18 o                         
   3 -11   6        585.64        602.71        22.49 o                         
   4 -11   6        914.30        943.95        28.68 o                         
   5 -11   6        205.81        195.66        22.53 o                         
   6 -11   6        685.74        729.84        47.36 o                         
   7 -11   6       1051.93        951.52        63.99 o                         
  -9 -10   6       4462.73       4602.85        91.95 o                         
  -8 -10   6         31.46         25.85         9.21 o                         
  -7 -10   6        401.49        432.21        21.03 o                         
  -6 -10   6       2196.74       2232.41        41.49 o                         
  -5 -10   6          7.79         10.28         5.91 o                         
  -4 -10   6        346.66        352.09        13.76 o                         
  -3 -10   6        364.82        369.84        13.84 o                         
  -2 -10   6       2137.69       2177.00        33.95 o                         
  -1 -10   6        215.17        232.82        10.17 o                         
   0 -10   6        581.11        593.20        22.61 o                         
   1 -10   6       6264.57       6080.66        68.55 o                         
   2 -10   6       2342.10       2238.51        30.77 o                         
   3 -10   6         12.53         22.60         5.64 o                         
   4 -10   6         57.14         53.95         6.45 o                         
   5 -10   6       1670.06       1632.61        40.10 o                         
   6 -10   6        586.69        469.98        44.68 o                         
   7 -10   6        280.68        251.45        30.14 o                         
   8 -10   6        725.37        699.40        48.92 o                         
  -9  -9   6         20.45         33.60        11.74 o                         
  -8  -9   6         24.47         22.74         7.43 o                         
  -7  -9   6       1676.34       1711.65        36.89 o                         
  -6  -9   6       1341.33       1320.89        29.26 o                         
  -5  -9   6        185.96        190.68        11.77 o                         
  -4  -9   6        591.97        587.50        15.87 o                         
  -3  -9   6       3420.47       3361.34        42.78 o                         
  -2  -9   6        145.43        146.25         9.30 o                         
  -1  -9   6       1137.26       1035.67        23.82 o                         
   0  -9   6       4645.39       4640.66        62.12 o                         
   1  -9   6       4135.56       4128.06        54.26 o                         
   2  -9   6       1659.92       1587.26        25.51 o                         
   3  -9   6         52.97         66.70         6.17 o                         
   4  -9   6       2331.84       2341.91        38.89 o                         
   5  -9   6        813.12        769.65        21.83 o                         
   6  -9   6        715.00        719.27        29.81 o                         
   7  -9   6        447.68        378.23        34.00 o                         
   8  -9   6        824.03        813.01        51.28 o                         
 -10  -8   6        123.89         94.11        22.90 o                         
  -9  -8   6       1300.11       1355.42        42.35 o                         
  -8  -8   6        141.72        160.60        15.17 o                         
  -7  -8   6       1238.09       1231.90        27.79 o                         
  -6  -8   6       2350.64       2356.33        38.96 o                         
  -5  -8   6        352.83        366.67        13.78 o                         
  -4  -8   6        333.06        323.09        12.78 o                         
  -3  -8   6         15.98         22.21         4.46 o                         
  -2  -8   6       3134.33       3119.13        44.58 o                         
  -1  -8   6        494.56        541.53        14.59 o                         
   0  -8   6       5986.08       5932.21        72.77 o                         
   1  -8   6       3637.64       3516.21        42.81 o                         
   2  -8   6        147.24        110.10         5.77 o                         
   3  -8   6         47.67         41.92         5.46 o                         
   4  -8   6         83.92         67.02         6.60 o                         
   5  -8   6        653.92        651.28        16.61 o                         
   6  -8   6        393.98        363.89        25.62 o                         
   7  -8   6       3049.32       2923.56        85.59 o                         
   8  -8   6       1617.61       1699.28        60.04 o                         
   9  -8   6        234.12        185.30        31.49 o                         
 -10  -7   6       2736.76       2965.27        99.15 o                         
  -9  -7   6         21.32          9.81        12.48 o                         
  -8  -7   6       1769.01       1840.31        47.93 o                         
  -7  -7   6       1529.55       1508.44        27.99 o                         
  -6  -7   6         34.12         16.35         5.11 o                         
  -5  -7   6       1299.69       1271.66        25.78 o                         
  -4  -7   6       1407.35       1348.14        22.94 o                         
  -3  -7   6      15875.08      15941.09       152.90 o                         
  -2  -7   6         28.13         21.11         5.58 o                         
  -1  -7   6       3810.77       3597.20        44.34 o                         
   0  -7   6        757.78        677.44        15.36 o                         
   1  -7   6        556.54        476.59        14.08 o                         
   2  -7   6        357.93        384.70         9.60 o                         
   3  -7   6        173.23        196.33         8.96 o                         
   4  -7   6       5518.57       5433.49        74.73 o                         
   5  -7   6          9.56         21.25         5.83 o                         
   6  -7   6       1078.03       1038.05        33.66 o                         
   7  -7   6       2663.97       2629.45        63.63 o                         
   8  -7   6        425.91        345.68        37.58 o                         
   9  -7   6         37.03         57.99        17.15 o                         
 -10  -6   6          6.02          6.08        12.08 o                         
  -9  -6   6        161.88        167.33        33.46 o                         
  -8  -6   6        597.99        589.68        24.11 o                         
  -7  -6   6       1860.83       1948.46        65.75 o                         
  -6  -6   6        455.25        450.01        13.00 o                         
  -5  -6   6        109.43        101.41         8.26 o                         
  -4  -6   6       7394.46       7317.29        81.51 o                         
  -3  -6   6        335.36        341.65        10.73 o                         
  -2  -6   6        323.18        321.07         9.37 o                         
  -1  -6   6         74.99         52.38         3.93 o                         
   0  -6   6       1433.73       1240.00        18.66 o                         
   1  -6   6       1902.45       1816.41        24.47 o                         
   2  -6   6         86.05         84.57         4.69 o                         
   3  -6   6       4161.71       4133.26        52.54 o                         
   4  -6   6         60.82         75.77         6.76 o                         
   5  -6   6        237.79        216.41        14.06 o                         
   6  -6   6        208.57        241.56        18.28 o                         
   7  -6   6       2616.73       2610.14        80.92 o                         
   8  -6   6        275.96        279.91        27.69 o                         
   9  -6   6        577.32        515.44        37.39 o                         
  10  -6   6        904.46        973.61        67.00 o                         
 -11  -5   6          1.75         -1.46        12.77 o                         
 -10  -5   6         56.52         68.91        14.55 o                         
  -9  -5   6        261.35        257.23        26.90 o                         
  -8  -5   6       1887.83       1921.55        64.91 o                         
  -7  -5   6       2249.89       2288.79        44.16 o                         
  -6  -5   6         16.66         10.38         5.35 o                         
  -5  -5   6       3820.94       3897.00        45.76 o                         
  -4  -5   6       1746.23       1692.64        27.47 o                         
  -3  -5   6       1185.38       1132.93        18.97 o                         
  -2  -5   6        717.31        841.90        19.16 o                         
  -1  -5   6       1772.75       1520.27        34.16 o                         
   0  -5   6        351.09        303.35        11.87 o                         
   1  -5   6        408.64        417.49        15.01 o                         
   2  -5   6       5366.00       5345.84        86.13 o                         
   3  -5   6        561.89        566.32        14.72 o                         
   4  -5   6       3085.80       3097.06        47.69 o                         
   5  -5   6        455.24        435.96        16.81 o                         
   6  -5   6       5088.33       4951.43        78.18 o                         
   7  -5   6        803.84        807.62        26.91 o                         
   8  -5   6         21.14         33.07        12.16 o                         
   9  -5   6       1148.47       1151.99        46.32 o                         
  10  -5   6        763.42        760.93        39.02 o                         
 -11  -4   6        280.21        323.53        25.79 o                         
 -10  -4   6          3.70         -8.33        12.80 o                         
  -9  -4   6       3555.48       3603.04       105.43 o                         
  -8  -4   6       2428.93       2565.54        58.86 o                         
  -7  -4   6       2570.23       2514.29        44.14 o                         
  -6  -4   6       1409.93       1422.34        29.82 o                         
  -5  -4   6       1999.84       1996.54        41.16 o                         
  -4  -4   6       1644.59       1523.26        21.57 o                         
  -3  -4   6         83.43         88.89         5.33 o                         
  -2  -4   6       6708.87       6714.06        85.87 o                         
  -1  -4   6         72.12         62.40         4.22 o                         
   0  -4   6       3054.81       3000.39        53.87 o                         
   1  -4   6       4288.00       4445.28        62.65 o                         
   2  -4   6       2792.81       2877.49        40.88 o                         
   3  -4   6       3280.37       3327.49        56.24 o                         
   4  -4   6        152.81        156.01         8.90 o                         
   5  -4   6       5678.67       5704.26        73.47 o                         
   6  -4   6         18.51         17.00         5.92 o                         
   7  -4   6        278.60        281.57        13.39 o                         
   8  -4   6        279.74        262.87        23.92 o                         
   9  -4   6        674.35        673.47        35.14 o                         
  10  -4   6       2663.15       2626.25        75.77 o                         
  11  -4   6        385.35        355.78        32.20 o                         
 -11  -3   6         18.04         19.61        12.33 o                         
 -10  -3   6        758.42        785.68        37.75 o                         
  -9  -3   6        333.99        362.73        25.64 o                         
  -8  -3   6       3666.31       3798.69        71.84 o                         
  -7  -3   6        236.23        243.75        13.79 o                         
  -6  -3   6       2245.90       2252.15        37.01 o                         
  -5  -3   6       2304.52       2098.74        35.72 o                         
  -4  -3   6        196.80        214.32         7.96 o                         
  -3  -3   6        789.53        655.80        12.96 o                         
  -2  -3   6        606.90        567.25        14.25 o                         
  -1  -3   6       8198.52       7988.05        81.86 o                         
   0  -3   6       1336.49       1449.45        23.12 o                         
   1  -3   6       1526.72       1373.15        25.47 o                         
   2  -3   6       9508.67       8996.00       111.23 o                         
   3  -3   6          2.03          8.48         3.35 o                         
   4  -3   6       1055.57       1048.72        27.15 o                         
   5  -3   6        140.05        134.36         9.56 o                         
   6  -3   6       1656.61       1562.03        30.58 o                         
   7  -3   6         69.73         71.07         8.16 o                         
   8  -3   6        384.16        405.51        22.57 o                         
   9  -3   6       6762.87       6719.56       134.44 o                         
  10  -3   6        140.45        120.53        22.99 o                         
  11  -3   6        322.75        320.02        30.91 o                         
 -11  -2   6         11.07          9.77        13.13 o                         
 -10  -2   6        107.44         86.69        19.90 o                         
  -9  -2   6       5636.24       5869.23       104.11 o                         
  -8  -2   6        631.57        632.25        25.83 o                         
  -7  -2   6        739.09        692.97        24.52 o                         
  -6  -2   6       1424.95       1244.24        26.15 o                         
  -5  -2   6       1504.42       1513.38        29.84 o                         
  -4  -2   6        324.95        381.81        11.83 o                         
  -3  -2   6         40.91         34.71         4.31 o                         
  -2  -2   6      21646.14      21866.46       177.00 o                         
  -1  -2   6         56.63         64.84         3.80 o                         
   0  -2   6       1382.02       1306.20        20.51 o                         
   1  -2   6       8011.02       7775.48        87.31 o                         
   2  -2   6       6576.52       6549.79        69.92 o                         
   3  -2   6        676.19        787.23        21.69 o                         
   4  -2   6        191.24        215.22        10.70 o                         
   5  -2   6       9199.57       9041.12       110.59 o                         
   6  -2   6        108.06        127.32         8.55 o                         
   7  -2   6         26.52         24.91         6.39 o                         
   8  -2   6       4259.21       4284.16        62.94 o                         
   9  -2   6        900.96        959.62        40.81 o                         
  10  -2   6          1.85         12.21        13.56 o                         
  11  -2   6        389.81        307.34        45.91 o                         
 -11  -1   6          9.81          7.47        12.26 o                         
 -10  -1   6       2811.84       2905.31        85.54 o                         
  -9  -1   6         10.41         10.09        11.05 o                         
  -8  -1   6         91.98         96.06        11.54 o                         
  -7  -1   6        185.68        177.15        12.14 o                         
  -6  -1   6       1096.74       1116.71        26.71 o                         
  -5  -1   6       2578.49       2457.57        39.37 o                         
  -4  -1   6         21.83         19.60         3.86 o                         
  -3  -1   6       8335.46       8106.07        97.48 o                         
  -2  -1   6       2181.87       2308.70        27.40 o                         
  -1  -1   6       3889.67       4198.76        46.60 o                         
   0  -1   6       1806.38       1640.18        26.77 o                         
   1  -1   6       6871.93       6601.30        73.99 o                         
   2  -1   6        108.00        194.64         5.71 o                         
   3  -1   6       3357.79       3807.50        51.42 o                         
   4  -1   6      10779.47      10669.95       133.90 o                         
   5  -1   6        265.69        278.57        11.93 o                         
   6  -1   6       2942.94       3077.11        48.11 o                         
   7  -1   6        439.35        470.07        17.31 o                         
   8  -1   6       3434.47       3493.22        57.59 o                         
   9  -1   6       1708.25       1597.38        60.97 o                         
  10  -1   6        216.05        103.21         7.42 o                         
  11  -1   6       1177.39       1175.73        69.10 o                         
  12  -1   6         77.34         48.70        21.62 o                         
 -11   0   6        505.02        509.50        34.84 o                         
 -10   0   6        254.37        257.47        28.59 o                         
  -9   0   6        262.63        285.24        24.35 o                         
  -8   0   6         78.49         55.04        10.32 o                         
  -7   0   6       5392.41       5558.69        77.87 o                         
  -6   0   6       1503.51       1511.13        31.80 o                         
  -5   0   6       2369.00       2425.18        40.25 o                         
  -4   0   6       1996.75       1981.93        38.65 o                         
  -3   0   6         12.01         14.15         3.18 o                         
  -2   0   6       4030.53       4105.88        48.01 o                         
  -1   0   6        150.77        144.80         5.66 o                         
   0   0   6      17953.04      17966.94       204.54 o                         
   1   0   6        291.02        147.29         5.18 o                         
   2   0   6        881.08        862.36        18.32 o                         
   3   0   6       6613.79       6441.33        70.04 o                         
   4   0   6         22.46         13.54         4.07 o                         
   5   0   6      12634.37      12465.04       154.91 o                         
   6   0   6        292.04        311.60        14.58 o                         
   7   0   6       2960.59       3002.24        56.45 o                         
   8   0   6       1864.20       1793.88        31.30 o                         
   9   0   6        195.77        205.41        16.73 o                         
  10   0   6        953.62        952.52        27.38 o                         
  11   0   6       1067.83        983.97        30.48 o                         
  12   0   6       1311.49       1290.18       138.57 o                         
 -11   1   6        946.89        868.75        62.23 o                         
 -10   1   6       1129.01       1039.60        44.35 o                         
  -9   1   6         20.53         27.88         5.11 o                         
  -8   1   6       4559.84       4287.74        68.47 o                         
  -7   1   6       2952.71       2873.63        62.05 o                         
  -6   1   6       2144.78       2183.45        37.54 o                         
  -5   1   6         10.37         22.54         5.13 o                         
  -4   1   6         62.86        119.36         7.43 o                         
  -3   1   6      17474.22      16797.89       142.63 o                         
  -2   1   6       1576.57       1633.18        23.12 o                         
  -1   1   6       8517.82       8424.57        76.78 o                         
   0   1   6       2423.52       2142.37        35.76 o                         
   1   1   6       6137.02       5936.11        62.51 o                         
   2   1   6         27.35         27.80         3.15 o                         
   3   1   6        393.67        296.21         8.38 o                         
   4   1   6      14981.48      14508.49       146.76 o                         
   5   1   6          0.42          2.17         2.75 o                         
   6   1   6       1696.65       1728.42        28.01 o                         
   7   1   6         71.35         81.76         6.00 o                         
   8   1   6        277.50        273.61        10.85 o                         
   9   1   6        387.83        377.22        14.64 o                         
  10   1   6        700.93        707.84        25.36 o                         
  11   1   6       3231.10       3226.89        68.18 o                         
  12   1   6          5.53         13.58        14.84 o                         
 -11   2   6       1722.55       1806.57        84.56 o                         
 -10   2   6         43.42         36.21        10.41 o                         
  -9   2   6        733.04        664.74        32.53 o                         
  -8   2   6       1931.20       1846.08        44.99 o                         
  -7   2   6       2691.76       2663.87        39.20 o                         
  -6   2   6       1025.00       1036.58        20.61 o                         
  -5   2   6          7.77         19.62         3.53 o                         
  -4   2   6      11724.95      11290.76       120.58 o                         
  -3   2   6          1.46          8.02         3.18 o                         
  -2   2   6       2138.29       2366.81        31.64 o                         
  -1   2   6        441.65        509.77         9.45 o                         
   0   2   6       7884.42       7454.00        77.00 o                         
   1   2   6        305.66        275.73        21.93 o                         
   2   2   6        498.53        670.43        13.40 o                         
   3   2   6      16600.49      16441.43       162.91 o                         
   4   2   6         48.39         44.96         4.00 o                         
   5   2   6         27.24         40.59         4.63 o                         
   6   2   6        373.55        375.09        10.66 o                         
   7   2   6       4607.00       4804.57        66.95 o                         
   8   2   6          1.57          4.11         4.69 o                         
   9   2   6       1362.33       1349.33        31.81 o                         
  10   2   6       1575.66       1606.44        65.09 o                         
  11   2   6         20.66         46.82        16.87 o                         
  12   2   6         63.10         49.24        12.83 o                         
 -11   3   6        645.67        622.70        46.53 o                         
 -10   3   6        431.56        322.41        54.74 o                         
  -9   3   6         18.88         18.02         9.12 o                         
  -8   3   6       3281.88       3339.56       120.47 o                         
  -7   3   6       1708.59       1790.57        40.34 o                         
  -6   3   6         97.59         83.51         6.56 o                         
  -5   3   6       2792.07       2742.59        39.34 o                         
  -4   3   6       2633.73       2668.11        41.56 o                         
  -3   3   6       2334.35       2224.82        30.88 o                         
  -2   3   6       4204.00       4437.08        52.45 o                         
  -1   3   6       6627.68       6359.58        64.28 o                         
   0   3   6       4428.00       4511.30        57.87 o                         
   1   3   6          0.15         13.72         2.87 o                         
   2   3   6       4328.36       4012.86        47.32 o                         
   3   3   6       4563.39       4363.77        58.26 o                         
   4   3   6        399.70        341.86        10.87 o                         
   5   3   6        889.96        989.17        18.10 o                         
   6   3   6      11868.88      11637.22       112.67 o                         
   7   3   6         96.48         77.18         5.92 o                         
   8   3   6          0.70          4.86         4.26 o                         
   9   3   6       1823.55       1925.15        47.15 o                         
  10   3   6        454.34        428.83        33.64 o                         
  11   3   6       2399.84       2387.09        55.81 o                         
  12   3   6          0.80          4.86         8.75 o                         
 -11   4   6       1420.28       1378.80       103.52 o                         
 -10   4   6         31.82         40.72        25.15 o                         
  -9   4   6       1355.53       1337.01        77.61 o                         
  -8   4   6       1128.00       1118.84        66.11 o                         
  -7   4   6        747.38        754.53        25.56 o                         
  -6   4   6        715.35        763.30        19.52 o                         
  -5   4   6       5371.30       5347.31        65.73 o                         
  -4   4   6       1724.91       1600.66        30.72 o                         
  -3   4   6         60.56         61.51         5.24 o                         
  -2   4   6       4745.14       4595.79        52.24 o                         
  -1   4   6       6121.28       6560.15        71.84 o                         
   0   4   6       2405.68       2342.84        29.83 o                         
   1   4   6          0.66          5.07         3.15 o                         
   2   4   6      10619.43      10533.09       116.99 o                         
   3   4   6       7930.29       7901.04        84.31 o                         
   4   4   6        633.29        632.61        15.17 o                         
   5   4   6      13861.27      14068.88       125.64 o                         
   6   4   6         48.63         47.54         4.52 o                         
   7   4   6       2512.54       2192.59       121.91 o                         
   8   4   6        291.12        328.23        13.21 o                         
   9   4   6       1225.73       1247.11        27.69 o                         
  10   4   6       4076.30       4121.85        79.68 o                         
  11   4   6          3.19          9.61         8.44 o                         
  12   4   6       1413.06       1466.55        43.73 o                         
 -10   5   6         31.57         57.96        15.07 o                         
  -9   5   6         26.76          6.68        10.39 o                         
  -8   5   6       2485.68       2336.04        86.45 o                         
  -7   5   6        502.11        527.94        22.41 o                         
  -6   5   6       6274.10       6288.27        77.48 o                         
  -5   5   6       3268.09       3355.79        47.73 o                         
  -4   5   6        759.48        783.90        18.58 o                         
  -3   5   6         67.55         35.06         4.88 o                         
  -2   5   6         12.07          4.82         2.61 o                         
  -1   5   6       6224.28       5975.81        71.54 o                         
   0   5   6        308.83        328.33         9.05 o                         
   1   5   6       4243.10       4056.57        56.68 o                         
   2   5   6       3914.21       3770.96        55.28 o                         
   3   5   6       3462.61       3547.31        47.76 o                         
   4   5   6       2771.17       2962.90        42.66 o                         
   5   5   6         44.50         71.35         4.97 o                         
   6   5   6      10029.17       9553.53       108.72 o                         
   7   5   6        961.58        989.30        21.67 o                         
   8   5   6        276.37        284.77        10.72 o                         
   9   5   6       2038.94       2067.76        35.09 o                         
  10   5   6        632.50        700.92        26.12 o                         
  11   5   6        782.54        759.68        30.71 o                         
  12   5   6        616.92        680.55        39.01 o                         
 -10   6   6         23.85         32.37        32.30 o                         
  -9   6   6       3156.74       3251.22       178.89 o                         
  -8   6   6         72.92         72.13        19.56 o                         
  -7   6   6       2364.25       2302.40        71.27 o                         
  -6   6   6       2227.26       2219.76        40.34 o                         
  -5   6   6        272.95        276.07        13.16 o                         
  -4   6   6       1485.61       1535.38        27.98 o                         
  -3   6   6        738.84        721.75        17.86 o                         
  -2   6   6       8865.13       8633.77        96.42 o                         
  -1   6   6         13.16         17.86         3.16 o                         
   0   6   6        867.23        881.15        23.07 o                         
   1   6   6       2682.92       2540.45        38.21 o                         
   2   6   6       8257.28       8542.22       101.55 o                         
   3   6   6        151.21        135.31         7.94 o                         
   4   6   6         37.34         19.91         4.29 o                         
   5   6   6       4385.01       3935.32        56.33 o                         
   6   6   6        674.30        738.41        20.64 o                         
   7   6   6         93.71        116.64         7.18 o                         
   8   6   6       2932.77       2833.87        38.70 o                         
   9   6   6       3333.30       3356.71        59.60 o                         
  10   6   6         82.58         80.08         9.37 o                         
  11   6   6        318.72        328.21        19.67 o                         
  12   6   6       1681.55       1801.88        52.22 o                         
 -10   7   6       2540.72       2587.34       165.37 o                         
  -9   7   6        165.96        184.71        44.79 o                         
  -8   7   6         89.04         69.54        21.18 o                         
  -7   7   6       1454.62       1252.13        66.71 o                         
  -6   7   6       2039.22       2202.55        54.12 o                         
  -5   7   6       3282.94       3478.62        47.86 o                         
  -4   7   6        270.56        273.52        12.46 o                         
  -3   7   6       4287.75       4085.22        56.63 o                         
  -2   7   6         32.98         39.91         4.96 o                         
  -1   7   6        351.52        314.24        15.96 o                         
   0   7   6        560.41        610.21        17.11 o                         
   1   7   6      14880.84      14936.85       166.83 o                         
   2   7   6       2974.67       2902.39        40.98 o                         
   3   7   6        660.04        711.24        22.79 o                         
   4   7   6       5050.05       4701.83        55.77 o                         
   5   7   6        236.16        309.48        11.07 o                         
   6   7   6       3944.62       3941.31        50.33 o                         
   7   7   6        425.50        401.82        13.23 o                         
   8   7   6       6091.38       6096.50        65.01 o                         
   9   7   6         11.46         16.65         5.75 o                         
  10   7   6          0.88         -5.69         6.73 o                         
  11   7   6       2466.39       2528.06        59.79 o                         
  12   7   6        157.57        187.53        16.63 o                         
  -9   8   6        954.18        952.74        71.54 o                         
  -8   8   6          1.87          9.94        12.96 o                         
  -7   8   6       1748.17       1709.49        62.56 o                         
  -6   8   6       3124.46       3030.76        55.74 o                         
  -5   8   6          6.25          4.64         5.18 o                         
  -4   8   6        315.28        322.91        11.95 o                         
  -3   8   6       3000.85       2932.87        62.50 o                         
  -2   8   6       2118.99       2030.25        35.68 o                         
  -1   8   6       2084.61       2181.34        35.94 o                         
   0   8   6      11088.90      11257.78       117.64 o                         
   1   8   6       6551.41       6400.20        78.75 o                         
   2   8   6        704.32        752.49        18.44 o                         
   3   8   6        334.59        401.17        13.47 o                         
   4   8   6        329.49        254.44        11.20 o                         
   5   8   6       1282.05       1268.34        26.30 o                         
   6   8   6          0.81          7.80         5.04 o                         
   7   8   6      10840.72      10931.51       109.18 o                         
   8   8   6        510.01        508.06        15.59 o                         
   9   8   6        535.77        534.28        17.42 o                         
  10   8   6       1176.98       1222.61        35.84 o                         
  11   8   6         11.51         16.77         9.06 o                         
  12   8   6       1107.77       1166.39        37.07 o                         
  -9   9   6        313.21        292.03        95.77 o                         
  -8   9   6        354.07        394.12        29.90 o                         
  -7   9   6        578.81        534.05        27.55 o                         
  -6   9   6        928.87        828.58        35.57 o                         
  -5   9   6          2.32          7.33         6.74 o                         
  -4   9   6       1386.04       1357.52        28.61 o                         
  -3   9   6       9488.90       9411.28       103.82 o                         
  -2   9   6       1057.53       1080.82        25.37 o                         
  -1   9   6       2326.93       2415.34        49.14 o                         
   0   9   6       1588.35       1553.40        27.22 o                         
   1   9   6       2471.80       2361.05        39.41 o                         
   2   9   6       1172.21       1267.32        22.90 o                         
   3   9   6          3.39         14.41         4.47 o                         
   4   9   6      10849.08      10588.90       109.64 o                         
   5   9   6       1377.11       1467.53        29.70 o                         
   6   9   6       1597.71       1598.53        32.28 o                         
   7   9   6       1298.94       1300.60        27.84 o                         
   8   9   6       3482.26       3471.94        49.35 o                         
   9   9   6        142.13        173.24        14.35 o                         
  10   9   6        278.94        279.61        20.41 o                         
  11   9   6       1653.01       1742.60        57.10 o                         
  -8  10   6         97.40        107.34        18.59 o                         
  -7  10   6        986.60       1043.08        52.79 o                         
  -6  10   6         36.92         38.90        15.18 o                         
  -5  10   6        244.14        263.29        15.40 o                         
  -4  10   6       6016.38       6151.73        78.40 o                         
  -3  10   6       1299.31       1385.41        28.76 o                         
  -2  10   6          1.14          2.90         4.58 o                         
  -1  10   6        201.40        225.76        19.90 o                         
   0  10   6       4529.63       4258.08        61.85 o                         
   1  10   6       3390.06       3425.07        61.51 o                         
   2  10   6        629.21        654.92        17.87 o                         
   3  10   6        368.89        411.15        15.26 o                         
   4  10   6       2996.46       3061.40        50.96 o                         
   5  10   6       1637.88       1667.77        33.08 o                         
   6  10   6          0.07          0.94         5.78 o                         
   7  10   6       4076.77       4019.95        63.99 o                         
   8  10   6        608.18        587.44        25.32 o                         
   9  10   6        293.59        280.75        16.11 o                         
  10  10   6       1711.35       1786.73        45.61 o                         
  11  10   6         59.62         68.95        11.55 o                         
  -8  11   6        777.69        900.69        45.87 o                         
  -7  11   6         49.11         49.43        15.72 o                         
  -6  11   6         80.89         67.52        15.12 o                         
  -5  11   6       4528.42       4574.49       106.94 o                         
  -4  11   6       2066.71       2078.14        41.22 o                         
  -3  11   6       3402.18       3375.46        55.77 o                         
  -2  11   6        692.72        716.78        21.98 o                         
  -1  11   6       1298.74       1269.25        30.30 o                         
   0  11   6        815.23        795.35        24.27 o                         
   1  11   6        108.54         77.55        10.61 o                         
   2  11   6       1440.49       1423.80        31.68 o                         
   3  11   6       6084.78       6057.40        73.35 o                         
   4  11   6        446.70        420.59        18.42 o                         
   5  11   6        632.95        663.23        22.52 o                         
   6  11   6       6477.50       6458.11        89.09 o                         
   7  11   6        287.17        326.50        18.80 o                         
   8  11   6          1.36          2.50         8.33 o                         
   9  11   6        375.77        340.92        19.80 o                         
  10  11   6        848.90        839.06        31.15 o                         
  11  11   6        544.59        539.16        26.00 o                         
  -7  12   6        286.25        273.99        26.65 o                         
  -6  12   6        913.44        867.25        43.62 o                         
  -5  12   6       2822.92       2640.92        77.64 o                         
  -4  12   6       3271.32       3384.12        75.84 o                         
  -3  12   6         64.89         59.49        10.01 o                         
  -2  12   6        673.54        683.94        33.13 o                         
  -1  12   6        519.45        561.50        23.11 o                         
   0  12   6        505.20        592.65        22.31 o                         
   1  12   6       1107.40       1142.21        36.88 o                         
   2  12   6       4588.65       4701.80        61.34 o                         
   3  12   6       1759.05       1773.20        33.40 o                         
   4  12   6         15.60         31.65        10.63 o                         
   5  12   6       3996.63       3882.22        73.75 o                         
   6  12   6          0.27          6.06         7.58 o                         
   7  12   6        638.58        683.26        27.13 o                         
   8  12   6          0.02         16.85         9.12 o                         
   9  12   6       1459.95       1418.74        40.68 o                         
  10  12   6       1844.74       1843.22        48.28 o                         
  -6  13   6        715.85        667.18        40.19 o                         
  -5  13   6        775.57        825.25        46.00 o                         
  -4  13   6        199.67        223.52        23.07 o                         
  -3  13   6          1.62         -5.51        12.65 o                         
  -2  13   6         62.82         77.32        13.92 o                         
  -1  13   6       3814.29       3898.43        91.08 o                         
   0  13   6        750.23        695.86        45.00 o                         
   1  13   6       2619.61       2499.58        59.22 o                         
   2  13   6       1986.83       1996.61        50.17 o                         
   3  13   6       1534.76       1475.05        57.84 o                         
   4  13   6       1337.99       1270.00        41.65 o                         
   5  13   6        133.33        161.29        19.02 o                         
   6  13   6       2722.53       2539.64        54.38 o                         
   7  13   6        227.08        243.11        16.52 o                         
   8  13   6        980.38        965.23        37.78 o                         
   9  13   6       1424.13       1415.77        42.21 o                         
  10  13   6       1589.74       1556.88        42.44 o                         
  -6  14   6         51.01         69.84        17.12 o                         
  -5  14   6        882.23       1005.43        56.73 o                         
  -4  14   6         91.17         69.94        16.18 o                         
  -3  14   6        248.14        252.92        23.83 o                         
  -2  14   6       5102.80       5200.36       115.77 o                         
  -1  14   6          0.91          3.09         9.56 o                         
   0  14   6        108.21        119.71        16.80 o                         
   1  14   6       1514.33       1492.91        45.24 o                         
   2  14   6       3372.96       3375.20        71.90 o                         
   3  14   6        144.92        159.48        14.58 o                         
   4  14   6       1082.92        991.25        34.26 o                         
   5  14   6       3513.18       3440.70        76.66 o                         
   6  14   6          1.88          4.53         9.14 o                         
   7  14   6          2.76         13.17        10.29 o                         
   8  14   6       1365.60       1322.14        40.16 o                         
   9  14   6       1676.68       1628.50        45.42 o                         
  -5  15   6        406.85        443.11        33.48 o                         
  -4  15   6         64.36         89.58        23.79 o                         
  -3  15   6       4238.17       4247.58       124.91 o                         
  -2  15   6         20.09         18.08        12.43 o                         
  -1  15   6       1215.63       1252.66        62.07 o                         
   0  15   6        158.51        160.47        18.56 o                         
   1  15   6       2606.12       2558.11       100.91 o                         
   2  15   6        534.54        558.64        26.99 o                         
   3  15   6        763.22        713.87        35.78 o                         
   4  15   6       1089.32       1054.29        34.58 o                         
   5  15   6        534.46        537.24        24.83 o                         
   6  15   6        945.83        910.43        47.92 o                         
   7  15   6        399.99        345.35        24.65 o                         
   8  15   6       3003.09       3034.83        70.70 o                         
  -3  16   6        284.87        292.28        27.05 o                         
  -2  16   6       2075.23       2177.00        75.50 o                         
  -1  16   6          3.04         12.75        12.00 o                         
   0  16   6       2391.62       2591.12        85.05 o                         
   1  16   6        266.18        307.40        23.94 o                         
   2  16   6         91.11         84.01        13.58 o                         
   3  16   6        239.81        262.93        20.56 o                         
   4  16   6        472.88        557.32        25.88 o                         
   5  16   6       3094.37       3033.37        65.22 o                         
   6  16   6        367.43        292.04        19.63 o                         
   7  16   6       2493.44       2420.92        62.43 o                         
  -2  17   6         14.78         34.85        15.23 o                         
  -1  17   6        823.13        730.66        67.15 o                         
   0  17   6          3.30         -8.76        15.35 o                         
   1  17   6       1006.38       1099.46        59.92 o                         
   2  17   6          1.11         -4.36        11.42 o                         
   3  17   6        191.55        185.19        22.00 o                         
   4  17   6       2218.89       2162.74        62.32 o                         
   5  17   6        222.60        221.27        17.71 o                         
   6  17   6        773.88        754.35        38.86 o                         
   1  18   6        381.34        365.47        27.90 o                         
   2  18   6         36.18         21.00        12.10 o                         
   3  18   6       3814.41       3756.17        88.90 o                         
  -4 -14   7         73.07         89.32        13.47 o                         
  -3 -14   7          2.29         10.89         9.97 o                         
  -2 -14   7       1110.06       1142.87        38.92 o                         
  -1 -14   7         55.56         38.58        11.24 o                         
   0 -14   7        783.66        801.84        38.89 o                         
   1 -14   7       1354.80       1478.57        66.16 o                         
   2 -14   7        268.85        300.37        31.34 o                         
  -6 -13   7        277.67        265.00        20.10 o                         
  -5 -13   7        998.69       1007.15        36.37 o                         
  -4 -13   7          3.11          0.70         9.58 o                         
  -3 -13   7       2551.97       2642.24        50.83 o                         
  -2 -13   7          3.02         18.04         7.24 o                         
  -1 -13   7          1.75          6.10         7.22 o                         
   0 -13   7        440.40        457.87        19.69 o                         
   1 -13   7        439.85        423.82        23.42 o                         
   2 -13   7       2675.73       2751.17        97.10 o                         
   3 -13   7        138.89        140.89        23.71 o                         
   4 -13   7       1561.96       1477.03        96.60 o                         
  -7 -12   7        720.06        772.56        32.30 o                         
  -6 -12   7       1270.06       1300.15        41.52 o                         
  -5 -12   7         31.08         34.71        11.66 o                         
  -4 -12   7       1592.53       1622.10        48.59 o                         
  -3 -12   7         54.68         43.67         7.67 o                         
  -2 -12   7        214.43        246.01        13.14 o                         
  -1 -12   7        154.85        159.37        11.14 o                         
   0 -12   7        878.22        851.06        25.49 o                         
   1 -12   7       3546.59       3722.65        61.45 o                         
   2 -12   7         19.64         14.45         6.05 o                         
   3 -12   7       1477.16       1638.01        68.30 o                         
   4 -12   7        112.42         78.18        39.33 o                         
   5 -12   7        257.63        300.73        32.33 o                         
  -8 -11   7        383.95        431.15        27.91 o                         
  -7 -11   7       1727.86       1768.78        48.39 o                         
  -6 -11   7        402.79        443.38        23.53 o                         
  -5 -11   7        604.08        564.40        25.89 o                         
  -4 -11   7         66.32         68.93         8.53 o                         
  -3 -11   7       1841.99       1884.47        35.34 o                         
  -2 -11   7        179.41        195.41        11.11 o                         
  -1 -11   7        421.63        402.65        14.49 o                         
   0 -11   7       4403.35       4337.41        72.59 o                         
   1 -11   7        523.82        428.16        17.23 o                         
   2 -11   7         33.25         23.84         5.81 o                         
   3 -11   7        438.39        404.01        17.57 o                         
   4 -11   7       1492.94       1477.73        42.46 o                         
   5 -11   7        152.02        194.17        26.10 o                         
   6 -11   7        488.68        492.88        39.48 o                         
  -8 -10   7        618.43        608.49        32.62 o                         
  -7 -10   7        755.48        760.38        37.02 o                         
  -6 -10   7        403.55        372.86        18.99 o                         
  -5 -10   7        360.32        324.61        14.97 o                         
  -4 -10   7       6348.26       6237.37        74.31 o                         
  -3 -10   7        121.56        135.36         9.71 o                         
  -2 -10   7        148.17        136.54         8.50 o                         
  -1 -10   7       1097.45       1094.10        23.57 o                         
   0 -10   7       1264.10       1229.04        33.90 o                         
   1 -10   7        220.70        233.98        13.70 o                         
   2 -10   7        951.01        901.76        27.48 o                         
   3 -10   7       2147.55       2232.62        42.71 o                         
   4 -10   7         20.96         28.24         6.81 o                         
   5 -10   7         29.93         18.05        14.26 o                         
   6 -10   7        745.70        699.88        45.79 o                         
   7 -10   7        765.88        716.77        54.82 o                         
  -9  -9   7        186.13        188.31        19.04 o                         
  -8  -9   7       2007.38       1967.98        67.63 o                         
  -7  -9   7        292.21        345.32        15.73 o                         
  -6  -9   7         69.87         65.54         8.27 o                         
  -5  -9   7       2888.45       2878.26        48.44 o                         
  -4  -9   7        133.84        139.45         8.60 o                         
  -3  -9   7       4630.60       4568.47        81.11 o                         
  -2  -9   7        276.01        286.11        11.10 o                         
  -1  -9   7       5325.47       5227.95        58.42 o                         
   0  -9   7        775.97        695.41        24.96 o                         
   1  -9   7         31.42         24.59         5.94 o                         
   2  -9   7       2758.70       2624.70        40.56 o                         
   3  -9   7        560.65        513.26        14.04 o                         
   4  -9   7        764.68        734.17        34.64 o                         
   5  -9   7         90.02         86.66        13.20 o                         
   6  -9   7       2195.94       2078.52        77.92 o                         
   7  -9   7       1737.10       1718.97        76.81 o                         
   8  -9   7          6.76         44.45        19.21 o                         
  -9  -8   7       1788.91       1739.15        56.96 o                         
  -8  -8   7        900.33        947.97        38.82 o                         
  -7  -8   7         26.70         26.24         6.23 o                         
  -6  -8   7        590.17        590.71        17.08 o                         
  -5  -8   7        200.89        206.32        10.48 o                         
  -4  -8   7       3690.34       3778.86        52.28 o                         
  -3  -8   7        310.86        308.80        12.88 o                         
  -2  -8   7       4226.61       4147.40        65.10 o                         
  -1  -8   7       1092.69       1018.83        20.36 o                         
   0  -8   7          0.65          4.75         5.09 o                         
   1  -8   7       1269.47       1218.67        21.32 o                         
   2  -8   7       1122.29       1082.13        19.86 o                         
   3  -8   7       3995.47       4033.91        67.21 o                         
   4  -8   7        486.92        453.29        19.56 o                         
   5  -8   7        835.84        823.74        32.05 o                         
   6  -8   7        779.11        744.43        35.97 o                         
   7  -8   7        268.31        257.31        21.66 o                         
   8  -8   7        117.91         92.11        34.62 o                         
 -10  -7   7        813.54        726.04        65.35 o                         
  -9  -7   7        415.36        505.85        29.91 o                         
  -8  -7   7       1311.23       1372.24        40.89 o                         
  -7  -7   7       1203.89       1175.19        33.64 o                         
  -6  -7   7        134.69        134.41         8.09 o                         
  -5  -7   7       2807.32       2805.50        41.66 o                         
  -4  -7   7          0.97          2.61         4.68 o                         
  -3  -7   7        623.60        615.30        23.07 o                         
  -2  -7   7        394.04        363.49        22.41 o                         
  -1  -7   7       2661.77       2605.52        39.18 o                         
   0  -7   7        245.32        247.44         9.10 o                         
   1  -7   7       1331.26       1336.24        28.40 o                         
   2  -7   7       5174.13       5235.94        62.08 o                         
   3  -7   7         10.43          8.66         6.47 o                         
   4  -7   7        533.90        468.85        16.68 o                         
   5  -7   7          1.95         11.90         5.93 o                         
   6  -7   7       3040.55       3093.66        62.10 o                         
   7  -7   7        170.77        146.36        16.05 o                         
   8  -7   7       2935.27       2985.57       114.64 o                         
   9  -7   7       1361.50       1400.55       106.57 o                         
 -10  -6   7         17.56         41.70        17.47 o                         
  -9  -6   7       1524.92       1496.73        90.80 o                         
  -8  -6   7       1401.73       1433.50        38.10 o                         
  -7  -6   7        159.85        170.43        14.75 o                         
  -6  -6   7       2974.82       3087.32        48.88 o                         
  -5  -6   7        782.33        795.47        19.31 o                         
  -4  -6   7       1140.20       1132.21        24.18 o                         
  -3  -6   7         44.85         36.17         7.10 o                         
  -2  -6   7      17889.99      17817.76       184.96 o                         
  -1  -6   7          3.17          6.97         2.67 o                         
   0  -6   7        170.11        160.49         7.97 o                         
   1  -6   7       3727.01       3422.00        52.74 o                         
   2  -6   7          2.25          7.64         3.25 o                         
   3  -6   7        248.52        254.01        14.71 o                         
   4  -6   7        287.38        293.53        22.21 o                         
   5  -6   7       6964.41       7080.36       143.65 o                         
   6  -6   7        450.78        432.24        23.05 o                         
   7  -6   7        467.97        508.71        34.12 o                         
   8  -6   7       2026.59       2045.45        90.34 o                         
   9  -6   7        435.51        477.29        49.29 o                         
  10  -6   7        343.14        302.31        31.69 o                         
 -10  -5   7        777.13        809.23        57.60 o                         
  -9  -5   7        716.07        678.69        48.38 o                         
  -8  -5   7         32.74         21.46         8.17 o                         
  -7  -5   7        677.40        707.60        23.08 o                         
  -6  -5   7       1618.36       1665.96        32.94 o                         
  -5  -5   7        287.67        259.19        15.02 o                         
  -4  -5   7         15.33         21.17         4.23 o                         
  -3  -5   7      10961.95      10883.61       121.85 o                         
  -2  -5   7       1313.00       1293.56        23.31 o                         
  -1  -5   7        506.96        489.64        11.43 o                         
   0  -5   7       1531.23       1455.13        25.79 o                         
   1  -5   7       4437.61       4091.75        58.27 o                         
   2  -5   7       5394.55       5321.85        74.31 o                         
   3  -5   7         40.08         42.92         4.39 o                         
   4  -5   7       6336.69       6517.88       115.99 o                         
   5  -5   7        533.97        589.92        24.40 o                         
   6  -5   7          7.10          9.10         8.26 o                         
   7  -5   7         48.19         37.17        11.16 o                         
   8  -5   7        769.15        778.01        40.22 o                         
   9  -5   7       1877.69       1938.13        61.76 o                         
  10  -5   7          7.35          9.70        12.37 o                         
 -10  -4   7        297.64        262.05        23.09 o                         
  -9  -4   7        656.87        709.40        52.23 o                         
  -8  -4   7          5.10          6.88         7.48 o                         
  -7  -4   7       3609.02       3688.21        60.05 o                         
  -6  -4   7       1924.65       1834.04        34.95 o                         
  -5  -4   7        217.70        265.51        12.67 o                         
  -4  -4   7       8144.53       7892.88        77.01 o                         
  -3  -4   7        101.84        108.46         7.27 o                         
  -2  -4   7       6455.82       6369.44        76.10 o                         
  -1  -4   7        243.41        285.81        10.90 o                         
   0  -4   7       2488.96       2214.27        34.60 o                         
   1  -4   7       9021.78       8831.20       105.51 o                         
   2  -4   7         30.65         40.12         4.74 o                         
   3  -4   7       8283.49       8407.16        91.78 o                         
   4  -4   7       1087.21       1182.57        30.75 o                         
   5  -4   7       4030.72       4226.80        70.56 o                         
   6  -4   7          5.46          8.40         5.69 o                         
   7  -4   7       2131.67       2257.89        54.31 o                         
   8  -4   7       3765.44       3776.00        99.24 o                         
   9  -4   7         11.77          9.13        10.97 o                         
  10  -4   7        238.84        247.24        23.22 o                         
 -11  -3   7         79.28         70.86        15.40 o                         
 -10  -3   7        997.32       1084.35        44.46 o                         
  -9  -3   7         14.38         25.43        12.97 o                         
  -8  -3   7       3630.79       3631.85        98.20 o                         
  -7  -3   7       3600.75       3671.01        53.66 o                         
  -6  -3   7       5488.08       5432.16        67.46 o                         
  -5  -3   7        718.71        746.33        19.91 o                         
  -4  -3   7         57.64         64.34         5.00 o                         
  -3  -3   7       6949.90       6510.14        64.52 o                         
  -2  -3   7        996.04       1013.16        20.05 o                         
  -1  -3   7       1535.42       1515.62        26.39 o                         
   0  -3   7       2070.17       1901.99        24.50 o                         
   1  -3   7       6478.37       6648.66        86.11 o                         
   2  -3   7       2805.72       3016.00        38.66 o                         
   3  -3   7       1071.98       1037.04        18.67 o                         
   4  -3   7       6454.99       6443.36        89.39 o                         
   5  -3   7        544.71        575.82        18.67 o                         
   6  -3   7        881.99        826.26        22.32 o                         
   7  -3   7          2.10         17.86         6.10 o                         
   8  -3   7        723.31        675.78        49.37 o                         
   9  -3   7          2.64         15.57        12.14 o                         
  10  -3   7        416.10        340.26        36.96 o                         
  11  -3   7       1436.34       1431.46        95.62 o                         
 -11  -2   7       2012.62       2153.52        72.66 o                         
 -10  -2   7         19.68         17.34        10.56 o                         
  -9  -2   7        312.25        319.46        22.00 o                         
  -8  -2   7        481.35        570.76        27.36 o                         
  -7  -2   7       3474.24       3380.70        48.20 o                         
  -6  -2   7        159.06        145.87         9.26 o                         
  -5  -2   7        289.36        273.27        11.92 o                         
  -4  -2   7       3453.47       3068.97        42.83 o                         
  -3  -2   7       1428.74       1536.34        23.77 o                         
  -2  -2   7        275.22        319.56         8.53 o                         
  -1  -2   7        795.36        705.38        13.01 o                         
   0  -2   7       9876.29       9756.08        96.10 o                         
   1  -2   7        517.29        477.46        10.88 o                         
   2  -2   7       2442.89       2402.07        30.44 o                         
   3  -2   7       7199.12       6886.02        84.50 o                         
   4  -2   7         23.51         29.46         4.81 o                         
   5  -2   7        873.36        911.93        24.58 o                         
   6  -2   7         31.03         43.61         6.61 o                         
   7  -2   7       3854.39       3730.15        58.13 o                         
   8  -2   7        239.25        252.25        15.80 o                         
   9  -2   7         85.88        100.00        17.43 o                         
  10  -2   7       4224.72       4222.42       129.98 o                         
  11  -2   7        183.20        145.76        27.08 o                         
 -11  -1   7         49.92         48.74        14.66 o                         
 -10  -1   7        494.42        552.73        28.97 o                         
  -9  -1   7        455.04        418.39        24.11 o                         
  -8  -1   7       8252.34       8299.08       137.96 o                         
  -7  -1   7        733.12        763.33        21.95 o                         
  -6  -1   7          0.91          1.61         4.58 o                         
  -5  -1   7       3245.40       3184.67        56.17 o                         
  -4  -1   7        396.05        387.22        12.09 o                         
  -3  -1   7        625.49        589.00        16.70 o                         
  -2  -1   7        219.64        257.75         7.52 o                         
  -1  -1   7      27762.09      27850.65       312.37 o                         
   0  -1   7        777.33        729.73        15.21 o                         
   1  -1   7        959.56        977.68        32.03 o                         
   2  -1   7       5821.58       5665.42        59.56 o                         
   3  -1   7        477.43        406.89         9.22 o                         
   4  -1   7       2464.85       2201.93        36.95 o                         
   5  -1   7         58.48         67.56         6.57 o                         
   6  -1   7       3687.43       3696.53        57.39 o                         
   7  -1   7         10.41          6.62         6.14 o                         
   8  -1   7         20.17          8.76         8.17 o                         
   9  -1   7       3847.23       3770.11       102.99 o                         
  10  -1   7        563.67        651.42       101.70 o                         
  11  -1   7        211.20        264.87        35.08 o                         
 -11   0   7       2602.24       2498.21        95.12 o                         
 -10   0   7        565.76        551.87        32.17 o                         
  -9   0   7       2342.91       2434.11        66.86 o                         
  -8   0   7       2416.89       2423.54        57.00 o                         
  -7   0   7         90.63         94.43        11.60 o                         
  -6   0   7         27.90         36.84         5.81 o                         
  -5   0   7        544.42        494.61        16.38 o                         
  -4   0   7       7011.77       6847.59       106.02 o                         
  -3   0   7         83.41         80.77         7.75 o                         
  -2   0   7       9367.89       9096.49        89.95 o                         
  -1   0   7       2273.45       2329.62        36.84 o                         
   0   0   7        647.41        580.06        16.98 o                         
   1   0   7        146.48        188.06        11.62 o                         
   2   0   7        945.41        848.98        20.86 o                         
   3   0   7       3741.11       3328.08        43.05 o                         
   4   0   7        353.91        394.43        13.08 o                         
   5   0   7       3877.33       3565.27        56.75 o                         
   6   0   7        480.91        462.01        17.75 o                         
   7   0   7       2910.90       2993.79        56.11 o                         
   8   0   7        840.42        852.02        28.39 o                         
   9   0   7        784.89        712.66        39.63 o                         
  10   0   7       1466.10       1721.11       137.96 o                         
  11   0   7        216.22        196.50        42.91 o                         
 -11   1   7        577.51        596.61        34.37 o                         
 -10   1   7        221.34        241.86        22.64 o                         
  -9   1   7         58.59         75.16        14.47 o                         
  -8   1   7       1485.49       1452.87        42.68 o                         
  -7   1   7        143.12        155.07        14.32 o                         
  -6   1   7       1662.91       1688.55        34.61 o                         
  -5   1   7       3407.49       3447.52        51.68 o                         
  -4   1   7       3841.50       3860.34        45.22 o                         
  -3   1   7       6138.28       6171.87        77.64 o                         
  -2   1   7          2.75          2.79         2.07 o                         
  -1   1   7       6081.40       5760.60        63.02 o                         
   0   1   7        732.05        733.99        18.36 o                         
   1   1   7       2776.48       2630.31        31.58 o                         
   2   1   7       3330.85       2893.09        46.21 o                         
   3   1   7          4.29          7.99         2.17 o                         
   4   1   7        671.62        629.38        15.19 o                         
   5   1   7        363.66        341.40        12.35 o                         
   6   1   7       9923.75       9909.38       130.09 o                         
   7   1   7        154.98        152.53        11.51 o                         
   8   1   7       3970.89       3980.09        77.75 o                         
   9   1   7       2431.79       2462.69        68.10 o                         
  10   1   7        114.46        124.64         9.12 o                         
  11   1   7         20.57         22.62         5.94 o                         
  12   1   7        167.35        134.58        23.60 o                         
 -11   2   7        193.79        184.66        24.50 o                         
 -10   2   7        329.55        301.99        34.17 o                         
  -9   2   7       2862.18       2916.48        74.67 o                         
  -8   2   7       1006.72        793.49        66.36 o                         
  -7   2   7         84.09         82.32         7.82 o                         
  -6   2   7       2076.07       2123.79        46.27 o                         
  -5   2   7       2958.41       2879.24        43.23 o                         
  -4   2   7        253.08        288.87         9.14 o                         
  -3   2   7        288.01        316.09        13.88 o                         
  -2   2   7       9837.82       9101.34        90.55 o                         
  -1   2   7       1450.57       1464.45        22.91 o                         
   0   2   7        261.78        236.50         6.95 o                         
   1   2   7       2622.79       2299.00        30.55 o                         
   2   2   7       2453.14       2335.30        29.31 o                         
   3   2   7         84.46         73.62         4.02 o                         
   4   2   7        102.80         92.58         6.29 o                         
   5   2   7      17989.65      17655.33       169.86 o                         
   6   2   7        500.86        462.74        13.41 o                         
   7   2   7        220.32        246.19        14.48 o                         
   8   2   7        495.42        543.49        15.95 o                         
   9   2   7        702.73        678.33        19.62 o                         
  10   2   7        435.85        457.59        18.71 o                         
  11   2   7          5.51          6.67         6.42 o                         
  12   2   7       4640.20       4574.79       131.34 o                         
 -10   3   7       1203.67       1326.25        66.58 o                         
  -9   3   7        124.25        138.53        14.65 o                         
  -8   3   7        310.08        260.00        13.20 o                         
  -7   3   7       2299.15       2235.10        40.61 o                         
  -6   3   7       3700.01       3713.37        49.78 o                         
  -5   3   7        450.43        454.50        13.22 o                         
  -4   3   7        293.42        261.11        10.61 o                         
  -3   3   7       7969.51       7575.90        80.60 o                         
  -2   3   7       2149.62       2276.10        31.13 o                         
  -1   3   7        179.70        221.02         8.01 o                         
   0   3   7       2544.53       2538.22        37.01 o                         
   1   3   7       3748.87       3624.71        52.21 o                         
   2   3   7       8900.98       9129.12       112.07 o                         
   3   3   7        506.74        604.81        13.40 o                         
   4   3   7      10324.60      10063.44       114.17 o                         
   5   3   7          3.19         11.72         3.53 o                         
   6   3   7        712.34        637.20        17.04 o                         
   7   3   7          5.11         15.60         3.94 o                         
   8   3   7       2570.00       2534.00        39.89 o                         
   9   3   7       1150.99       1112.45        27.17 o                         
  10   3   7         55.45         84.42        17.48 o                         
  11   3   7       2018.71       2058.49        92.82 o                         
  12   3   7         18.94         36.90        17.63 o                         
 -10   4   7        202.59        208.87        20.64 o                         
  -9   4   7       1932.93       1729.69        53.82 o                         
  -8   4   7        794.24        749.27        32.24 o                         
  -7   4   7       1629.54       1655.72        43.78 o                         
  -6   4   7       3682.72       3641.80        53.65 o                         
  -5   4   7          4.70          8.61         4.22 o                         
  -4   4   7       1500.77       1303.85        27.13 o                         
  -3   4   7        766.58        799.47        17.19 o                         
  -2   4   7       1392.98       1166.68        20.72 o                         
  -1   4   7        152.82        129.63         6.14 o                         
   0   4   7       8334.29       8067.10        92.19 o                         
   1   4   7      10427.97      10495.62       129.63 o                         
   2   4   7       2199.10       2325.05        35.95 o                         
   3   4   7       3203.43       3016.33        43.04 o                         
   4   4   7        384.77        358.80        12.04 o                         
   5   4   7       3810.31       3434.87        45.37 o                         
   6   4   7        892.74        946.95        18.10 o                         
   7   4   7       1511.07       1527.30        25.80 o                         
   8   4   7       1987.07       1986.95        37.25 o                         
   9   4   7        873.99        902.64        33.23 o                         
  10   4   7       1313.55       1257.95        33.97 o                         
  11   4   7        115.52        114.46        12.37 o                         
  12   4   7       2864.64       2858.48        63.61 o                         
 -10   5   7       3545.09       3377.81        95.80 o                         
  -9   5   7        128.06        115.89        15.91 o                         
  -8   5   7        339.60        355.28        20.41 o                         
  -7   5   7       2326.77       2290.44        48.52 o                         
  -6   5   7        715.37        736.19        19.99 o                         
  -5   5   7         61.09         71.11         6.81 o                         
  -4   5   7        503.27        551.20        15.60 o                         
  -3   5   7       4686.74       4408.14        42.09 o                         
  -2   5   7        285.12        311.18        10.55 o                         
  -1   5   7       4288.87       4142.23        53.76 o                         
   0   5   7      17249.00      17234.08       185.45 o                         
   1   5   7       6568.28       6526.82        96.15 o                         
   2   5   7        392.95        435.80        14.71 o                         
   3   5   7       2086.41       1976.51        30.19 o                         
   4   5   7       1886.61       1583.78        32.83 o                         
   5   5   7        380.36        378.52        12.16 o                         
   6   5   7       1023.26        947.00        21.64 o                         
   7   5   7       1337.45       1285.17        26.14 o                         
   8   5   7       3372.11       3334.83        47.28 o                         
   9   5   7         29.20         35.47         6.11 o                         
  10   5   7        255.62        278.36        16.24 o                         
  11   5   7       2091.61       2153.80        53.77 o                         
  12   5   7          8.03          4.29         9.34 o                         
 -10   6   7          8.72         35.95        14.46 o                         
  -9   6   7        234.12        230.63        64.59 o                         
  -8   6   7         77.91         79.33        14.94 o                         
  -7   6   7       2701.76       2591.63        71.49 o                         
  -6   6   7         12.25         23.69         6.54 o                         
  -5   6   7       1464.14       1509.78        30.13 o                         
  -4   6   7       4335.64       4238.81        55.20 o                         
  -3   6   7        178.68        159.06         8.48 o                         
  -2   6   7          8.05         25.08         4.18 o                         
  -1   6   7       2410.03       2476.02        35.27 o                         
   0   6   7      11935.37      11943.88       124.88 o                         
   1   6   7        759.74        743.47        16.58 o                         
   2   6   7       3937.83       4227.75        51.54 o                         
   3   6   7       7901.62       7331.76        83.08 o                         
   4   6   7        120.62        131.89         8.32 o                         
   5   6   7        101.96         86.72         6.39 o                         
   6   6   7        204.19        210.75        15.43 o                         
   7   6   7       5548.71       5666.56        62.92 o                         
   8   6   7       1233.39       1191.31        26.75 o                         
   9   6   7        448.54        421.97        16.71 o                         
  10   6   7       2316.38       2354.71        41.61 o                         
  11   6   7        688.20        630.14        48.88 o                         
  12   6   7         25.19         17.22         9.86 o                         
  -9   7   7         26.23         15.94        22.42 o                         
  -8   7   7       1420.97       1375.91        87.05 o                         
  -7   7   7        408.21        411.14        26.87 o                         
  -6   7   7        242.59        215.32        19.80 o                         
  -5   7   7       1835.96       1818.91        31.42 o                         
  -4   7   7        196.18        185.75         9.30 o                         
  -3   7   7       4020.52       3970.46        59.52 o                         
  -2   7   7        766.15        854.27        30.68 o                         
  -1   7   7      10663.69      10671.98       123.87 o                         
   0   7   7        868.87        820.47        21.02 o                         
   1   7   7       1141.58       1266.41        23.66 o                         
   2   7   7       2118.41       1926.94        30.29 o                         
   3   7   7       1793.47       1680.69        41.05 o                         
   4   7   7       1815.36       1646.29        32.23 o                         
   5   7   7        182.07        172.15         9.36 o                         
   6   7   7       5986.67       5917.31        70.11 o                         
   7   7   7       2109.55       2073.41        34.74 o                         
   8   7   7          4.46          2.32         5.21 o                         
   9   7   7       1868.85       1964.35        34.84 o                         
  10   7   7       1276.49       1304.93        30.17 o                         
  11   7   7        493.85        563.99        25.10 o                         
  12   7   7         46.18         36.40        11.01 o                         
  -9   8   7        699.61        665.96        59.30 o                         
  -8   8   7         12.13         17.46        11.52 o                         
  -7   8   7         99.22         87.08        13.57 o                         
  -6   8   7       1376.39       1298.48        33.56 o                         
  -5   8   7        382.17        431.28        15.64 o                         
  -4   8   7       8292.45       8504.56        93.46 o                         
  -3   8   7        141.26        161.67         9.35 o                         
  -2   8   7       4846.03       4756.88        60.08 o                         
  -1   8   7          1.92          5.11         3.79 o                         
   0   8   7       2010.23       1940.51        30.05 o                         
   1   8   7         34.97         34.12         4.57 o                         
   2   8   7       6214.90       6149.11        71.16 o                         
   3   8   7       5370.36       5150.88        68.23 o                         
   4   8   7       1302.30       1393.41        28.86 o                         
   5   8   7        923.08        935.84        26.05 o                         
   6   8   7        400.46        402.96        14.32 o                         
   7   8   7       1510.56       1551.39        28.97 o                         
   8   8   7          3.53          1.73         5.86 o                         
   9   8   7       4221.16       4183.06        55.79 o                         
  10   8   7        413.12        417.90        17.78 o                         
  11   8   7         91.06        113.94        18.86 o                         
  -9   9   7          4.56         57.44        24.89 o                         
  -8   9   7        707.87        696.39        53.61 o                         
  -7   9   7         12.60         17.57         9.87 o                         
  -6   9   7        319.57        321.81        26.58 o                         
  -5   9   7       4694.12       4654.82        73.58 o                         
  -4   9   7        227.33        244.77        12.06 o                         
  -3   9   7        172.29        194.73        11.02 o                         
  -2   9   7        287.60        320.71        13.50 o                         
  -1   9   7       2216.26       2213.53        36.48 o                         
   0   9   7          2.74          2.22         3.95 o                         
   1   9   7       4888.07       4890.53        58.76 o                         
   2   9   7       5627.97       5575.50        64.21 o                         
   3   9   7        333.89        294.38        11.56 o                         
   4   9   7         56.11         55.86         7.25 o                         
   5   9   7        611.50        652.87        23.69 o                         
   6   9   7       3179.84       3231.35        49.77 o                         
   7   9   7        305.37        303.58        17.14 o                         
   8   9   7       4401.76       4262.11        70.55 o                         
   9   9   7        889.90        886.28        23.78 o                         
  10   9   7        870.28        900.47        30.53 o                         
  11   9   7        177.52        160.69        16.20 o                         
  -8  10   7       1230.96       1257.14        64.10 o                         
  -7  10   7          3.78         -4.15        12.20 o                         
  -6  10   7       1361.15       1296.90        47.54 o                         
  -5  10   7       2327.78       2222.34        46.58 o                         
  -4  10   7          1.61         -2.02         7.16 o                         
  -3  10   7        764.82        749.16        19.69 o                         
  -2  10   7       6516.90       6527.14        79.62 o                         
  -1  10   7          6.00          6.47         6.80 o                         
   0  10   7          0.50          2.74         4.23 o                         
   1  10   7       5014.30       4986.14        61.24 o                         
   2  10   7       1155.36       1129.89        22.38 o                         
   3  10   7       1264.22       1209.05        24.46 o                         
   4  10   7         38.90         40.28         6.65 o                         
   5  10   7      11259.70      10795.80       137.68 o                         
   6  10   7         17.15         23.48         6.48 o                         
   7  10   7        744.62        714.40        23.32 o                         
   8  10   7        127.15        114.29        11.48 o                         
   9  10   7       1685.76       1688.38        39.43 o                         
  10  10   7        538.77        487.00        25.49 o                         
  11  10   7        144.47        154.50        14.69 o                         
  -8  11   7        292.12        246.26        26.16 o                         
  -7  11   7        235.09        205.12        23.23 o                         
  -6  11   7       1563.03       1567.21        57.44 o                         
  -5  11   7        248.21        271.73        27.06 o                         
  -4  11   7        444.10        424.69        18.92 o                         
  -3  11   7       3029.64       3060.10        51.07 o                         
  -2  11   7         83.80         89.89        12.08 o                         
  -1  11   7          8.92         13.17         6.59 o                         
   0  11   7        669.01        648.38        20.99 o                         
   1  11   7       3903.78       3911.49        60.16 o                         
   2  11   7       1719.74       1786.11        36.34 o                         
   3  11   7        381.30        402.31        14.70 o                         
   4  11   7       4494.19       4467.37        66.97 o                         
   5  11   7       1232.13       1258.82        36.23 o                         
   6  11   7          1.04         10.53         6.98 o                         
   7  11   7          0.12          4.02         8.07 o                         
   8  11   7       2028.61       1939.18        48.51 o                         
   9  11   7       2593.94       2574.95        55.54 o                         
  10  11   7        279.91        273.17        19.03 o                         
  11  11   7        572.04        591.73        26.97 o                         
  -7  12   7       1594.99       1586.48        61.64 o                         
  -6  12   7          1.36         14.29        13.37 o                         
  -5  12   7        262.89        275.54        24.87 o                         
  -4  12   7       1912.37       1922.05        53.26 o                         
  -3  12   7        423.20        446.90        21.01 o                         
  -2  12   7       4703.44       4650.43       102.16 o                         
  -1  12   7         12.57         17.03         9.14 o                         
   0  12   7        944.48        887.76        26.74 o                         
   1  12   7       3630.34       3556.22        60.74 o                         
   2  12   7        668.10        608.01        21.04 o                         
   3  12   7       1421.28       1489.14        34.91 o                         
   4  12   7       3295.35       3141.36        65.53 o                         
   5  12   7       4722.03       4413.77       111.96 o                         
   6  12   7        142.95        155.90        14.11 o                         
   7  12   7        557.38        548.36        24.48 o                         
   8  12   7       2962.57       2902.49        62.96 o                         
   9  12   7        592.06        596.26        26.12 o                         
  10  12   7        126.12        136.33        23.32 o                         
  -6  13   7       1653.97       1750.33        64.92 o
[truncated: 300,592 more chars]
